# Supplementary material for: A bibliometric analysis of research trends and hotspots in alpine grassland degradation on the Qinghai-Tibet Plateau
Source: PeerJ. 2023 Oct 25;11:e16210. doi: 10.7717/peerj.16210 (PMC10612491; doi:10.7717/peerj.16210)
Supplement: Supplemental Information 2 — According to the keywords set in this study, the Chinese Science Citation Database was searched as a partial data source for this study, and table 2 and figure 2 were plotted. [file peerj-11-16210-s002.txt]

FN Clarivate Analytics Web of Science
VR 1.0
PT J
AU Liu Yongmei
   Ge Xinghua
   Dong Xingzhi
   Wang Huaiyu
   Hu Nianzhao
Z2 刘咏梅
   盖星华
   董幸枝
   王怀玉
   胡念钊
TI Spectral discrimination of flowers and leaves of major species in the
   degraded alpine meadow
Z1 退化高寒草甸主要物种花与叶片的光谱识别方法
Z3 西北大学学报. 自然科学版
SO Journal of Northwest University. Natural Science Edition
VL 52
IS 2
BP 159
EP 168
AR 1000-274X(2022)52:2<159:THGHCD>2.0.TX;2-S
PY 2022
DT Article
AB Alpine meadows on Qinghai-Tibet Plateau suffered various degrees of
   degeneration in recent years,it is important to study the spectral
   separability of major species for remote sensing investigation and
   dynamic monitoring of alpine meadow degradation.Based on the measured
   spectra of flowers and leaves of major plants in a typical degraded
   meadow in Qingyanggou,Qilian County of Qinghai Province,Kruskal-Wallis
   test,Classification and Regression Trees algorithm and Jeffries-Matusita
   Distance were integrated to extract optimal spectral difference bands of
   flowers and leaves of major species,and the potential of the method of
   hierarchical dimensionality reduction in remote sensing mapping and
   monitoring of grassland vegetation were determined.The results
   showed:①Reflectance spectra of flowers and leaves in the degraded meadow
   differed significantly in the wavelength of 380 ~ 1 300 nm,the behavior
   of reflectance spectra in the wavelength of 1 300 ~ 2 500 nm tended to
   be consistent.②Spectral dimensionality reduction was performed at three
   levels.Combining Kruskal-Wallis and Dunn post hoc test,CART algorithm
   and J-M distance,the efficiency was 66.0%,33.1% and
   77.3%,respectively,and the overall efficiency reached 94.8%.The method
   of hierarchical reduction effectively extracted the optimal sensitive
   wavelengths for spectral discrimination between flowers and leaves of
   major species in degraded meadows.③Good or moderate spectral
   separability could be observed among four major colors of plant
   communities,feature bands were closely related to the sensitive
   wavelengths of pigments.White flower-yellow flower,white flower-green
   leaf and yellow flower-purple flower have good spectral
   separability,whereas white flower-purple flower,yellow flower-green leaf
   and purple flower-green leaf have moderate spectral separability,which
   suggested potential practical values.The work may provide scientific
   basis for optimal bands extraction in remote sensing classification of
   grassland vegetation.
Z4 近年来,青藏高原高寒草甸呈现不同程度的退化趋势,研究草地植物光谱特征识别方法对退化草甸遥感调查与监测具有重要意义。该文基于青海省祁连县青阳沟典型
   区主要植物花和叶片的实测光谱,综合采用Kruskal-Wallis检验、分类与回归树算法CART和J-M距离算法提取退化高寒草甸主要物种花和叶片
   的最优光谱识别波段,分析层次降维方法在草地植被遥感中的应用潜力。得到以下结论:①研究区退化草甸主要物种花与叶片的反射光谱在380 ~ 1 300
   nm波段存在明显差异,在1 300 ~ 2 500 nm波段反射光谱变化趋于一致。②
   Kruskal-Wallis和Dunn事后检验、CART算法和J-M光谱距离3个层次的光谱降维效率分别为66.0%、33.1%和77.3%,总体
   降维效率达到94.8%,能够有效提取退化草甸主要物种花与叶片光谱识别的最优敏感波段。③退化草甸主要物种花与叶片之间均具有一定的光谱可分性。其中,
   白花-黄花、白花-绿叶、黄花-紫花3个类对具有最佳的光谱可分性,J-M距离值>1.9;白花-紫花、黄花-绿叶、紫花-绿叶3个类对具有一定的光谱可
   分性和潜在的应用价值,J-M距离值在1.0 ~
   1.9之间。花与叶片之间的光谱识别特征波长与色素的敏感波段密切相关,该研究可为草地植被遥感分类提供优化的波段参考依据。
C1 Liu Yongmei, College of Urban and Environmental Science,Northwest
   University;;Northwest University, ;;Shaanxi Key Laboratory of Earth
   Surface System and Environmental Carrying Capacity, Xi'an;;Xi'an, ;;
   710127;;710127.
   Ge Xinghua, College of Urban and Environmental Science,Northwest
   University, Xi'an, Shaanxi 710127, China.
   Dong Xingzhi, College of Urban and Environmental Science,Northwest
   University, Xi'an, Shaanxi 710127, China.
   Wang Huaiyu, College of Urban and Environmental Science,Northwest
   University, Xi'an, Shaanxi 710127, China.
   Hu Nianzhao, College of Urban and Environmental Science,Northwest
   University, Xi'an, Shaanxi 710127, China.
Z6 刘咏梅, 西北大学城市与环境学院;;西北大学, ;;陕西省地表系统与环境承载力重点实验室, 西安;;西安, 陕西;;陕西
   710127;;710127, 中国.
   盖星华, 西北大学城市与环境学院, 西安, 陕西 710127, 中国.
   董幸枝, 西北大学城市与环境学院, 西安, 陕西 710127, 中国.
   王怀玉, 西北大学城市与环境学院, 西安, 陕西 710127, 中国.
   胡念钊, 西北大学城市与环境学院, 西安, 陕西 710127, 中国.
EM liuym@nwu.edu.cn
Z7 liuym@nwu.edu.cn
Z8 0
Z9 0
UT CSCD:7194382
DA 2023-03-23
ER

PT J
AU Liu Wanting
   Cao Wenxia
   Wang Wenhu
   Wang Xinyou
   Wang Shilin
   Deng Xiuxia
   Li Wen
   Shi Shangli
Z2 刘婉婷
   曹文侠
   王文虎
   王辛有
   王世林
   邓秀霞
   李文
   师尚礼
TI Characteristics of Underground Bud Bank and Community Persistence in
   Alpine Degraded Gramineous Mixed Sowing Grassland
Z1 高寒退化禾本科混播草地地下芽库特征与群落持续性初探
Z3 草地学报
SO Acta Agrestia Sinica
VL 30
IS 7
BP 1773
EP 1780
AR 1007-0435(2022)30:7<1773:GHTHHB>2.0.TX;2-S
PY 2022
DT Article
AB To investigate the community stability and sustainability after the
   degradation of different perennial mixed sowing combinations,we
   investigated and analyzed the community structure and underground bud
   bank composition of six kinds of mixed sowing grassland established
   22years ago in Jinqianghe area of Qilian Mountains.The results showed as
   follows:In the 4-component mixed-planting grassland,the bud bank of the
   establishment species was better preserved,and the bud density of the
   establishment species was mainly tiller buds.However,the underground bud
   bank of the 3-component mixed-planting grassland was mainly composed of
   tiller buds,rhizome buds,root-derived buds,and crown buds of the
   invasive species, and the proportion of bud density of establishment
   species was low.The density of tiller buds was positively correlated
   with coverage,density,and aboveground biomass of establishment
   species,while the density of rhizome buds,root-derived buds,and crown
   buds were positively correlated with coverage,density, and aboveground
   biomass of invasive species.Among them,the mixed sowing combinationPoa
   crymophila+ Elymus sibiricus+Bromus inermis+Agropgyron cristatumwas the
   best underground bud structure,and could prolong the service life of
   mixed grassland appropriately.Therefore,the mixed sowing combination was
   suitable for the alpine region of Qinghai-Tibet Plateau.
Z4 为探明多年生不同混播组合草地退化后的群落稳定性和可持续性,本研究以祁连山金强河地区22年前建植的6种混播草地为研究对象,对草地群落结构及地下芽库
   构成进行调查分析。结果表明:4组分混播草地能够较好的保留建植种的地下芽,且以建植种分蘖芽为主,而3组分混播草地地下芽主要由侵入种的分蘖芽、根茎芽
   、根颈芽和根蘖芽构成,建植种芽密度占比较低;分蘖芽密度与建植种植物盖度、密度和地上生物量正相关,根茎芽、根颈芽、根蘖芽密度与侵入种植物盖度、密度
   和地上生物量正相关。其中,混播组合冷地早熟禾(Poa crymophila)+多叶老芒麦(Elymus
   sibiricus)+无芒雀麦(Bromus inermis)+扁穗冰草(Agropgyron
   cristatum)草地地下芽结构最优,可适当延长混播草地使用年限,是适宜青藏高原高寒地区的混播草种组合。
C1 Liu Wanting, Grassland Science College of Gansu Agricultural University,
   Grassland Ecosystem Key Laboratory of Ministry of Education;;Sino-U.S.
   Research Centers for Sustainable Grassland and Livestock Management,
   Lanzhou, Gansu 730070, China.
   Cao Wenxia, Grassland Science College of Gansu Agricultural University,
   Grassland Ecosystem Key Laboratory of Ministry of Education;;Sino-U.S.
   Research Centers for Sustainable Grassland and Livestock Management,
   Lanzhou, Gansu 730070, China.
   Wang Wenhu, Grassland Science College of Gansu Agricultural University,
   Grassland Ecosystem Key Laboratory of Ministry of Education;;Sino-U.S.
   Research Centers for Sustainable Grassland and Livestock Management,
   Lanzhou, Gansu 730070, China.
   Wang Xinyou, Grassland Science College of Gansu Agricultural University,
   Grassland Ecosystem Key Laboratory of Ministry of Education;;Sino-U.S.
   Research Centers for Sustainable Grassland and Livestock Management,
   Lanzhou, Gansu 730070, China.
   Wang Shilin, Grassland Science College of Gansu Agricultural University,
   Grassland Ecosystem Key Laboratory of Ministry of Education;;Sino-U.S.
   Research Centers for Sustainable Grassland and Livestock Management,
   Lanzhou, Gansu 730070, China.
   Deng Xiuxia, Grassland Science College of Gansu Agricultural University,
   Grassland Ecosystem Key Laboratory of Ministry of Education;;Sino-U.S.
   Research Centers for Sustainable Grassland and Livestock Management,
   Lanzhou, Gansu 730070, China.
   Shi Shangli, Grassland Science College of Gansu Agricultural University,
   Grassland Ecosystem Key Laboratory of Ministry of Education;;Sino-U.S.
   Research Centers for Sustainable Grassland and Livestock Management,
   Lanzhou, Gansu 730070, China.
   Li Wen, Qinghai Academy of Animal and Veterinary Sciences(Academy of
   Animal and Veterinarty Sciences,Qinghai University), Xining, Qinghai
   810016, China.
Z6 刘婉婷, 甘肃农业大学草业学院, 草业生态系统教育部重点实验室;;中-美草地畜牧业可持续发展研究中心, 兰州, 甘肃 730070, 中国.
   曹文侠, 甘肃农业大学草业学院, 草业生态系统教育部重点实验室;;中-美草地畜牧业可持续发展研究中心, 兰州, 甘肃 730070, 中国.
   王文虎, 甘肃农业大学草业学院, 草业生态系统教育部重点实验室;;中-美草地畜牧业可持续发展研究中心, 兰州, 甘肃 730070, 中国.
   王辛有, 甘肃农业大学草业学院, 草业生态系统教育部重点实验室;;中-美草地畜牧业可持续发展研究中心, 兰州, 甘肃 730070, 中国.
   王世林, 甘肃农业大学草业学院, 草业生态系统教育部重点实验室;;中-美草地畜牧业可持续发展研究中心, 兰州, 甘肃 730070, 中国.
   邓秀霞, 甘肃农业大学草业学院, 草业生态系统教育部重点实验室;;中-美草地畜牧业可持续发展研究中心, 兰州, 甘肃 730070, 中国.
   师尚礼, 甘肃农业大学草业学院, 草业生态系统教育部重点实验室;;中-美草地畜牧业可持续发展研究中心, 兰州, 甘肃 730070, 中国.
   李文, 青海省畜牧兽医科学院(青海大学畜牧兽医科学院), 西宁, 青海 810016, 中国.
EM 1339460931@qq.com; caowx@gsau.edu.cn
Z7 1339460931@qq.com; caowx@gsau.edu.cn
Z8 0
Z9 0
UT CSCD:7304291
DA 2023-03-23
ER

PT J
AU Wu Xueqin
   Chen Huiqing
   Zhang Lu
   Shang Guozhen
   Wu Yan
   Bian Jianghui
Z2 吴学琴
   陈慧青
   张璐
   尚国珍
   吴雁
   边疆晖
TI Grassland degradation affects serum total IgG level, intestinal
   parasitic infection and liver and kidney indices of plateau pika
Z1 草地退化影响高原鼠兔血清总IgG水平、肠道寄生物感染及肝脏和肾脏指数
Z3 兽类学报
SO Acta Theriologica Sinica
VL 42
IS 5
BP 531
EP 539
AR 1000-1050(2022)42:5<531:CDTHYX>2.0.TX;2-C
PY 2022
DT Article
AB As a key species in the alpine grassland ecosystem of the Qinghai-Tibet
   Plateau, the plateau pika(Ochotona curzoniae) population increased
   rapidly with grassland degradation. Understanding the changes in innate
   immune function and organ index of liver and kidney indices of plateau
   pika is of great significance for further revealing the physiological
   mechanism of plateau pika population outbreak caused by grassland
   degradation on the Qinghai-Tibet Plateau. In this study, we investigated
   the number of burrow entrances, measured serum total IgG levels,
   intestinal parasitic infection, and liver and kidney indices of adult
   plateau pikas inhabiting lightly, moderately, and heavily degraded
   grassland(LD, MD and HD) at Qinghai Haibei National Field Research
   Station of Alpine Grassland Ecosystem. Our results showed that with
   grassland degradation, the number of burrow entrances and serum total
   IgG levels increased significantly, while the prevalence and intensity
   of infection of cestodes and nematodes as well as liver and kidney
   indices decreased markedly. The prevalence of infection of cestodes and
   liver index in males were significantly lower than those in females, and
   the prevalence and intensity of infection of cestodes and nematodes in
   females in HD were significantly lower than those in LD. These results
   indicate that grassland degradation induced by overgrazing enhances the
   innate immune of plateau pika and alleviate the damage of toxins to
   liver and kidney, which may promote population outbreaks.
Z4 高原鼠兔(Ochotona
   curzoniae)作为青藏高原高寒草地生态系统中的关键物种,其种群数量随着过度放牧导致的草地退化而暴发式增长。阐明此过程中高原鼠兔天然免疫能力
   及肝脏和肾脏器官指数的变化,对深入揭示青藏高原草地退化引起的高原鼠兔种群暴发机理具有重要意义。本研究在青海海北高寒草地生态系统国家野外科学观测研
   究站地区,调查了轻度、中度、重度退化草地中高原鼠兔洞口数量,并测定了成体高原鼠兔血清总IgG含量、肠道寄生物感染状况及肝脏和肾脏指数。结果发现:
   随着草地退化,高原鼠兔洞口数量和血清总IgG水平显著增加;绦虫和线虫的感染率和感染强度以及肝脏和肾脏指数均显著降低。雄性对绦虫的感染率和肝脏指数
   显著低于雌性;雌性在重度退化草地中对绦虫和线虫的感染率及感染强度显著低于轻度退化草地。以上结果表明,过度放牧介导的草地退化增强了高原鼠兔的天然免
   疫功能,缓解了毒素对肝脏和肾脏的损伤,进而可能促进其种群暴发式增长。
C1 Wu Xueqin, Northwest Institute of Plateau Biology, Chinese Academy of
   Sciences;;University of Chinese Academy of Science, Key Laboratory of
   Adaptation and Evolution of Plateau Biota;;, Xining;;, ;;Beijing
   810001;;100049.
   Chen Huiqing, Northwest Institute of Plateau Biology, Chinese Academy of
   Sciences;;University of Chinese Academy of Science, Key Laboratory of
   Adaptation and Evolution of Plateau Biota;;, Xining;;, ;;Beijing
   810001;;100049.
   Zhang Lu, Northwest Institute of Plateau Biology, Chinese Academy of
   Sciences;;University of Chinese Academy of Science, Key Laboratory of
   Adaptation and Evolution of Plateau Biota;;, Xining;;, ;;Beijing
   810001;;100049.
   Shang Guozhen, Northwest Institute of Plateau Biology, Chinese Academy
   of Sciences;;Qinghai Key Laboratory of Animal Ecological Genomics, Key
   Laboratory of Adaptation and Evolution of Plateau Biota;;Qinghai Key
   Laboratory of Animal Ecological Genomics, Xining;;Xining, ;;
   810001;;810001.
   Bian Jianghui, Northwest Institute of Plateau Biology, Chinese Academy
   of Sciences;;Qinghai Key Laboratory of Animal Ecological Genomics, Key
   Laboratory of Adaptation and Evolution of Plateau Biota;;Qinghai Key
   Laboratory of Animal Ecological Genomics, Xining;;Xining, ;;
   810001;;810001.
   Wu Yan, School of Life and Environment Sciences, Hangzhou Normal
   University, Hangzhou, Zhejiang 310012, China.
Z6 吴学琴, 中国科学院西北高原生物研究所;;中国科学院大学, 中国科学院高原生物适应与进化重点实验室;;, 西宁;;, ;;北京
   810001;;100049.
   陈慧青, 中国科学院西北高原生物研究所;;中国科学院大学, 中国科学院高原生物适应与进化重点实验室;;, 西宁;;, ;;北京
   810001;;100049.
   张璐, 中国科学院西北高原生物研究所;;中国科学院大学, 中国科学院高原生物适应与进化重点实验室;;, 西宁;;, ;;北京
   810001;;100049.
   尚国珍, 中国科学院西北高原生物研究所;;青海省动物生态基因组学重点实验室,
   中国科学院高原生物适应与进化重点实验室;;青海省动物生态基因组学重点实验室, 西宁;;西宁, ;; 810001;;810001.
   边疆晖, 中国科学院西北高原生物研究所;;青海省动物生态基因组学重点实验室,
   中国科学院高原生物适应与进化重点实验室;;青海省动物生态基因组学重点实验室, 西宁;;西宁, ;; 810001;;810001.
   吴雁, 杭州师范大学生命科学学院, 杭州, 浙江 310012, 中国.
EM shangguozhen@nwipb.cas.cn
Z7 shangguozhen@nwipb.cas.cn
Z8 0
Z9 0
UT CSCD:7313196
DA 2023-03-23
ER

PT J
AU Wu Yuwei
   Luo Shan
   Laqiong
   Wu Jihua
Z2 吴雨薇
   罗珊
   拉琼
   吴纪华
TI Response of Soil Nematode Communities to Restoration of Alpine Meadow
   Grassland in Three-river Headwater Region on Qinghai-Tibet Plateau in
   Different Restoration Periods
Z1 青藏高原三江源区不同恢复期高寒草甸土壤线虫群落演变
Z3 土壤
SO Soils
VL 54
IS 3
BP 532
EP 538
AR 0253-9829(2022)54:3<532:QZGYSJ>2.0.TX;2-Z
PY 2022
DT Article
AB Alpine meadow in the Three-River Headwater Region on the Qinghai-Tibet
   Plateau is undergoing severe degradation. Artificial planting is an
   important way to restore degraded grasslands. This study compares the
   structure and function of soil nematode communities of alpine meadow
   grasslands at different restoration stages(artificial grassland planting
   for 1, 5 and 10 years) to test the effectiveness of grassland
   restoration from the view of belowground. Compared with the native
   vegetation plots, plant belowground biomass of the restored plots is
   significantly lower, and soil bulk density, pH, total phosphorus, total
   potassium and nitrate nitrogen are significantly higher. Nematode
   evenness index and Shannon Wiener index in the three restoration plots
   are significantly higher than those in native vegetation plots. In
   addition, with the increase of restoration years, nematode abundance
   index, metabolic footprint index and maturity index in restoration plots
   are increased. Correlation analysis results show that soil nematode
   abundance is significantly positively correlated with plant belowground
   biomass, soil organic matter, total nitrogen, total phosphorus, mineral
   nitrogen and available nitrogen(P<0.05), and significantly negatively
   correlated with soil pH, total potassium and bulk density(P<0.05).
   Although the artificial restoration measures of the degraded grassland
   in the Three-River Headwater Region have not fully restored the forage
   productivity to the state of native vegetation, soil biological
   structure and function have a trend of improvement, indicating the
   strong restoration potential for the degraded grassland ecosystem in
   this area.
Z4 青藏高原三江源地区的高寒草甸面临着严峻的退化问题,人工建植是三江源地区退化草地的重要修复方式。为探究地下生物对草地人工恢复措施的响应,本研究比较
   了三江源地区高寒草甸不同恢复期人工草地(建植1、5和10
   a)的土壤线虫群落变化。结果显示:与原生植被样地相比,所有恢复期样地的植物地下生物量降低,土壤容重、pH、全磷、全钾和硝态氮含量升高,表明人工草
   地系统的初级生产力和土壤特性尚未恢复到原生草地状态。不同恢复期样地中土壤线虫的均匀度和多样性指数均显著高于原生植被样地。此外,不同恢复期样地的线
   虫多度、代谢足迹以及成熟度指数均随恢复年限的增加而增加。相关性分析结果表明,土壤线虫多度与植物地下生物量、土壤有机质、全氮、全磷、矿质氮和速效氮
   含量显著正相关(P<0.05),与土壤pH、全钾和容重显著负相关(P<0.05)。尽管三江源区退化草地的人工恢复措施尚未完全恢复牧草生产力至原生
   植被状态,但土壤生物结构及功能具有改善的趋势,显示该地区退化草地生态系统具有较强的恢复潜力。
C1 Wu Yuwei, Institute of Biodiversity Science, Fudan University, Key
   Laboratory for Biodiversity Science and Ecological Engineering, Ministry
   of Education, Shanghai 200438, China.
   Luo Shan, Lancaster Environment Centre, Lancaster University, Lancaster,
   LA1 4YW, England.
   Laqiong, Ecological Research Center, School of Science, Tibet
   University, Joint Laboratory of Biodiversity and Global Change, Tibet
   University and Fudan University, Lhasa, Tibet 850000, China.
   Wu Jihua, Institute of Biodiversity Science, Fudan
   University;;Ecological Research Center, School of Science, Tibet
   University, Joint Laboratory of Biodiversity and Global Change, Tibet
   University and Fudan University, Key Laboratory for Biodiversity Science
   and Ecological Engineering, Ministry of Education;;, ;;Lhasa, Shanghai;;
   200438;;850000.
Z6 吴雨薇, 复旦大学生物多样性科学研究所, 生物多样性和生态工程教育部重点实验室, 上海 200438, 中国.
   罗珊, Lancaster Environment Centre, Lancaster University, Lancaster, LA1
   4YW, United Kingdom.
   拉琼, 西藏大学理学院生态学研究中心, 西藏大学和复旦大学生物多样性与全球变化联合实验室, 拉萨, 西藏 850000, 中国.
   吴纪华, 复旦大学生物多样性科学研究所;;西藏大学理学院生态学研究中心, 西藏大学和复旦大学生物多样性与全球变化联合实验室,
   生物多样性和生态工程教育部重点实验室;;, ;;拉萨, 上海;; 200438;;850000, 中国.
EM 18210700093@fudan.edu.cn; jihuawu@fudan.edu.cn
Z7 18210700093@fudan.edu.cn; jihuawu@fudan.edu.cn
Z8 0
Z9 0
UT CSCD:7272010
DA 2023-03-23
ER

PT J
AU Xuan Wenting
   Zhao Yijun
   Li Yizhuang
   Liu Jinyin
   Wang Xianzhi
   Yu Yingwen
Z2 宣文婷
   赵一军
   李艺妆
   刘金银
   王先之
   于应文
TI Vegetation composition and interspecific associations of alpine meadow
   under different utilization rates on the northeast Qinghai-Tibet Plateau
Z1 青藏高原东北缘不同利用率高寒草甸植被构成及种间关联
Z3 草业科学
SO Pratacultural Science
VL 39
IS 4
BP 625
EP 633
AR 1001-0629(2022)39:4<625:QZGYDB>2.0.TX;2-7
PY 2022
DT Article
AB The vegetation community structure and interspecific association are the
   main evaluation indices of grassland stability and community succession.
   It is important to study the vegetation composition and interspecific
   association under different utilization rates for grassland management
   and revealing the mechanism of stability maintenance in alpine meadow.
   This study analyzed vegetation composition, inter-species relationship
   and community stability under the annual average grassland utilization
   rate of 60%~70%(moderate utilization grassland, MG), 80%~90%(heavy
   utilization grassland, HG)and >90%(extreme utilization grassland, EG)in
   the northeastern Qinghai-Tibet Plateau. It aimed to explore the relative
   suitable grassland utilization rate in the northeastern Qinghai-Tibet
   Plateau. The results showed that 1)MG grassland dominated by
   grass(Elymus nutans, Stipa krylovii and Poa crymophila)and HG grassland
   dominated by Elymus nutans, Kobresia humilis and Stipa krylovii, while
   the EG grassland dominated by Kobresia humilis. 2)With the increasing of
   utilization rate, plant species richness decreased, and the beta
   diversity index, Shannon-Wiener diversity index and Simpson dominance
   index showed a declining trend, reaching the lowest in EG grassland;the
   aboveground biomass proportion of sedge increased, while the aboveground
   biomass proportion of grass decreased. 3)Compared to EG grassland, MG
   and HG grasslands had a closer interspecific association and stronger
   community stability, and EG grassland showed a trend of degradation. The
   study concluded that the moderate utilization rate under the rotational
   grazing pattern was beneficial to maintain the vegetation community
   stability in alpine meadow.
Z4 植被群落结构和种间关系是草地稳定性管理及群落演替主要评价指标。不同利用率下高寒草甸植被构成和种间关系的研究,对于该类草地管理和稳定性维持机制揭示
   具有重要意义。本研究以青藏高原东北缘高寒草甸为对象,通过对全年平均草地利用率60%~70%(中度,MG)、80%~90%(重度,HG)和>90%
   (极度,EG)下草地植被构成、种间关系及群落稳定性进行分析, 探究较适宜的草地利用率。结果表明: 1)MG草地以禾草[垂穗披碱草(Elymus
   nutans)、西北针茅(Stipa sareptana)和冷地早熟禾(Poa
   crymophila)为优势种,HG草地以垂穗披碱草、矮嵩草(Kobresia
   humilis)、西北针茅为优势种,EG草地以矮嵩草为优势种。2)随草地利用率增加,群落植物物种数减少, beta
   多样性指数、Shannon-Wiener指数和Simpson优势度指数呈减小趋势,EG草地最低;莎草(Cyperus
   rotundus)地上生物量比例呈增加趋势,禾草地上生物量比例呈降低趋势。3)MG和HG草地较EG草地植物种间联结性紧密,群落稳定性较强,EG草
   地呈现一定程度退化。研究结果表明,轮牧制度下的中度草地利用率有利于当地高寒草甸群落稳定性维持。
C1 Xuan Wenting, College of Pastoral Agriculture Science and Technology,
   Lanzhou University, State Key Laboratory of Grassland Agro-ecosysterms,
   Lanzhou, Gansu 730020, China.
   Zhao Yijun, College of Pastoral Agriculture Science and Technology,
   Lanzhou University, State Key Laboratory of Grassland Agro-ecosysterms,
   Lanzhou, Gansu 730020, China.
   Li Yizhuang, College of Pastoral Agriculture Science and Technology,
   Lanzhou University, State Key Laboratory of Grassland Agro-ecosysterms,
   Lanzhou, Gansu 730020, China.
   Liu Jinyin, College of Pastoral Agriculture Science and Technology,
   Lanzhou University, State Key Laboratory of Grassland Agro-ecosysterms,
   Lanzhou, Gansu 730020, China.
   Wang Xianzhi, College of Pastoral Agriculture Science and Technology,
   Lanzhou University, State Key Laboratory of Grassland Agro-ecosysterms,
   Lanzhou, Gansu 730020, China.
   Yu Yingwen, College of Pastoral Agriculture Science and Technology,
   Lanzhou University, State Key Laboratory of Grassland Agro-ecosysterms,
   Lanzhou, Gansu 730020, China.
Z6 宣文婷, 兰州大学草地农业科技学院, 草地农业生态系统国家重点实验室, 兰州, 甘肃 730020, 中国.
   赵一军, 兰州大学草地农业科技学院, 草地农业生态系统国家重点实验室, 兰州, 甘肃 730020, 中国.
   李艺妆, 兰州大学草地农业科技学院, 草地农业生态系统国家重点实验室, 兰州, 甘肃 730020, 中国.
   刘金银, 兰州大学草地农业科技学院, 草地农业生态系统国家重点实验室, 兰州, 甘肃 730020, 中国.
   王先之, 兰州大学草地农业科技学院, 草地农业生态系统国家重点实验室, 兰州, 甘肃 730020, 中国.
   于应文, 兰州大学草地农业科技学院, 草地农业生态系统国家重点实验室, 兰州, 甘肃 730020, 中国.
EM xuanwt19@lzu.edu.cn; yuyw@lzu.edu.cn
Z7 xuanwt19@lzu.edu.cn; yuyw@lzu.edu.cn
Z8 0
Z9 0
UT CSCD:7201337
DA 2023-03-23
ER

PT J
AU Chang Wenhua
   Ma Weiwei
   Li Guang
   Xu Guorong
   Song Liangcui
Z2 常文华
   马维伟
   李广
   徐国荣
   宋良翠
TI Temporal and Spatial Distribution Characteristics of Soil Urease and
   Protease Activities in Different Degraded Gradients of Gahai Wetland
Z1 尕海湿地不同退化梯度土壤脲酶与蛋白酶活性时空分布特征
Z3 土壤
SO Soils
VL 54
IS 3
BP 524
EP 531
AR 0253-9829(2022)54:3<524:GHSDBT>2.0.TX;2-R
PY 2022
DT Article
AB In order to investigate the effect of alpine wetland degradation on soil
   enzyme activities, this paper investigated the spatial and temporal
   characteristics of soil urease and protease activities in 0-10, 10-20
   and 20-40 cm layers in Gahai wetlands on the eastern edge of the
   Qinghai-Tibetan Plateau with four different degraded gradients: not
   degraded, slightly degraded, moderately degraded and severely degraded.
   The results showed that soil water content decreased but temperature
   increased with the increase of the degradation. Soil urease activity
   decreased but protease activity increased gradually with the increase of
   degradation in the 0-40 cm layer; Except for severely degraded, the two
   enzyme activities decreased with the increase of soil depth. The
   activity was the highest in the 0-40 cm layer in July and August for
   urease and in June and July for protease, respectively; Soil urease
   activity was positively correlated with protease activity and
   temperature(P<0.01), while soil protease activity was positively
   correlated with microbial nitrogen(P<0.01), water content and
   temperature(P<0.05), and negatively correlated with nitrate
   nitrogen(P<0.05). The degradation of marshy meadows significantly
   increased urease activity but decreased protease activity in topsoil;
   temperature promoted soil urease and protease activities, and water
   content and microbial nitrogen promoted soil protease activity.
Z4 为探讨高寒湿地退化对土壤酶活性的影响,本文以青藏高原东缘尕海湿地未退化、轻度退化、中度退化和重度退化4种不同退化梯度的0 ~ 10、10 ~
   20和20 ~ 40
   cm层土壤为研究对象,研究不同退化梯度土壤脲酶与蛋白酶活性时空变化特征。结果表明:随退化梯度加剧,土壤含水量降低,温度升高;土壤脲酶活性在0 ~
   40 cm土层中表现为随退化加剧而逐渐降低,而蛋白酶活性趋势恰好相反;除重度退化外,其他退化梯度土壤两种酶活性均随土层加深而降低;0 ~ 40
   cm土层中脲酶与蛋白酶活性分别在7、8月和6、7月最高;相关性分析表明土壤脲酶活性与蛋白酶活性和温度极显著正相关(P<0.01);土壤蛋白酶活性
   与微生物生物量氮极显著正相关(P<0.01),与含水量和温度显著正相关(P<0.05),与硝态氮显著负相关(P<0.05)。沼泽化草甸退化显著增
   加土壤表层脲酶活性而降低蛋白酶活性;温度对土壤脲酶与蛋白酶活性起促进作用,含水量、微生物生物量氮对土壤蛋白酶活性具有促进作用。
C1 Chang Wenhua, College of Forestry, Gansu Agricultural University,
   Lanzhou, Gansu 730070, China.
   Ma Weiwei, College of Forestry, Gansu Agricultural University, Lanzhou,
   Gansu 730070, China.
   Li Guang, College of Forestry, Gansu Agricultural University, Lanzhou,
   Gansu 730070, China.
   Xu Guorong, College of Forestry, Gansu Agricultural University, Lanzhou,
   Gansu 730070, China.
   Song Liangcui, College of Forestry, Gansu Agricultural University,
   Lanzhou, Gansu 730070, China.
Z6 常文华, 甘肃农业大学林学院, 兰州, 甘肃 730070, 中国.
   马维伟, 甘肃农业大学林学院, 兰州, 甘肃 730070, 中国.
   李广, 甘肃农业大学林学院, 兰州, 甘肃 730070, 中国.
   徐国荣, 甘肃农业大学林学院, 兰州, 甘肃 730070, 中国.
   宋良翠, 甘肃农业大学林学院, 兰州, 甘肃 730070, 中国.
EM changwh@st.gsau.edu.cn; mww-007@163.com
Z7 changwh@st.gsau.edu.cn; mww-007@163.com
Z8 0
Z9 0
UT CSCD:7272009
DA 2023-03-23
ER

PT J
AU Zhang Yuheng
   Zhang Li
   Zhang Xiujuan
   Yang Yongsheng
   Wang Junbang
   Xu Xingliang
   Huang Yuru
   Zhao Qiudong
   Li Yingnian
   Zhou Huakun
Z2 张宇恒
   张莉
   张秀娟
   杨永胜
   王军邦
   徐兴良
   黄煜茹
   赵求东
   李英年
   周华坤
TI Effects of degradation degree on plant communities and soil water
   holding capacity of Maqin alpine meadow
Z1 退化程度对玛沁高寒草甸植物群落及土壤持水能力的影响
Z3 草业科学
SO Pratacultural Science
VL 39
IS 2
BP 235
EP 246
AR 1001-0629(2022)39:2<235:THCDDM>2.0.TX;2-L
PY 2022
DT Article
AB To explore the influence of the degree of degradation on the success of
   plant communities and the water conservation capacity of alpine meadows
   in the Three Rivers Source Region, this study selected Maqin alpine
   meadow sample land with different degradation degrees in the source area
   of the Three Rivers on the Qinghai-Tibet Plateau. Through a combination
   of field monitoring and indoor tests, this study analyzed the effects of
   different degradation degrees on plant coverage, height, species number,
   biomass, soil bulk density, soil saturated hydraulic conductivity, and
   water holding capacity. The results showed the following: 1) The alpine
   meadow is in the process of continuous degradation, and the average
   height and coverage of plants in the Maqin alpine meadow decreased
   significantly by 41.1% and 58.5%, respectively (P < 0.05); the species
   number, richness, diversity index, and evenness index of vegetation
   decreased gradually, and the dominance index was the highest (0.18) in
   mildly degraded plots. 2) The aboveground, belowground, and total
   biomass decreased significantly with an increase in the degree of
   degradation (P < 0.05). Compared with the original vegetation sample
   plot, the aboveground, underground, and total biomass decreased by
   49.8%, 71.1%, and 70.0%, respectively. 3) The effect of the degree of
   degradation on the soil water holding capacity and saturated water
   conductivity of alpine meadows decreased with increasing depth, and the
   effect on soil water holding capacity and saturated water conductivity
   of the surface layer (0 - 5 cm) was the most significant. Compared with
   the native vegetation, the 0 - 5 cm soil water capacity, field water
   capacity, capillary water capacity, and saturated water conductivity of
   the severely degraded alpine meadow decreased by 41.7%, 42.9%, 41.4%,
   and 84.4%, respectively. With an increase in the degree of degradation,
   the soil bulk density of the 0 - 5 cm soil layer of alpine meadow
   increased significantly (P < 0.05). In conclusion, as the degree of
   degradation increased, the species richness, diversity, evenness, and
   dominance of alpine meadow vegetation communities decreased. At the same
   time, the influence of the degree of degradation on the soil water
   holding capacity of alpine meadows is primarily concentrated in the 0 -
   5 cm layer, and the surface matting of alpine meadows is the key to
   maintaining the water conservation function of this region.
Z4 为探讨退化程度对三江源高寒草甸植物群落演替及水源涵养能力的影响,本研究选取青藏高原三江源玛沁不同退化程度高寒草甸样地,通过野外监测及室内试验相结
   合的方法,分析不同退化程度对三江源高寒草甸植物群落盖度、高度、物种数、生物量及土壤容重、饱和导水率和持水能力的影响。结果表明:1)高寒草甸不断退
   化过程中,玛沁高寒草甸植物平均高度和盖度分别显著降低了41.1%和58.5%(P <
   0.05),植被物种数、丰富度、多样性指数、均匀度指数逐步降低,优势度指数以轻度退化样地最高(0.18)。2)地上、地下生物量及总生物量均随退化
   程度的加剧显著减少(P <
   0.05),与原生植被样地相比,重度退化样地地上、地下及总生物量分别下降了49.8%、71.1%和70.0%;随着土壤深度的增加,退化程度对地下
   生物量的影响逐步降低。3)退化程度对高寒草甸土壤持水能力与饱和导水率的影响程度随土壤深度的增加而减弱,其对表层(0 - 5
   cm)土壤持水能力和饱和导水率的影响最明显,与原生植被相比,重度退化高寒草甸0 - 5
   cm土壤饱和持水量、田间持水量、毛管持水量及饱和导水率分别下降了41.7%、 42.9%、41.4%和84.4%,随着退化程度的增加,高寒草甸0
   - 5 cm土层的土壤容重显著增加(P <
   0.05)。综上所述,随着退化程度加剧,高寒草甸植被群落的物种丰富度、多样性、均匀度及优势度随之降低;同时,退化程度对高寒草甸土壤持水能力的影响
   主要集中在0 - 5 cm土层,高寒草甸地表草毡层是保持该区域水源涵养功能的关键所在。
C1 Zhang Yuheng, College of Horticulture and Gardening,Yangtze University,
   Jingzhou, Hubei 434025, China.
   Zhang Xiujuan, College of Horticulture and Gardening,Yangtze University,
   Jingzhou, Hubei 434025, China.
   Zhang Li, Northwest Institute of Plateau Biology,Chinese Academy of
   Sciences;;Key Laboratory of Adaptation and Evolution of Plateau
   Biota,Chinese Academy of Sciences, Qinghai Key Laboratory of Restoration
   Ecology in Cold Regions;;Key Laboratory of Adaptation and Evolution of
   Plateau Biota,Chinese Academy of Sciences, Xining;;Xining,
   Qinghai;;Qinghai 810001;;810001.
   Yang Yongsheng, Northwest Institute of Plateau Biology,Chinese Academy
   of Sciences;;Key Laboratory of Adaptation and Evolution of Plateau
   Biota,Chinese Academy of Sciences, Qinghai Key Laboratory of Restoration
   Ecology in Cold Regions;;Key Laboratory of Adaptation and Evolution of
   Plateau Biota,Chinese Academy of Sciences, Xining;;Xining,
   Qinghai;;Qinghai 810001;;810001.
   Huang Yuru, Northwest Institute of Plateau Biology,Chinese Academy of
   Sciences;;Key Laboratory of Adaptation and Evolution of Plateau
   Biota,Chinese Academy of Sciences, Qinghai Key Laboratory of Restoration
   Ecology in Cold Regions;;Key Laboratory of Adaptation and Evolution of
   Plateau Biota,Chinese Academy of Sciences, Xining;;Xining,
   Qinghai;;Qinghai 810001;;810001.
   Li Yingnian, Northwest Institute of Plateau Biology,Chinese Academy of
   Sciences;;Key Laboratory of Adaptation and Evolution of Plateau
   Biota,Chinese Academy of Sciences, Qinghai Key Laboratory of Restoration
   Ecology in Cold Regions;;Key Laboratory of Adaptation and Evolution of
   Plateau Biota,Chinese Academy of Sciences, Xining;;Xining,
   Qinghai;;Qinghai 810001;;810001.
   Zhou Huakun, Northwest Institute of Plateau Biology,Chinese Academy of
   Sciences;;Key Laboratory of Adaptation and Evolution of Plateau
   Biota,Chinese Academy of Sciences, Qinghai Key Laboratory of Restoration
   Ecology in Cold Regions;;Key Laboratory of Adaptation and Evolution of
   Plateau Biota,Chinese Academy of Sciences, Xining;;Xining,
   Qinghai;;Qinghai 810001;;810001.
   Wang Junbang, Institute of Geographic Sciences and Natural Resources
   Research,CAS, Key Laboratory of Ecosystem Network Observation and
   Modeling, Beijing 100101, China.
   Xu Xingliang, Institute of Geographic Sciences and Natural Resources
   Research,CAS, Key Laboratory of Ecosystem Network Observation and
   Modeling, Beijing 100101, China.
   Zhao Qiudong, Northwest China Ecological Environment and Resource
   Research Institute,Chinese Academy of Sciences, Lanzhou, Gansu 730000,
   China.
Z6 张宇恒, 长江大学园艺园林学院, 荆州, 湖北 434025, 中国.
   张秀娟, 长江大学园艺园林学院, 荆州, 湖北 434025, 中国.
   张莉, 中国科学院西北高原生物研究所;;中国科学院高原生物适应与进化重点实验室,
   青海省寒区恢复生态学重点实验室;;中国科学院高原生物适应与进化重点实验室, 西宁;;西宁, 青海;;青海 810001;;810001, 中国.
   杨永胜, 中国科学院西北高原生物研究所;;中国科学院高原生物适应与进化重点实验室,
   青海省寒区恢复生态学重点实验室;;中国科学院高原生物适应与进化重点实验室, 西宁;;西宁, 青海;;青海 810001;;810001, 中国.
   黄煜茹, 中国科学院西北高原生物研究所;;中国科学院高原生物适应与进化重点实验室,
   青海省寒区恢复生态学重点实验室;;中国科学院高原生物适应与进化重点实验室, 西宁;;西宁, 青海;;青海 810001;;810001, 中国.
   李英年, 中国科学院西北高原生物研究所;;中国科学院高原生物适应与进化重点实验室,
   青海省寒区恢复生态学重点实验室;;中国科学院高原生物适应与进化重点实验室, 西宁;;西宁, 青海;;青海 810001;;810001, 中国.
   周华坤, 中国科学院西北高原生物研究所;;中国科学院高原生物适应与进化重点实验室,
   青海省寒区恢复生态学重点实验室;;中国科学院高原生物适应与进化重点实验室, 西宁;;西宁, 青海;;青海 810001;;810001, 中国.
   王军邦, 中国科学院地理科学与资源研究所, 中国科学院生态系统网络观测与模拟重点实验室, 北京 100101, 中国.
   徐兴良, 中国科学院地理科学与资源研究所, 中国科学院生态系统网络观测与模拟重点实验室, 北京 100101, 中国.
   赵求东, 中国科学院西北生态环境资源研究院, 兰州, 甘肃 730000, 中国.
EM zhangyuheng1996@126.com; zxj510@yangtzeu.edu.cn; ysyang@nwipb.cas.cn
Z7 zhangyuheng1996@126.com; zxj510@yangtzeu.edu.cn; ysyang@nwipb.cas.cn
Z8 0
Z9 1
UT CSCD:7170726
DA 2023-03-23
ER

PT J
AU Zhang Fawei
   Li Hongqin
   Yi Lubei
   Luo Fanglin
   Zhang Guangru
   Wang Chunyu
   Yang Yongsheng
   Li Yingnian
Z2 张法伟
   李红琴
   仪律北
   罗方林
   张光茹
   王春雨
   杨永胜
   李英年
TI Spatial response of topsoil organic carbon, total nitrogen, and total
   phosphor content of alpine meadows to grassland degradation in the
   Sanjiangyuan National Park
Z1 草地退化对三江源国家公园高寒草甸表层土壤有机碳、全氮、全磷的空间驱动
Z3 生态学报
SO Acta Ecologica Sinica
VL 42
IS 14
BP 5586
EP 5592
AR 1000-0933(2022)42:14<5586:CDTHDS>2.0.TX;2-#
PY 2022
DT Article
AB Alpine meadows constitute approximately 23% of the Qinghai-Tibetan
   Plateau surface and are vital to ecosystem services and human
   well-being. Under the context of unprecedented climate warming and heavy
   grazing practices, alpine grasslands have been undergoing serious and
   extensive degradation for the past decades. Grassland degradation
   substantially weakened soil nutrients status and ecological carrying
   capacity of alpine meadows, but their spatial driving magnitudes and
   environmental controls remain unclear in the Three Rivers Source. From
   July to August in 2020, based on 60 paired soil samples of native and
   degraded alpine meadows in the Sanjiangyuan National Park, the spatial
   response of topsoil (030 cm) organic carbon content (SOC), total
   nitrogen content (TN), and total phosphorus content (TP) to grassland
   degradation was quantified, as well as the underlying environmental
   controls. The contents of SOC and TN in native alpine meadows were
   (2.452.05)% (MeanStandard deviation, the same below) and (0.250.20)%,
   respectively. The results of the paired-samples t-test showed that the
   content of SOC and TN in degraded alpine meadows were significantly (P <
   0.001) decreased by 44.0% and 35.6%, compared to native alpine meadows.
   The degradation induced-loss in topsoil density of SOC and TN was 2.23
   kg/m~2 and 0.16 kg/m~2, respectively, given that marginally significant
   (P = 0.06) difference between bulk density in native (0.93 g/cm~3) and
   degraded alpine meadows (1.12 g/cm~3). The content of TP exhibited no
   significant (P = 0.22) response to grassland degradation, because soil
   phosphor comes mainly from rock weathering, which was strongly affected
   by soil parent materials. The C ∶ N ∶ P of native and degraded alpine
   meadows averaged 59.6∶ 6.2∶ 1.0 and 35.6∶ 4.2∶ 1.0, respectively. And it
   was remarkably reduced by 28.3% due to grassland degradation, which
   might alleviate the nutrient limitations on plant growth. The difference
   of soil nutrients and stoichiometry between native and degraded alpine
   meadows was used as an indicator for the spatial effects of grassland
   degradation. And the general linear model analysis revealed that the
   spatial magnitudes of grassland degradation on SOC, TN, and soil
   stoichiometry were significantly related to latitude and elevation (P
   <0.01), rather than longitude and soil depth. This finding suggested
   that the response to degradation could be much stronger in alpine
   meadows of lower latitude and higher elevation. Therefore, grassland
   degradation caused serious losses of topsoil carbon and nitrogen and
   decreased soil stoichiometry of alpine meadows in the Sanjiangyuan
   National Park. These results can provide a theoretical basis for the
   rehabilitation and management of the soil nutrient function of the
   degraded alpine meadows in the Sanjiangyuan National Park.
Z4 草地退化显著削弱了三江源高寒草甸的土壤肥力及生态承载功能,但空间尺度上的驱动强度和环境调控尚不清晰。在2020年78月,基于三江源国家公园高寒草
   甸典型分布区原生植被和退化植被的60个配对采样,研究表层(030
   cm)土壤有机碳(SOC)、全氮(TN)和全磷(TP)含量对草地退化的空间响应特征。三江源国家公园高寒草甸原生植被SOC和TN含量分别为(2.4
   52.05)%(平均值标准差,下同)和(0.250.20)%,配对样本t-检验的结果表明草地退化导致SOC和TN分别极显著(P<0.001)下降
   了44.0%和35.6%。TP对草地退化无显著响应(P = 0.22)。原生植被的土壤C ∶N
   ∶P平均为59.6∶6.2∶1.0,草地退化导致化学计量值平均下降28.3%。一般线性模型的结果表明草地退化对SOC和TN及土壤生态化学计量特征
   的空间降低强度主要取决于纬度和海拔(P<0.01),与经度和土壤深度关系较弱(P>0.30),即低纬度高海拔的高寒草甸响应相对强烈。草地退化导致
   三江源国家公园高寒草甸土壤碳氮损失严重,降低了土壤生态化学计量。研究结果可为三江源退化高寒草甸土壤营养功能的治理和恢复提供理论支撑。
C1 Zhang Fawei, Institute of Sanjiangyuan National Park,Chinese Academy of
   Sciences;;Northwest Institute of Plateau Biology,Chinese Academy of
   Sciences, ;;Key Laboratory of Adaptation and Evolution of Plateau
   Biota,Chinese Academy of Sciences, Xining;;Xining, ;; 810001;;810001.
   Luo Fanglin, Institute of Sanjiangyuan National Park,Chinese Academy of
   Sciences;;Northwest Institute of Plateau Biology,Chinese Academy of
   Sciences, ;;Key Laboratory of Adaptation and Evolution of Plateau
   Biota,Chinese Academy of Sciences, Xining;;Xining, ;; 810001;;810001.
   Zhang Guangru, Institute of Sanjiangyuan National Park,Chinese Academy
   of Sciences;;Northwest Institute of Plateau Biology,Chinese Academy of
   Sciences, ;;Key Laboratory of Adaptation and Evolution of Plateau
   Biota,Chinese Academy of Sciences, Xining;;Xining, ;; 810001;;810001.
   Wang Chunyu, Institute of Sanjiangyuan National Park,Chinese Academy of
   Sciences;;Northwest Institute of Plateau Biology,Chinese Academy of
   Sciences, ;;Key Laboratory of Adaptation and Evolution of Plateau
   Biota,Chinese Academy of Sciences, Xining;;Xining, ;; 810001;;810001.
   Yang Yongsheng, Institute of Sanjiangyuan National Park,Chinese Academy
   of Sciences;;Northwest Institute of Plateau Biology,Chinese Academy of
   Sciences, ;;Key Laboratory of Adaptation and Evolution of Plateau
   Biota,Chinese Academy of Sciences, Xining;;Xining, ;; 810001;;810001.
   Li Yingnian, Institute of Sanjiangyuan National Park,Chinese Academy of
   Sciences;;Northwest Institute of Plateau Biology,Chinese Academy of
   Sciences, ;;Key Laboratory of Adaptation and Evolution of Plateau
   Biota,Chinese Academy of Sciences, Xining;;Xining, ;; 810001;;810001.
   Li Hongqin, Institute of Sanjiangyuan National Park,Chinese Academy of
   Sciences;;College of Life Sciences,Luoyang Normal University, ;;,
   Xining;;Luoyang, ;; 810001;;471934.
   Yi Lubei, Forestry carbon sequestration service center,Qinghai Forestry
   and Grassland Bureau, Xining, Qinghai 810008, China.
Z6 张法伟, 中国科学院三江源国家公园研究院;;中国科学院西北高原生物研究所, ;;中国科学院高原生物适应与进化重点实验室, 西宁;;西宁, ;;
   810001;;810001.
   罗方林, 中国科学院三江源国家公园研究院;;中国科学院西北高原生物研究所, ;;中国科学院高原生物适应与进化重点实验室, 西宁;;西宁, ;;
   810001;;810001.
   张光茹, 中国科学院三江源国家公园研究院;;中国科学院西北高原生物研究所, ;;中国科学院高原生物适应与进化重点实验室, 西宁;;西宁, ;;
   810001;;810001.
   王春雨, 中国科学院三江源国家公园研究院;;中国科学院西北高原生物研究所, ;;中国科学院高原生物适应与进化重点实验室, 西宁;;西宁, ;;
   810001;;810001.
   杨永胜, 中国科学院三江源国家公园研究院;;中国科学院西北高原生物研究所, ;;中国科学院高原生物适应与进化重点实验室, 西宁;;西宁, ;;
   810001;;810001.
   李英年, 中国科学院三江源国家公园研究院;;中国科学院西北高原生物研究所, ;;中国科学院高原生物适应与进化重点实验室, 西宁;;西宁, ;;
   810001;;810001.
   李红琴, 中国科学院三江源国家公园研究院;;洛阳师范学院生命科学学院, ;;, 西宁;;洛阳, ;; 810001;;471934.
   仪律北, 青海省林业和草原局林业碳汇服务中心, 西宁, 青海 810008, 中国.
EM mywing963@126.com
Z7 mywing963@126.com
Z8 0
Z9 0
UT CSCD:7266626
DA 2023-03-23
ER

PT J
AU Xu Ganjun
   Chai Yongyu
   Yan Liang
   Wu Shengyi
   Li Yong
   Kang Enze
   Wang Xiaodong
   Yang Ao
   Kang Xiaoming
   Zhang Xiaodong
Z2 徐干君
   柴永煜
   颜亮
   吴胜义
   李勇
   康恩泽
   汪晓东
   杨澳
   康晓明
   张骁栋
TI Dynamics of carbon flux of alpine meadows along a degradation gradient
Z1 不同退化程度高寒草甸生态系统碳通量
Z3 草业科学
SO Pratacultural Science
VL 39
IS 9
BP 1733
EP 1742
AR 1001-0629(2022)39:9<1733:BTTHCD>2.0.TX;2-1
PY 2022
DT Article
AB Alpine meadow is one of the main vegetation types in the Qinghai-Tibet
   Plateau.Alpine meadows are variably degraded under the influence of
   climate change and human activities.The carbon flux in alpine meadows
   changes with the degradation.However,the characteristics of carbon flux
   components during degradation in alpine meadows are still
   unclear,hindering our understanding of the transition between carbon
   sink and source in responding to global changes.In this study,four
   degradation degrees of alpine meadows,including enclosure as control
   check,lightly degraded,moderately degraded,and severely degraded meadows
   were studied.The net ecosystem exchange (NEE),ecosystem respiration
   (ER),gross ecosystem productivity (GEP),methane (CH_4) fluxes,and
   related environmental factors were measured during the growing season by
   the static chamber method.Results showed that:1) Alpine meadows with
   different degrees of degradation in summer were significant CO_2
   sinks,with NEE ranging from -1 437.55 to -98.45 mg·(m~2·h)~(-1)
   (CO_2);NEE,ER,and GEP decreased significantly with the degradation of
   alpine meado(CH_4)w (P <0.05).The alpine meadow presented a weak CH_4
   sink with a mean rate of 0.029 mg·(m~2·h)~(-1) (CH_4),showing no
   significant difference among degradation degrees (P >0.05).2) Soil
   organic carbon content and vegetation coverage were the two main
   environmental factors that affected NEE,GEP,and ER.Our study found that
   the capacity of carbon sequestration of alpine meadows decreased by 55%
   from lightly degraded to moderately degraded in the growing
   season,indicating that more attention should be paid to the succession
   of alpine meadows from light to moderate degradation,which is crucial to
   maintaining the carbon sequestration function of alpine meadow.
Z4 高寒草甸是青藏高原的主要植被类型之一。受气候变化和人类活动的影响,高寒草甸面临不同程度的退化,生态系统碳通量也随之改变。当前,高寒草甸退化过程中
   的碳通量组分变化特征仍不明晰,对于深入理解高寒草甸碳源汇格局对全球变化的响应产生阻碍。本研究以4个退化梯度(对照样地、轻度退化、中度退化和重度退
   化)的高寒草甸为研究对象,利用静态箱法测定了夏季不同退化程度的高寒草甸生态系统净交换(NEE)、生态系统呼吸(ER)、总生态系统生产力(GEP)
   和甲烷(CH_4)通量以及相关环境因子。结果表明:1)夏季不同退化程度的高寒草甸为显著的CO_2汇,NEE范围为-1 437.55~-98.45
   mg·(m~2·h)~(-1) (CO_2),NEE、ER和GEP随着高寒草甸退化而显著减弱(P
   <0.05);同时高寒草甸呈微弱的CH_4汇,平均吸收速率为0.029 mg·(m~2·h)~(-1)
   (CH_4),CH_4通量随退化加剧无显著变化(P
   >0.05)。2)土壤有机碳含量和植被盖度是影响NEE、GEP和ER的主要环境因素。本研究发现高寒草甸碳汇从轻度退化到中度退化急剧减弱了约55%
   ,说明加强预防高寒草甸从轻度到中度退化的演替,将有效维持高寒草甸的碳汇功能。
C1 Xu Ganjun, Northwest Surveying and Planning Institute of National
   Forestry and Grassland Administration, Xi'an, Shaanxi 710048, China.
   Chai Yongyu, Northwest Surveying and Planning Institute of National
   Forestry and Grassland Administration, Xi'an, Shaanxi 710048, China.
   Wu Shengyi, Northwest Surveying and Planning Institute of National
   Forestry and Grassland Administration, Xi'an, Shaanxi 710048, China.
   Yan Liang, Institute of Ecological Protection and Restoration,Chinese
   Academy of Forestry;;Sichuan Zoige Wetland Ecosystem Research Station,
   Beijing Key Laboratory of Wetland Services and Restoration;;Sichuan
   Zoige Wetland Ecosystem Research Station, ;;Aba, Beijing;;Sichuan
   100091;;624500.
   Li Yong, Institute of Ecological Protection and Restoration,Chinese
   Academy of Forestry;;Sichuan Zoige Wetland Ecosystem Research Station,
   Beijing Key Laboratory of Wetland Services and Restoration;;Sichuan
   Zoige Wetland Ecosystem Research Station, ;;Aba, Beijing;;Sichuan
   100091;;624500.
   Kang Enze, Institute of Ecological Protection and Restoration,Chinese
   Academy of Forestry;;Sichuan Zoige Wetland Ecosystem Research Station,
   Beijing Key Laboratory of Wetland Services and Restoration;;Sichuan
   Zoige Wetland Ecosystem Research Station, ;;Aba, Beijing;;Sichuan
   100091;;624500.
   Wang Xiaodong, Institute of Ecological Protection and
   Restoration,Chinese Academy of Forestry;;Sichuan Zoige Wetland Ecosystem
   Research Station, Beijing Key Laboratory of Wetland Services and
   Restoration;;Sichuan Zoige Wetland Ecosystem Research Station, ;;Aba,
   Beijing;;Sichuan 100091;;624500.
   Yang Ao, Institute of Ecological Protection and Restoration,Chinese
   Academy of Forestry;;Sichuan Zoige Wetland Ecosystem Research Station,
   Beijing Key Laboratory of Wetland Services and Restoration;;Sichuan
   Zoige Wetland Ecosystem Research Station, ;;Aba, Beijing;;Sichuan
   100091;;624500.
   Kang Xiaoming, Institute of Ecological Protection and
   Restoration,Chinese Academy of Forestry;;Sichuan Zoige Wetland Ecosystem
   Research Station, Beijing Key Laboratory of Wetland Services and
   Restoration;;Sichuan Zoige Wetland Ecosystem Research Station, ;;Aba,
   Beijing;;Sichuan 100091;;624500.
   Zhang Xiaodong, Institute of Ecological Protection and
   Restoration,Chinese Academy of Forestry;;Sichuan Zoige Wetland Ecosystem
   Research Station, Beijing Key Laboratory of Wetland Services and
   Restoration;;Sichuan Zoige Wetland Ecosystem Research Station, ;;Aba,
   Beijing;;Sichuan 100091;;624500.
Z6 徐干君, 国家林业和草原局西北调查规划院, 西安, 陕西 710048, 中国.
   柴永煜, 国家林业和草原局西北调查规划院, 西安, 陕西 710048, 中国.
   吴胜义, 国家林业和草原局西北调查规划院, 西安, 陕西 710048, 中国.
   颜亮, 中国林业科学研究院生态保护与修复研究所;;四川若尔盖高寒湿地生态系统定位观测研究站,
   湿地生态功能与恢复北京市重点实验室;;四川若尔盖高寒湿地生态系统定位观测研究站, ;;阿坝, 北京;;四川 100091;;624500,
   中国.
   李勇, 中国林业科学研究院生态保护与修复研究所;;四川若尔盖高寒湿地生态系统定位观测研究站,
   湿地生态功能与恢复北京市重点实验室;;四川若尔盖高寒湿地生态系统定位观测研究站, ;;阿坝, 北京;;四川 100091;;624500,
   中国.
   康恩泽, 中国林业科学研究院生态保护与修复研究所;;四川若尔盖高寒湿地生态系统定位观测研究站,
   湿地生态功能与恢复北京市重点实验室;;四川若尔盖高寒湿地生态系统定位观测研究站, ;;阿坝, 北京;;四川 100091;;624500,
   中国.
   汪晓东, 中国林业科学研究院生态保护与修复研究所;;四川若尔盖高寒湿地生态系统定位观测研究站,
   湿地生态功能与恢复北京市重点实验室;;四川若尔盖高寒湿地生态系统定位观测研究站, ;;阿坝, 北京;;四川 100091;;624500,
   中国.
   杨澳, 中国林业科学研究院生态保护与修复研究所;;四川若尔盖高寒湿地生态系统定位观测研究站,
   湿地生态功能与恢复北京市重点实验室;;四川若尔盖高寒湿地生态系统定位观测研究站, ;;阿坝, 北京;;四川 100091;;624500,
   中国.
   康晓明, 中国林业科学研究院生态保护与修复研究所;;四川若尔盖高寒湿地生态系统定位观测研究站,
   湿地生态功能与恢复北京市重点实验室;;四川若尔盖高寒湿地生态系统定位观测研究站, ;;阿坝, 北京;;四川 100091;;624500,
   中国.
   张骁栋, 中国林业科学研究院生态保护与修复研究所;;四川若尔盖高寒湿地生态系统定位观测研究站,
   湿地生态功能与恢复北京市重点实验室;;四川若尔盖高寒湿地生态系统定位观测研究站, ;;阿坝, 北京;;四川 100091;;624500,
   中国.
EM 13789255@qq.com; zhangxiaod@caf.ac.cn
Z7 13789255@qq.com; zhangxiaod@caf.ac.cn
Z8 0
Z9 0
UT CSCD:7319747
DA 2023-03-23
ER

PT J
AU Zeng Hongli
   Bai Wei
   Fang Jiachen
   Xu Lei
   Shang Guanglie
Z2 曾红丽
   白炜
   房佳辰
   徐磊
   商光烈
TI Effects of Simulated Warming on Soil Bacterial Communities of Alpine
   Swamp Meadow in the Qinghai-Tibet Plateau
Z1 模拟增温对高寒沼泽草甸土壤细菌群落的影响
Z3 环境科学与技术
SO Environmental Science and Technology
VL 45
IS 4
BP 164
EP 172
AR 1003-6504(2022)45:4<164:MNZWDG>2.0.TX;2-2
PY 2022
DT Article
AB In order to investigate the impacts of climate warming on soil bacterial
   communities of alpine swamp meadow in the Qinghai-Tibet Plateau, a
   simulated warming experiment was conducted with the experimental
   facility, i. e. open top chambers (OTCs). The effects of two simulated
   warming modes (W1: 1.5~2.5 ℃; W2: 3~5 ℃) were explored on the basis of
   the high-throughput sequencing technique and measuring relevant
   physico-chemical indicators. Consequently, the experiment presented that
   the soil dominant bacterial phyla were Proteobacteria (38.717%~53.872%),
   Acidobacteria (13.303%~ 30.484%) and Actinobacteria (6.031%~13.534%);
   the relative abundance of the dominant bacteria was affected by warming
   magnitude; and the temperature elevation inhibited the diversity of soil
   bacterial communities: for the example of case W2, in the top-layer
   (10~20 cm) soil there were notable decline of the Shannon and Simpson
   indices compared with that of the control case. Additionally, result of
   the Mantel test showed that pH and soil microbial biomass nitrogen were
   the main driving factors affecting soil bacterial community structure;
   and the Pearson correlation analysis suggested that pH and soil ammonium
   nitrogen were the major soil factors influencing the dominant bacterial
   phyla. In conclusion, the simulated warming experiment suggested that
   climate warming would alter the relative abundance of soil bacteria
   phyla and the diversity of soil bacterial communities in the
   Qinghai-Tibet Plateau; the soil bacteria communities tended to decline;
   and the bacterial communities were significantly influenced by the soil
   physico-chemical indicators.
Z4 文章以青藏高原高寒沼泽草甸为研究对象,建造开顶式增温室模拟增温,基于高通量测序技术,并结合土壤理化指标,探讨2种增温处理(W1:1.5~2.5
   ℃;W2:3~5
   ℃)对土壤细菌群落结构及多样性的影响。结果表明:变形菌门(38.717%~53.872%)、酸杆菌门(13.303%~30.484%)和放线菌门
   (6.031%~13.534%)为优势菌群,优势菌门相对丰度对增温幅度的高低表现出不同的响应趋势。增温抑制了土壤细菌群落多样性,其中,W2处理1
   0~20
   cm土层,Shannon和Simpson指数相比对照均显著降低。Mantel分析表明,pH和微生物量氮是影响细菌群落结构的主要驱动因子。Pear
   son相关性分析表明,pH和铵态氮是影响优势菌门的主要土壤因子。模拟增温使青藏高原土壤细菌类群相对丰度发生改变,土壤细菌群落多样性表现为降低趋势
   ,土壤理化指标对细菌群落影响显著。
C1 Zeng Hongli, School of Environmental and Municipal Engineering, Lanzhou
   Jiaotong University, Lanzhou, Gansu 730070, China.
   Bai Wei, School of Environmental and Municipal Engineering, Lanzhou
   Jiaotong University, Lanzhou, Gansu 730070, China.
   Fang Jiachen, School of Environmental and Municipal Engineering, Lanzhou
   Jiaotong University, Lanzhou, Gansu 730070, China.
   Xu Lei, School of Environmental and Municipal Engineering, Lanzhou
   Jiaotong University, Lanzhou, Gansu 730070, China.
   Shang Guanglie, School of Environmental and Municipal Engineering,
   Lanzhou Jiaotong University, Lanzhou, Gansu 730070, China.
Z6 曾红丽, 兰州交通大学环境与市政工程学院, 兰州, 甘肃 730070, 中国.
   白炜, 兰州交通大学环境与市政工程学院, 兰州, 甘肃 730070, 中国.
   房佳辰, 兰州交通大学环境与市政工程学院, 兰州, 甘肃 730070, 中国.
   徐磊, 兰州交通大学环境与市政工程学院, 兰州, 甘肃 730070, 中国.
   商光烈, 兰州交通大学环境与市政工程学院, 兰州, 甘肃 730070, 中国.
EM 2602585734@qq.com; baiwei915@163.com
Z7 2602585734@qq.com; baiwei915@163.com
Z8 0
Z9 1
UT CSCD:7262158
DA 2023-03-23
ER

PT J
AU Zeng Hongli
   Bai Wei
   Fang Jiachen
   Xu Lei
   Shang Guanglie
Z2 曾红丽
   白炜
   房佳辰
   徐磊
   商光烈
TI Effect of Nitrogen Addition on Soil Bacterial Community in Alpine Swamp
   Meadow of Qinghai-Tibet Plateau
Z1 氮添加对青藏高原高寒沼泽草甸土壤细菌群落的影响
Z3 西北农业学报
SO Acat Agriculturae Boreali-Occidentalis Sinica
VL 31
IS 8
BP 1035
EP 1045
AR 1004-1389(2022)31:8<1035:DTJDQZ>2.0.TX;2-9
PY 2022
DT Article
AB In order to investigate the effect of nitrogen addition on soil
   bacterial community structure and diversity,an insitu nitrogen addition
   experiment was conducted in an alpine swamp meadow of Qinghai-Tibet
   Plateau.Three nitrogen treatments(CK,0 g·m~(-2)·a~(-1);N1,5
   g·m~(-2)·a~(-1);N2,10 g·m~(-2)·a~(-1)) was set,the soil samples were
   collected from the 0 - 10 cm,10 -20 cm and 20-30 cm soil layers,based on
   high-throughput sequencing technology,combined with soil physicochemical
   properties and determination of the microbial biomass carbon and
   nitrogen,the change of soil bacterial community structure was studied
   under different treatments of nitrogen addition.The results showed that
   five dominant bacterial phyla were
   Proteobacteria,Acidobacteria,Actinobacteria,Gemmatimona-detes and
   Firmicutes,the effect of nitrogen addition on the relative abundance of
   different bacterial groups was different atdiffrent soil layers.With
   increasing nitrogen application,the bacterial diversity indexes had
   declining tend,but the overall difference was not significant.The
   correlation analysis showed that there were significant positive
   relations between ammonium nitrogen and Ace index,Chaol index and
   Shannon index;nitrate nitrogen,soil organic carbon and soil water
   content were significantly correlated with specific bacteria at phylum
   level.The results showed that increasing nitrogen deposition in alpine
   swamp meadow on the Qinghai-Tibet Plateau can affect the composition of
   soil bacterial community and inhibit bacterial diversity.In
   addition,soil ammonium nitrogen,nitrate nitrogen,organic carbon and
   water content are key factors affecting soil bacterial community under
   different treatments of nitrogen addition.
Z4 为了解氮添加对青藏高原高寒沼泽草甸土壤细菌群落的影响,进行原位氮添加试验。设置对照(CK,0 g·m~(-2)·a~(-1))、低氮(Nl,5
   g·m~(-2)·a~(-1))和高氮(N2,10 g·m~(-2)·a~(-1))3种处理,采集0~10 cm、10~20 cm和20~30
   cm土层的土壤样品,基于高通量测序技术,并结合土壤理化性质和微生物量碳氮的测定,探讨不同氮添加条件下土壤细菌群落的变化。结果显示:细菌优势类群为
   变形菌门、酸杆菌门、放线菌门、芽单胞菌门和厚壁菌门,不同土壤细菌类群相对丰度对氮添加的响应趋势因土层而异。氮添加降低细菌alpha多样性指数,但
   整体差异不显著。相关性分析表明,铵态氮与Ace指数、Chaol指数和Shannon指数显著正相关,硝态氮、有机碳和含水量与特定细菌门显著相关。结
   果表明,青藏高原高寒沼泽草甸氮添加会影响土壤细菌群落组成,抑制细菌多样性,铵态氮、硝态氮、有机碳和含水量是驱动这种变化的主要土壤因子。
C1 Zeng Hongli, School of Environmental and Municipal Engineering,Lanzhou
   Jiaotong University, Lanzhou, Gansu 730070, China.
   Bai Wei, School of Environmental and Municipal Engineering,Lanzhou
   Jiaotong University, Lanzhou, Gansu 730070, China.
   Fang Jiachen, School of Environmental and Municipal Engineering,Lanzhou
   Jiaotong University, Lanzhou, Gansu 730070, China.
   Xu Lei, School of Environmental and Municipal Engineering,Lanzhou
   Jiaotong University, Lanzhou, Gansu 730070, China.
   Shang Guanglie, School of Environmental and Municipal
   Engineering,Lanzhou Jiaotong University, Lanzhou, Gansu 730070, China.
Z6 曾红丽, 兰州交通大学环境与市政工程学院, 兰州, 甘肃 730070, 中国.
   白炜, 兰州交通大学环境与市政工程学院, 兰州, 甘肃 730070, 中国.
   房佳辰, 兰州交通大学环境与市政工程学院, 兰州, 甘肃 730070, 中国.
   徐磊, 兰州交通大学环境与市政工程学院, 兰州, 甘肃 730070, 中国.
   商光烈, 兰州交通大学环境与市政工程学院, 兰州, 甘肃 730070, 中国.
EM 2602585734@qq.com; baiwei915@163.com
Z7 2602585734@qq.com; baiwei915@163.com
Z8 0
Z9 0
UT CSCD:7268761
DA 2023-03-23
ER

PT J
AU Li Yan
   Dai Rui
   Zhang Yunxia
   Gong Jie
Z2 李焱
   戴睿
   张云霞
   巩杰
TI Spatiotemporal Variation of Vegetation NDVI and Its Relationship with
   Altitude Gradient in Southwest Tibet Plateau
Z1 藏西南高原植被NDVI时空变化及其与海拔梯度的关系
Z3 水土保持研究
SO Research of Soil and Water Conservation
VL 29
IS 4
BP 215
EP 222
AR 1005-3409(2022)29:4<215:ZXNGYZ>2.0.TX;2-T
PY 2022
DT Article
AB Vegetation distribution in the Qinghai-Tibet Plateau is not only closely
   influenced by regional hydrothermal conditions,but also affected by the
   altitude and topography of the plateau.Understanding of the relationship
   between vegetation and altitude gradient is of great scientific and
   practical significance to the ecological protection of the Qinghai-Tibet
   Plateau.Based on MODIS NDVI data and vegetation type data,we analyzed
   the spatial and temporal variation characteristics of NDVI during the
   growing season of different vegetation types in the Southwest Tibetan
   Plateau in the past 21 years,then explored the correlation between
   vegetation cover and elevation gradient based on DEM data.The results
   show that there are eight vegetation cover types in the Southwest Tibet
   Plateau.including forest,desert,grassland,meadow,alpine
   vegetation,cultivated vegetation,shrub,and other vegetation types;the
   NDVI of each vegetation type kept increasing and reached their maximum
   value in 2017;the increasing rates of grassland,meadow,shrub and alpine
   vegetation in the study area were 0.006/decade,0.004/decade,0.01/decade
   and 0.006/decade,respectively;in addition to the local vegetation
   degradation trend,most of the vegetation coverage continued to
   improve;grassland,meadow,shrub and alpine vegetation mainly concentrate
   in the area with an altitude of more than 4 000 m,and NDVI has great
   differences in each elevation gradient;the NDVI of different vegetation
   types showed different decreasing trends with the increase of
   altitude,and the NDVI of the same vegetation had similar changing trends
   with the change of altitude gradient in different years.These results
   can provide the scientific support for decision-making for ecological
   construction,vegetation restoration,and animal husbandry in Southwest
   Tibet Plateau.
Z4 青藏高原植被分布不仅与区域水热条件密切相关,而且受海拔和地形的共同影响,认知植被与海拔梯度的关系对青藏高原生态保护具有重要科学和现实意义。基于M
   ODIS
   NDVI数据和植被类型数据,分析了藏西南高原近21年来不同植被类型生长季NDVI时空变化特征,探讨了植被覆盖与海拔梯度的关系。结果表明:藏西南高
   原植被类型有森林、荒漠、草原、草甸、高山植被、栽培植被、灌丛和其他植被8种;随时间推移,各植被类型NDVI均显著增加且在2017年达到最大值。研
   究区草原、草甸、灌丛和高山植被的增加速率依次为0.006/10a,0.004/10a,0.01/10a和0.006/10a。除了局地植被呈退化趋
   势外,绝大部分植被覆盖不断改善。草原、草甸、灌丛和高山植被主要集中分布在海拔4
   000m以上的地区,NDVI在各海拔梯度上均存在较大差异。不同植被类型NDVI随海拔升高均呈现不同的减小趋势,不同年份间同种植被NDVI随海拔梯
   度变化具有相似的变化趋势。研究结果可为藏西南高原生态建设、植被恢复和畜牧业发展提供一定的科学依据和决策支持。
C1 Li Yan, College of Earth and Environmental Sciences,Lanzhou University,
   Lanzhou, Gansu 730000, China.
   Zhang Yunxia, College of Earth and Environmental Sciences,Lanzhou
   University, Lanzhou, Gansu 730000, China.
   Gong Jie, College of Earth and Environmental Sciences,Lanzhou
   University, Lanzhou, Gansu 730000, China.
   Dai Rui, Climate Center of Tibet Meteorogical Bureau, Lhasa, Tibet
   850000, China.
Z6 李焱, 兰州大学资源环境学院, 兰州, 甘肃 730000, 中国.
   张云霞, 兰州大学资源环境学院, 兰州, 甘肃 730000, 中国.
   巩杰, 兰州大学资源环境学院, 兰州, 甘肃 730000, 中国.
   戴睿, 西藏自治区气象局气候中心, 拉萨, 西藏 850000, 中国.
EM liyan2019@lzu.edu.cn; jgong@lzu.edu.cn
Z7 liyan2019@lzu.edu.cn; jgong@lzu.edu.cn
Z8 0
Z9 0
UT CSCD:7227784
DA 2023-03-23
ER

PT J
AU Du Ziyin
   Wang Xiaodan
   Hong Jiangtao
   Zhang Qingsong
Z2 杜子银
   王小丹
   洪江涛
   张青松
TI Effects of Seasonal Freeze-Thaw Cycles and Livestock Excreta Returning
   on Soil Physical Properties,and Nitrogen and Phosphorus Dynamics in
   Alpine Grassland
Z1 冻融及牲畜排泄物作用下的高寒草地土壤物理特性和氮磷变化
Z3 山地学报
SO Mountain Research
VL 40
IS 1
BP 29
EP 42
AR 1008-2786(2022)40:1<29:DRJSCP>2.0.TX;2-V
PY 2022
DT Article
AB In the alpine grassland ecosystem of the Tibetan Plateau,the degradation
   process of livestock excreta in freeze-thaw circumstance regulates its
   nutrient release and return efficiency,which affects the nutrient
   balance of grassland soil and the nutrient supply of vegetation growth.
   Research on the physical and chemical properties of grassland soil in
   seasonal freeze-thaw circumstances mostly analyzed the effects of
   freeze-thaw cycles on soil physical structure,hydrothermal changes and
   carbon and nitrogen dynamics through fixed-point monitoring and indoor
   freeze-thaw simulation. There was still a lack of research reports on
   the coupling effect and mechanism of seasonal freeze-thaw of grassland
   soil with livestock excreta. In this paper,taking the seasonal
   permafrost region of northern Tibet Plateau as an example,the indoor
   freezethaw simulation experiment was carried out to explore the soil
   physical characteristics and nitrogen and phosphorus nutrient changes of
   alpine grassland under the action of livestock excreta and soil freezing
   and thawing. The results showed that: (1) Soil moisture content in 5 ~
   10 cm and 10 ~ 15 cm depth significantly decreased (P < 0.05) after 30
   days of experiment,and frequent freeze-thaw settlement resulted in the
   fragmentation of soil aggregates and increased silt content in deep soil
   layer. (2) Freeze-thaw cycles enhanced soil nitrogen mineralization and
   nitrification,and the peaked values of soil ammonium nitrogen and
   nitrate nitrogen respectively reached 212 and 48.8 mg·kg~(-1) followed
   by the addition of livestock excreta during the freeze-thaw period. (3)
   Combined effects of the phosphorus released from livestock excreta and
   the deep infiltration of soil phosphorus under freeze-thaw circumstance
   were considered to be the main causes for the dynamics of soil available
   phosphorus concentration at different soil depths. The conclusions of
   this study provide scientific guidances for optimizing livestock excreta
   management and promoting the sustainable development of grassland
   ecosystem.
Z4 在青藏高原高寒草地生态系统中,牲畜排泄物自身冻融及其降解过程调控其养分释放及返还效率,影响草地土壤养分平衡和植被生长的养分供应。当前关于季节性冻
   融区草地土壤理化特性的研究,多通过定点监测和室内冻融模拟等方式分析冻融循环对土壤物理结构、水热变化及碳氮动态等方面的影响,尚缺乏关于草地土壤季节
   性冻融与牲畜排泄物耦合效应和作用机制方面的研究报道。本文以藏北高原季节性冻土区为例,通过开展室内冻融模拟试验,探究牲畜排泄物添加与土壤冻融作用下
   的高寒草地土壤物理特性及氮磷养分变化特征。结果表明: (1)冻融模拟试验30 d后显著降低了5 ~ 10 cm和10 ~ 15
   cm土壤含水量(P < 0.05)
   ,频繁的冻胀融沉导致土壤团聚体破碎增加了深层土壤粉粒含量。(2)冻融作用增强了土壤氮矿化与硝化作用,牲畜粪尿添加使得表土铵态氮和硝态氮含量最大值
   分别达到212 mg·kg~(-1)和48.8
   mg·kg~(-1)。(3)牲畜排泄物磷的释放和冻融作用下土壤磷的深层渗透是导致不同土层有效磷含量差异的主要因素。本研究有助于认识牲畜排泄物返还
   与草地土壤季节性冻融的耦合效应和作用机制,并为优化牲畜排泄物管理模式、促进草地生态系统可持续发展提供理论指导。
C1 Du Ziyin, School of Geographical Sciences,China West Normal
   University;;Institute of Mountain Hazards and Environment,Chinese
   Academy of Sciences;;Xainza Alpine Steppe and Wetland Ecosystem
   Observation Station,Chinese Academy of Sciences, ;;;;Xainza Alpine
   Steppe and Wetland Ecosystem Observation Station,Chinese Academy of
   Sciences, Nanchong;;Chengdu;;Shenzha, Sichuan;;;;Tibet
   637009;;610041;;853199.
   Wang Xiaodan, Institute of Mountain Hazards and Environment,Chinese
   Academy of Sciences;;Xainza Alpine Steppe and Wetland Ecosystem
   Observation Station,Chinese Academy of Sciences, ;;Xainza Alpine Steppe
   and Wetland Ecosystem Observation Station,Chinese Academy of Sciences,
   Chengdu;;Shenzha, ;;Tibet 610041;;853199.
   Hong Jiangtao, Institute of Mountain Hazards and Environment,Chinese
   Academy of Sciences;;Xainza Alpine Steppe and Wetland Ecosystem
   Observation Station,Chinese Academy of Sciences, ;;Xainza Alpine Steppe
   and Wetland Ecosystem Observation Station,Chinese Academy of Sciences,
   Chengdu;;Shenzha, ;;Tibet 610041;;853199.
   Zhang Qingsong, School of Geographical Sciences,China West Normal
   University, Nanchong, Sichuan 637009, China.
Z6 杜子银, 西华师范大学地理科学学院;;中国科学院、水利部成都山地灾害与环境研究所;;中国科学院申扎高寒草原与湿地生态系统观测试验站,
   ;;;;中国科学院申扎高寒草原与湿地生态系统观测试验站, 南充;;成都;;申扎, 四川;;;;西藏
   637009;;610041;;853199, 中国.
   王小丹, 中国科学院、水利部成都山地灾害与环境研究所;;中国科学院申扎高寒草原与湿地生态系统观测试验站,
   ;;中国科学院申扎高寒草原与湿地生态系统观测试验站, 成都;;申扎, ;;西藏 610041;;853199.
   洪江涛, 中国科学院、水利部成都山地灾害与环境研究所;;中国科学院申扎高寒草原与湿地生态系统观测试验站,
   ;;中国科学院申扎高寒草原与湿地生态系统观测试验站, 成都;;申扎, ;;西藏 610041;;853199.
   张青松, 西华师范大学地理科学学院, 南充, 四川 637009, 中国.
EM duzy@cwnu.edu.cn; hongjiangtao@imde.ac.cn
Z7 duzy@cwnu.edu.cn; hongjiangtao@imde.ac.cn
Z8 0
Z9 0
UT CSCD:7203326
DA 2023-03-23
ER

PT J
AU Yang Chong
   Wang Chunyan
   Wang Wenying
   Mao Xufeng
   Zhou Huakun
   Chen Zhe
   Suo Nanji
   Jin Lei
   Ma Huaqing
Z2 杨冲
   王春燕
   王文颖
   毛旭峰
   周华坤
   陈哲
   索南吉
   靳磊
   马华清
TI Soil Nutrient Characteristics and Quality Evaluation of Alpine Grassland
   in the Source Area of the Yellow River on the Qinghai Tibet Plateau
Z1 青藏高原黄河源区高寒草地土壤营养特征变化及质量评价
Z3 生态环境学报
SO Ecology and Environmental Sciences
VL 31
IS 5
BP 896
EP 908
AR 1674-5906(2022)31:5<896:QZGYHH>2.0.TX;2-#
PY 2022
DT Article
AB Taking the alpine meadow, alpine steppe and swamp meadow ecosystems in
   the source area of the Yellow River on Qinghai-Tibet Plateau as the
   research objects, this paper tested the impacts of grassland degradation
   and artificial vegetation restoration on soil nutrient characteristics.
   The soil quality was evaluated to provide a theoretical basis for the
   management and utilization of alpine grassland in the source area of the
   Yellow River. Some interesting and innovative findings were obtained.
   (i) Vegetation degradation in alpine steppe significantly reduced soil
   water content, while no obvious effect on soil carbon content, nitrogen
   content, phosphorus content, potassium content, bulk density and pH were
   observed. The degradation of alpine meadow vegetation significantly
   decreased soil total carbon, total organic carbon, total nitrogen,
   soluble organic nitrogen, ammonium nitrogen, total phosphorus, available
   phosphorus and soil water content, but significantly increased soil
   nitrate nitrogen, bulk density and pH. Vegetation degradation in alpine
   meadow had no significant effect on soil total potassium and available
   potassium. (ii) Vegetation restoration in degraded alpine steppe can
   significantly increase soil total organic carbon, total nitrogen,
   soluble organic nitrogen, ammonium nitrogen, nitrate nitrogen, available
   potassium and soil water content. Vegetation restoration in degraded
   alpine steppe had no significant effect on soil bulk density, pH, total
   carbon, total phosphorus, total potassium and available phosphorus.
   After vegetation restoration of degraded alpine meadow, the contents of
   soil water content, soluble organic nitrogen, ammonium nitrogen, total
   potassium and available potassium could be significantly increased.
   Vegetation restoration on degraded alpine meadow showed little no effect
   on soil total carbon, organic carbon, total nitrogen, nitrate nitrogen,
   total phosphorus and available phosphorus. (iii) In 0-20 cm depth soil
   layer, the comprehensive evaluation results of soil quality are as
   follows: swamp meadow> alpine meadow > artificial grassland (5 years
   old)>artificial grassland (15 years old)>degraded alpine
   meadow>artificial grassland (4 years old)>alpine grassland>degraded
   alpine grassland. In conclusion, soil nutrient showed different
   characteristics among different types of alpine grassland ecosystems.
   The degradation of alpine meadow has a significant impact on soil
   nutritional characteristics. Vegetation restoration improved the soil
   quality of degraded grassland.
Z4 以黄河源区高寒草甸、高寒草原和沼泽草甸生态系统为研究对象,分析草地退化和人工植被恢复措施对土壤营养特征的影响程度,评价黄河源区高寒草地土壤质量的
   基本状况,以期为黄河源区高寒草地的管理和利用提供理论依据。结果表明,
   (1)高寒草原植被退化显著降低了土壤含水量(P<0.05),对土壤碳氮磷钾含量、土壤容重和土壤pH值均没有产生显著影响(P>0.05);高寒草甸
   植被退化显著降低了土壤全碳、有机碳、全氮、可溶性有机氮、铵态氮、全磷、速效磷含量和土壤含水量(P<0.05),显著增加了容重、pH和土壤硝态氮含
   量(P<0.05),对土壤全钾和速效钾没有显著影响(P>0.05)。
   (2)在退化的高寒草原上恢复植被,可显著增加土壤有机碳、全氮、可溶性有机氮、铵态氮、硝态氮、速效钾含量和土壤含水量(P<0.05),对土壤容重、
   pH、全碳、全磷、全钾和速效磷含量没有产生显著影响(P>0.05);在退化高寒草甸上恢复植被,可显著提升土壤含水量、可溶性有机氮、铵态氮、全钾和
   速效钾含量(P<0.05),对土壤全碳、有机碳、全氮、硝态氮、全磷、速效磷没有显著影响(P>0.05)。(3)在0-20
   cm土层,土壤质量综合评价结果为:沼泽草甸>高寒草甸>人工草地(5 a)>人工草地(15 a)>退化高寒草甸>人工草地(4
   a)>高寒草原>退化高寒草原。综上,不同类型高寒草地生态系统土壤营养特征差异极大,高寒草甸的退化对土壤营养特征影响显著,植被恢复措施提高了退化草
   地的土壤质量。
C1 Yang Chong, College of Geography Science, Qinghai Normal
   University;;College of Life Science, Qinghai Normal University, ;;,
   Xining;;Xining, ;; 810008;;810008.
   Wang Chunyan, Editorial Department of Journal of Lanzhou University
   (Medical Sciences), Lanzhou, Gansu 730000, China.
   Wang Wenying, College of Geography Science, Qinghai Normal University,
   Xining, Qinghai 810008, China.
   Chen Zhe, College of Geography Science, Qinghai Normal University,
   Xining, Qinghai 810008, China.
   Suo Nanji, College of Geography Science, Qinghai Normal University,
   Xining, Qinghai 810008, China.
   Jin Lei, College of Geography Science, Qinghai Normal University,
   Xining, Qinghai 810008, China.
   Ma Huaqing, College of Geography Science, Qinghai Normal University,
   Xining, Qinghai 810008, China.
   Mao Xufeng, College of Life Science, Qinghai Normal University, Xining,
   Qinghai 810008, China.
   Zhou Huakun, Northwest Institute of Plateau Biology, Chinese Academy of
   Sciences, Xining, Qinghai 810008, China.
Z6 杨冲, 青海师范大学地理科学学院;;青海师范大学生命科学学院, ;;, 西宁;;西宁, 青海;;青海 810008;;810008, 中国.
   王春燕, 兰州大学学报(医学版)编辑部, 兰州, 甘肃 730000, 中国.
   王文颖, 青海师范大学地理科学学院, 西宁, 青海 810008, 中国.
   陈哲, 青海师范大学地理科学学院, 西宁, 青海 810008, 中国.
   索南吉, 青海师范大学地理科学学院, 西宁, 青海 810008, 中国.
   靳磊, 青海师范大学地理科学学院, 西宁, 青海 810008, 中国.
   马华清, 青海师范大学地理科学学院, 西宁, 青海 810008, 中国.
   毛旭峰, 青海师范大学生命科学学院, 西宁, 青海 810008, 中国.
   周华坤, 中国科学院西北高原生物研究所, 旱区恢复生态学青海省级重点实验室, 西宁, 青海 810008, 中国.
EM vvvonion@163.com; wangwy0106@163.com
Z7 vvvonion@163.com; wangwy0106@163.com
Z8 0
Z9 0
UT CSCD:7248899
DA 2023-03-23
ER

PT J
AU Li Youmo
   Wu Duo
   Yuan Zijie
   Chen Lin
   Chen Xuemei
   Zhou Aifeng
Z2 李友谟
   吴铎
   袁子杰
   陈林
   陈雪梅
   周爱锋
TI HOLOCENE SUMMER MONSOON VARIATION AND ENVIRONMENTAL RESPONSE IN THE
   DRAINAGE BASIN OF LAKE BANDE IN THE INNER TIBETAN PLATEAU
Z1 青藏高原腹地班德湖记录的全新世夏季风变化与流域环境响应
Z3 第四纪研究
SO Quaternary Sciences
VL 42
IS 5
BP 1328
EP 1348
AR 1001-7410(2022)42:5<1328:QZGYFD>2.0.TX;2-P
PY 2022
DT Article
AB As theThird Poleof the Earth,the Tibetan Plateau is sensitive to global
   climate change. Interactions between the Asian monsoon and the
   Westerlies systems control climatic and environmental changes in the
   Tibetan Plateau,resulting in an out-of-phase pattern of precipitation
   variation between the northern and the southern Tibetan Plateau on
   decadal to centurial time scales during the past several millenniums.
   However,it is not clear whether such an out-of-phase pattern of
   precipitation existed on a millennial time scale during the Holocene due
   to the lack of high resolution precipitation records with robust
   chronology from the northern Tibetan Plateau. In addition,it remains
   unknown how the ecosystem of a lake and the natural environment in its
   drainage basin response to climate change. In the present study,we focus
   on a 115-cm-long sedimentary core(BDH19A) collected from Lake
   Bande(34.239°N,92.099°E; 4583 m a.s.l),an open lake in the upper reaches
   of Tuotuo River in the inner Tibetan Plateau where is located in an arid
   and semi-arid continental climate and surrounded by desert, alpine
   grassland and meadow. The reliable age model of the core was established
   by using AMS 14C dates from plant remains. Based on multiple proxies
   including grain size,XRF-based elements,minerals,carbon and oxygen
   isotopes of authigenic carbonate,organic matter content and n-alkanes
   from lacustrine sediments,the Holocene climate variations and their
   influences on the environment in the inner Tibetan Plateau during the
   past 10 ka(1 ka = 1000 cal. a B. P.) were reconstructed. The results
   show that the oxygen isotope of authigenic carbonate,representing the
   summer monsoon precipitation,ranges from-10.70 to-5.80,with an average
   of-9.03,and has been continuously positive since the Early
   Holocene,indicating that the precipitation gradually decreased during
   the Holocene. The percentage of sand in sediments increased rapidly from
   about 30% during the Early Holocene to over 60% during the Late
   Holocene. In addition,the values of principal component 1,which
   represents the terrigenous mineral elements decreases periodically
   during the Holocene. The organic matter content ranges from 2.27% to
   7.08%(with an average of 4.18%) and the total concentration of n-alkanes
   ranges from 2.76 mug/g to 21.83 mug/g (with an average of 6.45 mug/g).
   The carbonate content varies from 21.59% to 57.73% (with an average of
   36.70%),and its carbon isotope values change between 3.21 to 7.50(with
   an average of 5.45). In summary,the terrestrial mineral elements
   content,carbonate content,carbon isotope of authigenic carbonate,
   organic matter content and total n-alkanes concentration decreased
   correspondingly during the Holocene. We also found that the inner
   Tibetan Plateau has experienced a gradually decreasing summer monsoon
   precipitation during the Holocene,which was triggered by the Northern
   Hemisphere summer insolation; the long-term decreasing precipitation has
   led to a continuous decline of productivity in the basin and the
   lake,and led to the overall increase of regional aeolian activities. On
   millennium timescales,summer monsoon precipitation was enhanced during
   10.0 ~ 8.7 ka,resulting in decreased runoff erosion and weakened aeolian
   activities with a possible higher vegetation coverage. During the
   periods of 7.7~5.2 ka and 4~2 ka,the summer monsoon precipitation
   maintained at a high level and the runoff increased,promoting increased
   productivity and the inhibited aeolian activities. On the contrary,the
   intensification of aeolian activities were the response of the rapid
   decline of Asian summer monsoon during intervals of 8.7 ~ 7.7 ka,5.2 ~
   4.0 ka and 2 ~ 0 ka. We suggest that the modern aeolian environment in
   the drainage basin of Lake Bande is the continuation and intensification
   of the arid and aeolian environment during the past 2 ka.
Z4 青藏高原作为地球第三极,对全球气候变化响应敏感。在季风与西风协同作用下,青藏高原在过去数千年中的年代际、百年时间尺度上存在南北相反的气候变化格局
   ;但受限于青藏高原腹地缺少年代可靠的全新世高分辨率气候记录,千年时间尺度高原南北气候变化模态异同仍不明晰,更无从得知高原腹地湖泊及其流域的生态环
   境对气候变化的响应过程。本研究聚焦高原腹地沱沱河上游的开放湖泊班德湖(34.239°N,92.099°E; 4583 m
   a.s.l),基于长115 cm的BDH19A沉积物岩芯的植物残体AMS
   14C年代建立了可靠的年代框架,通过粒度、元素、矿物、自生碳酸盐及其碳、氧同位素、有机质含量和正构烷烃等多指标,重建了过去10
   ka以来青藏高原中部的气候变化与生态环境响应过程。结果显示,青藏高原腹地在全新世以来表现出北半球夏季太阳辐射控制下夏季风降水逐渐减少的季风模式,
   导致流域和湖泊生产力持续降低,区域风沙活动整体增强。在千年时间尺度上, 10~ 8.7
   ka高原中部夏季风降水量最大,加之可能由于植物覆盖度较高,流域径流侵蚀减弱,风沙活动减少; 7.7~ 5.2 ka和4~ 2
   ka夏季风降水维持高值,入湖径流增加,促进流域和湖泊生物生产力提高,风沙活动受到抑制;相反,8.7~ 7.7 ka、5.2~ 4 ka和2
   ka以来高原中部风沙活动的加剧是对亚洲夏季风快速衰退的响应,当前班德湖流域风沙环境是过去2 ka干旱风沙环境的延续与加剧。
C1 Li Youmo, College of Earth and Environmental Sciences, Lanzhou
   University, Key Laboratory of Western China's Environmental
   Systems,Ministry of Education, Lanzhou, Gansu 730000, China.
   Wu Duo, College of Earth and Environmental Sciences, Lanzhou University,
   Key Laboratory of Western China's Environmental Systems,Ministry of
   Education, Lanzhou, Gansu 730000, China.
   Yuan Zijie, College of Earth and Environmental Sciences, Lanzhou
   University, Key Laboratory of Western China's Environmental
   Systems,Ministry of Education, Lanzhou, Gansu 730000, China.
   Chen Lin, College of Earth and Environmental Sciences, Lanzhou
   University, Key Laboratory of Western China's Environmental
   Systems,Ministry of Education, Lanzhou, Gansu 730000, China.
   Zhou Aifeng, College of Earth and Environmental Sciences, Lanzhou
   University, Key Laboratory of Western China's Environmental
   Systems,Ministry of Education, Lanzhou, Gansu 730000, China.
   Chen Xuemei, Northwest Institute of Eco-Environment and Resources,
   Chinese Academy of Science, Lanzhou, Gansu 730000, China.
Z6 李友谟, 兰州大学资源环境学院, 西部环境教育部重点实验室, 兰州, 甘肃 730000, 中国.
   吴铎, 兰州大学资源环境学院, 西部环境教育部重点实验室, 兰州, 甘肃 730000, 中国.
   袁子杰, 兰州大学资源环境学院, 西部环境教育部重点实验室, 兰州, 甘肃 730000, 中国.
   陈林, 兰州大学资源环境学院, 西部环境教育部重点实验室, 兰州, 甘肃 730000, 中国.
   周爱锋, 兰州大学资源环境学院, 西部环境教育部重点实验室, 兰州, 甘肃 730000, 中国.
   陈雪梅, 中国科学院西北生态环境资源研究院, 兰州, 甘肃 730000, 中国.
EM liym2020@lzu.edu.cn; dwu@lzu.edu.cn
Z7 liym2020@lzu.edu.cn; dwu@lzu.edu.cn
Z8 0
Z9 1
UT CSCD:7294074
DA 2023-03-23
ER

PT J
AU Li Xueping
   Xu Shiyang
   Li Minquan
   Wang Jianxi
   Guo Zhijie
   Qi Yonghong
   Jing Zhuoqiong
   Li Jianjun
   Xie Zhijun
Z2 李雪萍
   许世洋
   李敏权
   王建喜
   郭致杰
   漆永红
   荆卓琼
   李建军
   谢志军
TI Evolution regularity of degraded alpine meadow vegetation and soil
   characteristics at different degrees in Gannan Tibetan Autonomous
   Prefecture
Z1 甘南州不同退化程度高寒草甸植被及土壤特性的演化规律
Z3 生态学报
SO Acta Ecologica Sinica
VL 42
IS 18
BP 7541
EP 7552
AR 1000-0933(2022)42:18<7541:GNZBTT>2.0.TX;2-W
PY 2022
DT Article
AB The alpine meadow on Qinghai Tibet Plateau is an important component of
   alpine meadow ecosystem and grassland agroecosystem in the world,in
   which Gannan Prefecture alpine meadow plays a critical role in
   biodiversity conservation,ecosystems sustainable development,regulating
   the global climate and the carbon cycle process.But the degradation
   trend of it now is becoming severer and severer,18.08% of its total
   grassland acreage is in danger and continuous deteriorate.As a
   result,retrograde succession occurs and brings about a serious threat to
   the world ecological security,while there are few studies about the
   evolution process,especially in the synthesis of multi-ecological
   factors,and few refer to the managing role of
   microbiome.Furthermore,amount researches showed the complexes of
   vegetation,soil and microorganism is critical to study the evolution
   regular of the degraded alpine meadow.Therefore,there were 3 aspects for
   the investigation and analysis according to the principle,and all
   samples were collected from the alpine meadow with different degradation
   degrees,light,moderate and severe degrees,in Luqu County,Xiahe County
   and Hezuo City respectively.The vegetation characteristics were
   analyzed,and the soil samples were collected for determining soil
   physiochemical properties,enzyme activity and microbial quantity.The
   result showed that with the deepening of degradation,the vegetation
   height,coverage,grass yield,and diversity indexes decreased,while the
   poisonous weeds such as Cyperaceae,Rosaceae and Ranunculaceae gradually
   replaced the dominant position of high-quality forages of Gramineae,and
   the grass yield of severely degraded grassland decreased almost 2000
   kg/hm~2 by comparing with the lightly degraded grassland,which signify
   the alpine meadow weakening feasibility for grazing.The physicochemical
   properties of soil changed greatly,the dominant components of soil
   nutrients and soil enzymes served for the circulation of matter and flow
   of energy in the system,as well as the particles related to the
   sub-composition of soil structure changed in different ways.The soil
   total phosphorus,total potassium,porosity and silt generally
   decreased,while soil pH value,total salt,bulk density and clay showed an
   opposite direction.The soil total phosphorus and total potassium content
   decreased by 0.67 g/kg,0.62 g/kg,respectively,when the degradation
   degree from light to severe.For the soil enzyme activities,soil urease
   activity,sucrase activity,alkaline phosphatase activity dropped,the
   decrease of sucrase activity from light to severe degradation degree was
   the largest,up to 0.45 mg/g/24h.The changing ways of soil physiochemical
   properties,enzyme activity could be concluded that the soil degradation
   was becoming more and more serious.Soil microorganisms were the most
   diverse community in the biosphere and the transition of their existence
   state was an indispensable driving force of biogeochemical cycle.The
   number of bacteria in soil microbial composition was the largest but its
   amount dropped significantly.The actinomycetes were also with the same
   trend along the degradation process,however,the number of fungi
   increased continuously.The number of bacteria,actinomycetes and fungi
   decreased by 5 * 10~6 cfu/g,5 * 10~5 cfu/g and 2 * 10~3
   cfu/g,respectively,with the degradation trend from light to severe
   degree.Correlation analysis showed that each factor had a strong
   correlation with the degradation degree,and the correlation coefficient
   was above 0.92,most of which were 0.99 or even 1.Generally,with the
   deepening of degradation,the dominant grassland species
   disappeared,vegetation height,coverage,grass yield and diversity
   decreased,soil nutrients and activity decreased,and showed a trend of
   salinization and desertification.This study provides a theoretical
   support for the formulation of the prediction,management and restoration
   schemes of the alpine meadow ecosystem degradation in Gannan.
Z4 为明确甘南州退化高寒草甸植被及土壤特性的演化规律,本研究以甘南藏族自治州碌曲县、夏河县和合作市不同退化程度高寒草甸为研究对象,调查其植被特征并采
   集土壤样品,测定土壤理化性质、酶活性及微生物数量。结果表明,随退化程度加深,莎草科、蔷薇科和毛茛科等科属毒杂草逐渐代替禾本科优质牧草优势位,植被
   高度、盖度、草产量、多样性指数降低,重度退化草地较轻度退化草地草产量降低了约2000kg/hm~2;土壤理化性质全氮、全磷、全钾、孔隙度、粉粒含
   量下降,pH值、全盐、容重及黏粒含量升高,由轻度至重度退化草地土壤全磷含量下降了0.67g/kg,土壤全钾含量下降0.62g/kg;土壤脲酶活性
   、蔗糖酶活性、碱性磷酸酶活性降低,蔗糖酶活性由轻度至重度退化草地降幅最大,可达0.45mg/g/24h;土壤细菌和放线菌数量降低,真菌数量增加,
   重度退化草地较轻度而言细菌数量降低约5*10~6cfu/g,放线菌降低约5*10~5cfu/g,真菌增加约2*10~3cfu/g;相关性分析发现
   各因子与退化程度的相关性性强,相关系数在0.92以上,多为0.99甚至1。因此,甘南州高寒草甸随退化程度加深,总体呈现出草地优势种消失,植被高度
   、盖度、草产量、多样性下降,土壤养分及活性降低,并呈现向盐碱化、荒漠化演替的趋势。本研究为甘南州高寒草甸生态系统退化预测、管理、恢复等方案的制定
   提供理论依据。
C1 Li Xueping, Institute of Plant Protection,Gansu Academy of Agricultural
   Sciences, Lanzhou, Gansu 730070, China.
   Li Minquan, Institute of Plant Protection,Gansu Academy of Agricultural
   Sciences, Lanzhou, Gansu 730070, China.
   Guo Zhijie, Institute of Plant Protection,Gansu Academy of Agricultural
   Sciences, Lanzhou, Gansu 730070, China.
   Qi Yonghong, Institute of Plant Protection,Gansu Academy of Agricultural
   Sciences, Lanzhou, Gansu 730070, China.
   Jing Zhuoqiong, Institute of Plant Protection,Gansu Academy of
   Agricultural Sciences, Lanzhou, Gansu 730070, China.
   Li Jianjun, Institute of Plant Protection,Gansu Academy of Agricultural
   Sciences, Lanzhou, Gansu 730070, China.
   Xu Shiyang, College of Prataculture,Gansu Agricultural University,
   Lanzhou, Gansu 730070, China.
   Wang Jianxi, College of Prataculture,Gansu Agricultural University,
   Lanzhou, Gansu 730070, China.
   Xie Zhijun, Institute of Pasture and Green Agriculture,Gansu Academy of
   Agricultural Sciences, Lanzhou, Gansu 730070, China.
Z6 李雪萍, 甘肃省农业科学院植物保护研究所, 兰州, 甘肃 730070, 中国.
   李敏权, 甘肃省农业科学院植物保护研究所, 兰州, 甘肃 730070, 中国.
   郭致杰, 甘肃省农业科学院植物保护研究所, 兰州, 甘肃 730070, 中国.
   漆永红, 甘肃省农业科学院植物保护研究所, 兰州, 甘肃 730070, 中国.
   荆卓琼, 甘肃省农业科学院植物保护研究所, 兰州, 甘肃 730070, 中国.
   李建军, 甘肃省农业科学院植物保护研究所, 兰州, 甘肃 730070, 中国.
   许世洋, 甘肃农业大学草业学院, 兰州, 甘肃 730070, 中国.
   王建喜, 甘肃农业大学草业学院, 兰州, 甘肃 730070, 中国.
   谢志军, 甘肃省农业科学院畜草与绿色农业研究所, 兰州, 甘肃 730070, 中国.
EM 109760028@qq.com
Z7 109760028@qq.com
Z8 0
Z9 0
UT CSCD:7313135
DA 2023-03-23
ER

PT J
AU Wang Ruijing
   Feng Qisheng
   Jin Zheren
   Liu Jie
   Zhao Yuting
   Ge Jing
   Liang Tiangang
Z2 王瑞泾
   冯琦胜
   金哲人
   刘洁
   赵玉婷
   葛静
   梁天刚
TI A study on restoration potential of degraded grassland on the
   Qinghai-Tibetan Plateau
Z1 青藏高原退化草地的恢复潜势研究
Z3 草业学报
SO Acta Prataculturae Sinica
VL 31
IS 6
BP 11
EP 22
AR 1004-5759(2022)31:6<11:QZGYTH>2.0.TX;2-C
PY 2022
DT Article
AB In recent years,the alpine grassland ecosystem on the Qinghai-Tibetan
   Plateau has shown an overall improvement,but some areas of grassland are
   still degenerating to various extents. It is very important to evaluate
   the grassland status and restoration potential in the Qinghai-Tibetan
   plateau to support policy-making relating to grassland restoration.
   Based on meteorological data and MODIS remote sensing images from 2001
   to 2019,the Carnegie-Ames-Stanford-Approach(CASA)model and the
   Thornthwaite Memorial model were used to estimate values for the actual
   net primary productivity(NPP)and potential net primary
   productivity(PNPP)across the Qinghai-Tibetan Plateau. The difference
   between them was used to evaluate the potential benefit of grassland
   restoration. The main conclusions were as follows:1)The spatial
   distribution of NPP over the Qinghai-Tibetan Plateau from 2001 to 2019
   was a gradient from high in the southeast to low in the northwest. On
   the Qinghai-Tibetan Plateau,41.0% of the grassland areas were being
   continuously restored,12.7% of the grassland areas were exhibiting a
   stable status,and only 3.5% were exhibiting ongoing degradation.
   Overall,the Plateau grassland is in a state of sustainable restoration.
   2)Similarly,the spatial distribution pattern of maximum potential net
   primary productivity(PNPP_m)in the Qinghai-Tibet Plateau from 2001 to
   2019 was significantly higher in the southeast and southwest,and lower
   in the north. The PNPP_m of individual grassland types was typically
   about 1000 g C·m~(-2). 3)From 2001 to 2019,the grassland recovery
   potential of the Qinghai-Tibet Plateau was higher in the southwest and
   southeast,and lower in the north. It was found that most grasslands in
   Shigatse,southern Ali,Aba Tibetan and Qiang Autonomous Prefecture and
   Gannan Tibetan Autonomous Prefecture regions have high restoration
   potential, so that the prospect of grassland restoration in these areas
   is better. The results of this study provide scientific and theoretical
   support for policy development relating to grassland restoration on the
   Qinghai-Tibet Plateau,and provide important data to guide grassland
   protection and ecosystem restoration on the Qinghai-Tibetan Plateau.
Z4 近年来青藏高原高寒草地生态系统整体上呈现改善的状态,但仍有部分草地存在不同程度的退化,对青藏高原草地现状及恢复潜势进行评估对于青藏高原退化草地恢
   复政策的制定具有重要意义。基于2001-2019年气象数据与MODIS遥感影像,选用CASA模型和Thornthwaite
   Memorial模型分别计算了青藏高原现实净初级生产力(actual net primary
   productivity,NPP)和潜在净初级生产力(potential net primary
   productivity,PNPP),并以其差值评估草地恢复潜势,主要结论如下:1)2001-2019年青藏高原NPP呈现东南部高,西北部低的分
   布特征;青藏高原草地持续恢复区域占40.98%,持续稳定区域占12.72%,而持续退化区域仅占3.47%,青藏高原草地整体以可持续的恢复状态为主
   。2)2001-2019年青藏高原潜在净初级生产力最大值(maximum potential net primary productivity,
   PNPP_m)呈现明显东南与西南部高,北部偏低的空间分布格局。各草地类型PNPP_m多在1000 g
   C·m~(-2)左右。3)2001-2019年青藏高原草地恢复潜势呈现西南与东南部较高,北部偏低的分布情况。由此可见日喀则地区、阿里南部地区、阿
   坝藏族羌族自治州以及甘南藏族自治州等地的草地具有较高的恢复价值,在这些地区开展草地恢复的前景更好。研究结果为青藏高原退化草地恢复政策的制定提供科
   学与理论支撑,对指导青藏高原草地保护与生态系统恢复具有重要意义。
C1 Wang Ruijing, College of Pastoral Agriculture Science and Technology,
   Lanzhou University, State Key Laboratory of Grassland
   Agro-ecosystems;;Key Laboratory of Grassland Livestock Industry
   Innovation,Ministry of Agriculture and Rural Affairs;;Engineering
   Research Center of Grassland Industry,Ministry of Education, Lanzhou,
   Gansu 730020, China.
   Feng Qisheng, College of Pastoral Agriculture Science and Technology,
   Lanzhou University, State Key Laboratory of Grassland
   Agro-ecosystems;;Key Laboratory of Grassland Livestock Industry
   Innovation,Ministry of Agriculture and Rural Affairs;;Engineering
   Research Center of Grassland Industry,Ministry of Education, Lanzhou,
   Gansu 730020, China.
   Jin Zheren, College of Pastoral Agriculture Science and Technology,
   Lanzhou University, State Key Laboratory of Grassland
   Agro-ecosystems;;Key Laboratory of Grassland Livestock Industry
   Innovation,Ministry of Agriculture and Rural Affairs;;Engineering
   Research Center of Grassland Industry,Ministry of Education, Lanzhou,
   Gansu 730020, China.
   Liu Jie, College of Pastoral Agriculture Science and Technology, Lanzhou
   University, State Key Laboratory of Grassland Agro-ecosystems;;Key
   Laboratory of Grassland Livestock Industry Innovation,Ministry of
   Agriculture and Rural Affairs;;Engineering Research Center of Grassland
   Industry,Ministry of Education, Lanzhou, Gansu 730020, China.
   Zhao Yuting, College of Pastoral Agriculture Science and Technology,
   Lanzhou University, State Key Laboratory of Grassland
   Agro-ecosystems;;Key Laboratory of Grassland Livestock Industry
   Innovation,Ministry of Agriculture and Rural Affairs;;Engineering
   Research Center of Grassland Industry,Ministry of Education, Lanzhou,
   Gansu 730020, China.
   Ge Jing, College of Pastoral Agriculture Science and Technology, Lanzhou
   University, State Key Laboratory of Grassland Agro-ecosystems;;Key
   Laboratory of Grassland Livestock Industry Innovation,Ministry of
   Agriculture and Rural Affairs;;Engineering Research Center of Grassland
   Industry,Ministry of Education, Lanzhou, Gansu 730020, China.
   Liang Tiangang, College of Pastoral Agriculture Science and Technology,
   Lanzhou University, State Key Laboratory of Grassland
   Agro-ecosystems;;Key Laboratory of Grassland Livestock Industry
   Innovation,Ministry of Agriculture and Rural Affairs;;Engineering
   Research Center of Grassland Industry,Ministry of Education, Lanzhou,
   Gansu 730020, China.
Z6 王瑞泾, 兰州大学草地农业科技学院, 草地农业生态系统国家重点实验室;;农业农村部草牧业创新重点实验室;;草地农业教育部工程研究中心, 兰州,
   甘肃 730020, 中国.
   冯琦胜, 兰州大学草地农业科技学院, 草地农业生态系统国家重点实验室;;农业农村部草牧业创新重点实验室;;草地农业教育部工程研究中心, 兰州,
   甘肃 730020, 中国.
   金哲人, 兰州大学草地农业科技学院, 草地农业生态系统国家重点实验室;;农业农村部草牧业创新重点实验室;;草地农业教育部工程研究中心, 兰州,
   甘肃 730020, 中国.
   刘洁, 兰州大学草地农业科技学院, 草地农业生态系统国家重点实验室;;农业农村部草牧业创新重点实验室;;草地农业教育部工程研究中心, 兰州,
   甘肃 730020, 中国.
   赵玉婷, 兰州大学草地农业科技学院, 草地农业生态系统国家重点实验室;;农业农村部草牧业创新重点实验室;;草地农业教育部工程研究中心, 兰州,
   甘肃 730020, 中国.
   葛静, 兰州大学草地农业科技学院, 草地农业生态系统国家重点实验室;;农业农村部草牧业创新重点实验室;;草地农业教育部工程研究中心, 兰州,
   甘肃 730020, 中国.
   梁天刚, 兰州大学草地农业科技学院, 草地农业生态系统国家重点实验室;;农业农村部草牧业创新重点实验室;;草地农业教育部工程研究中心, 兰州,
   甘肃 730020, 中国.
EM wangrj20@lzu.edu.cn; fengqsh@lzu.edu.cn
Z7 wangrj20@lzu.edu.cn; fengqsh@lzu.edu.cn
Z8 0
Z9 0
UT CSCD:7219895
DA 2023-03-23
ER

PT J
AU Wang Yonghong
   Tian Liming
   Ai Yi
   Chen Shiyong
   Mipam Tserang Donko
Z2 王永宏
   田黎明
   艾鷖
   陈仕勇
   泽让东科
TI Effects of short-term yak grazing intensity on soil bacterial
   communities in an alpine meadow of the Northwest Sichuan Plateau
Z1 短期牦牛放牧强度对川西北高原高寒草甸土壤细菌群落的影响
Z3 生态学报
SO Acta Ecologica Sinica
VL 42
IS 4
BP 1549
EP 1559
AR 1000-0933(2022)42:4<1549:DQMNFM>2.0.TX;2-4
PY 2022
DT Article
AB As an important part of China,the Qinghai-Tibetan Plateau plays a vital
   role in the balance of global ecosystems.Climate change and human
   activities have led to grassland degradation on the Qinghai-Tibetan
   Plateau,especially overgrazing-induced grassland degradation.However,as
   one of the most dominated livestock on the Qinghai-Tibetan Plateau,the
   effects of different yak grazing intensities on soil physicochemical
   properties and microbial communities and structures still remain
   unclear.To address yak grazing effect on soil bacterial communities,we
   conducted a yak grazing intensity experiment in a typical alpine meadow
   of the Northwest Sichuan Plateau.According to local investigations and
   previous experiment,we set four grazing intensities,including control
   group(no grazing),light grazing(1 yak /hm~2), moderate grazing(2 yak
   /hm~2),and heavy grazing(3 yak /hm~2).After two years of grazing
   experiments,we found that heavy grazing significantly increased soil
   available phosphorus and short term grazing reduced the bulk density in
   the 0- 10cm soils,while other soil properties showed no responses to
   different grazing intensities.The possible reason may be that the effect
   of grazing on soil physicochemical properties was long-term,and the
   short-term grazing intensity of yak was difficult to change soil
   properties.The alpha diversity of soil bacteria increased firstly and
   then decreased with the increasing grazing intensity,but the changes
   were not statistically significant due to the short duration of grazing
   experiment.On the one hand,yak grazing could provide available nutrients
   for the growth of bacteria through dung and urine.On the other hand,high
   grazing intensity changed the root distribution and root exudates of
   plants,and increased ultraviolet radiation reduced the diversity of
   bacteria.In terms of the dominant bacteria,the Chloroflexi was
   significantly higher under no-grazing than that under heavy
   grazing,which has photosynthetic autotrophic bacteria.In contrast,other
   phylum had no significant differences among grazing intensities.With the
   increase of grazing intensity,the relative abundance of Actinobacteri
   and Firmicutes increased firstly and then decreased,while Acidobacteria
   and Gemmatimonadetes showed reverse trends.The beta diversity of soil
   bacteria showed that grazing intensity had no significant effect on
   bacterial community structure.Soil total nitrogen is positively
   correlated with Nitrospira.There was a significantly negative
   correlation between soil total phosphorus and Acidobacteria,but soil
   available phosphorus was also significantly positive related to
   Acidobacteria,indicating that grazing intensity indirectly affect soil
   bacteria may be through changing soil properties.This study provides
   basic data to grazing managements and a theoretical basis to the
   restoration of degraded grasslands.
Z4 气候变化和人类干扰使青藏高原的草地退化日趋严重,特别是过度放牧导致的草地退化现象尤为突出;然而,牦牛作为青藏高原分布广且数量多的重要家畜,其不同
   放牧强度对高寒草甸土壤理化性质与细菌群落的影响仍不明晰。在川西北高原典型高寒草甸开展牦牛放牧强度试验,设置了对照组(禁牧)、轻度放牧(1头牦牛/
   hm~2)、中度放牧(2头牦牛/hm~2)和重度放牧(3头牦牛/hm~2)4个放牧强度,每个强度设置3个重复。两年放牧实验后的结果表明:短期的重
   度放牧导致土壤有效磷显著增加,而其它土壤性质在各放牧强度变化不显著;随着放牧强度的增加,土壤细菌alpha多样性呈先增加后减少的趋势,其主要原因
   是牦牛活动为细菌的生长繁殖提供了有利的营养条件,但由于放牧的持续时间较短,变化不显著;就优势菌而言,土壤绿弯菌门中存在光合自养细菌,在重度放牧下
   显著高于对照组,其它各菌门在不同放牧强度下无显著差异;土壤氮与硝化螺旋菌门呈正相关,速效磷与酸杆菌门也呈显著正相关,均说明放牧强度对土壤细菌类群
   的影响是通过土壤性质间接实现的。本实验通过研究不同牦牛放牧强度下的土壤细菌群落结构,为放牧策略的制定提供了基础数据支持,为草地退化的防治提供理论
   依据。
C1 Wang Yonghong, Institute of Qinghai-Tibetan Plateau,Southwest Minzu
   University, Chengdu, Sichuan 610041, China.
   Ai Yi, Institute of Qinghai-Tibetan Plateau,Southwest Minzu University,
   Chengdu, Sichuan 610041, China.
   Mipam Tserang Donko, Institute of Qinghai-Tibetan Plateau,Southwest
   Minzu University, Chengdu, Sichuan 610041, China.
   Tian Liming, College of Life Sciences,Sichuan University, Key Laboratory
   for Bio-resource and Eco-environment of Ministry of Education, Chengdu,
   Sichuan 610065, China.
   Chen Shiyong, College of Animal and Veterinary Sciences,Southwest Minzu
   University, Chengdu, Sichuan 610041, China.
Z6 王永宏, 西南民族大学青藏高原研究院, 成都, 四川 610041, 中国.
   艾鷖, 西南民族大学青藏高原研究院, 成都, 四川 610041, 中国.
   泽让东科, 西南民族大学青藏高原研究院, 成都, 四川 610041, 中国.
   田黎明, 四川大学生命科学学院, 成都, 四川 610065, 中国.
   陈仕勇, 西南民族大学畜牧兽医学院, 成都, 四川 610041, 中国.
EM tdmipam@163.com
Z7 tdmipam@163.com
Z8 1
Z9 3
UT CSCD:7164072
DA 2023-03-23
ER

PT J
AU Wang Suizi
   Zhang Yaxian
   Fan Jiangwen
   Zhang Haiyan
Z2 王穗子
   张雅娴
   樊江文
   张海燕
TI The study of diagnosis of alpine grassland condition in the Sanjiangyuan
   Nature Reserve
Z1 三江源自然保护区高寒草地草情诊断研究
Z3 生态科学
SO Ecologic Science
VL 41
IS 1
BP 100
EP 109
AR 1008-8873(2022)41:1<100:SJYZRB>2.0.TX;2-N
PY 2022
DT Article
AB The implementation of ecological protection and construction project has
   a positive impact on the ecological environment. Alpine grasslands are
   the main ecosystem type in the Three-River Headwaters Region, China.
   Accurately monitoring of the condition of grassland is important in
   guiding the ecological engineering construction and maintaining the
   balance of grassland ecosystem. Therefore, it is necessary to scientific
   evaluate the grassland condition. Based on the remote sensing and field
   sampling data, this paper firstly calculated the average grassland
   coverage and yield of 5 years before the implementation of the
   Eco-Project as the reference value of grassland condition, and then
   based on the weighted sum of grassland coverage and yield changes, the
   grassland condition index(GCI) was calculated to diagnose the growth
   status of grassland vegetation after the implementation of the
   Eco-Project. The results showed that the annual average GCI was 3.47 in
   the Three-River Headwater Region since the implementation of the
   Eco-Project. It had a good grassland condition, showing a pattern of
   getting better from southwest to northeast. The proportion of area with
   excellent, better and medium grass conditions was significantly higher
   than that with worse grass condition(P<0.05). The fluctuation of the GCI
   during 2005-2016 was relatively small, with a variation coefficient of
   12.47%. 80.32% of the grassland showed no significant change(P>0.05),
   14.61% showed a significant decline trend, and 5.07% showed a
   significant increase trend(P<0.05). The grassland in the Sanjiangyuan
   National Park was in good condition. The annual average GCI from high to
   low was the Yellow River Source Park(3.78), Yangtze River Source
   Park(3.61), and Lancang River Source Park(3.15). There was no
   significant change in the GCI of the grasslands above 2/3 in the three
   parks. The area with significant change in the GCI of the Yellow River
   Source Park had the highest proportion(17.74%), and the Lancang River
   Source Park had the lowest(13.49%). The highest percentage of GCI
   significantly improved area was the Yangtze River Source Park(6.46%),
   and the lowest was the Lancang River Source Park(3.46%). Since the
   implementation of the Eco-Protection, grassland has shown good
   conditions, but some areas have shown a downward trend. We should
   continue to strengthen the long-term monitoring of grassland condition
   in Sanjiangyuan Nature Reserve, conduct reasonable grassland condition
   diagnosis, and increase the ecological protection of areas with poor
   grass conditions.
Z4 三江源生态保护和建设工程的实施对生态环境产生了积极的影响,草地是该地区最主要的生态系统类型,准确的草情诊断对该地区的生态稳定和畜牧业发展具重要意
   义,可更好的指导三江源区生态环境的保护和发展。基于长时间序列的遥感观测资料和野外采样数据,通过构建草情诊断基准值,结合草地覆盖度和产草量的变化率
   ,根据加权求和计算出草情指数,诊断分析三江源生态工程实施后草地植被生长变化状况。结果表明:自2005年工程实施后,三江源自然保护区多年平均草情指
   数是3.47,草情状况较好,空间上呈现西南向东北方向变好的格局。草情状况极好、较好和中等的草地面积占比均显著高于草情极差和较差的草地面积占比。1
   2年间草情指数变异系数为12.47%,草情年间变化呈现轻微波动。其中80.32%的草地草情状况无显著变化(P >0.05),
   14.61%的草情状况下降趋势显著,
   5.07%的草地草情状况上升趋势显著(P<0.05)。三江源国家公园的各园区的年均草情指数为黄河源园区(3.78)>长江源园区(3.61)>澜沧
   江源园区(3.15),草情状况较好。三个园区2/3以上的草地的草情无显著变化趋势;黄河源园区变化趋势显著变差的面积占比最高(17.74%),澜沧
   江源园区最低(13.49%);变化趋势显著变好的面积占比最高的为长江源园区(6.46%),最低的为澜沧江源园区(3.46%)。自生态保护工程实施
   后,草情呈现较好状况,但部分区域呈现下降的趋势,应继续加强三江源自然保护区草情状况的长期监测,进行合理的草情诊断,加大草情状况较差区域的生态保护
   。
C1 Wang Suizi, Institute of Geographical Sciences and Natural Resources
   Research, CAS, Key Laboratory of Land Surface Pattern and Simulation,
   Beijing 100101, China.
   Fan Jiangwen, Institute of Geographical Sciences and Natural Resources
   Research, CAS, Key Laboratory of Land Surface Pattern and Simulation,
   Beijing 100101, China.
   Zhang Haiyan, Institute of Geographical Sciences and Natural Resources
   Research, CAS, Key Laboratory of Land Surface Pattern and Simulation,
   Beijing 100101, China.
   Zhang Yaxian, Institute of Geographical Sciences and Natural Resources
   Research, CAS;;Institute of Qinghai-Tibetan Plateau, Southwest Minzu
   University, Key Laboratory of Land Surface Pattern and Simulation;;,
   ;;Chengdu, Beijing;; 100101;;610041.
Z6 王穗子, 中国科学院地理科学与资源研究所, 陆地表层格局与模拟中国科学院重点实验室, 北京 100101, 中国.
   樊江文, 中国科学院地理科学与资源研究所, 陆地表层格局与模拟中国科学院重点实验室, 北京 100101, 中国.
   张海燕, 中国科学院地理科学与资源研究所, 陆地表层格局与模拟中国科学院重点实验室, 北京 100101, 中国.
   张雅娴, 中国科学院地理科学与资源研究所;;西南民族大学青藏高原研究院, 陆地表层格局与模拟中国科学院重点实验室;;, ;;成都, 北京;;
   100101;;610041, 中国.
EM wangsz.16b@igsnrr.ac.cn; fanjw@igsnrr.ac.cn
Z7 wangsz.16b@igsnrr.ac.cn; fanjw@igsnrr.ac.cn
Z8 0
Z9 1
UT CSCD:7188854
DA 2023-03-23
ER

PT J
AU Wang Yingcheng
   Yao Shiting
   Jin Xin
   Yu Wenzhen
   Lu Guangxin
   Wang Junbang
Z2 王英成
   姚世庭
   金鑫
   俞文政
   芦光新
   王军邦
TI Comparative Study on Soil Bacterial Diversity of Degraded Alpine Meadow
   in the Sanjiangyuan Region
Z1 三江源区高寒退化草甸土壤细菌多样性的对比研究
Z3 生态环境学报
SO Ecology and Environmental Sciences
VL 31
IS 4
BP 695
EP 703
AR 1674-5906(2022)31:4<695:SJYQGH>2.0.TX;2-J
PY 2022
DT Article
AB In order to explore the structure and diversity of soil bacterial
   communities in the undegraded meadow and degraded meadow in the
   Sanjiangyuan Region,we systematically analyzed the soil bacterial
   diversity,community composition and structure,and their interactions
   with environmental factors,using the nested sampling method and high
   throughput sequencing technology.The results showed that the alpine
   meadow degradation had an impact on both vegetation and soil.Alpine
   meadow degradation reduced the vegetation coverage and
   richness,increased the soil pH value,and resulted in a transition to
   alkaline soil,while the contents of total nitrogen,organic matter,and
   electrical conductivity in soil decreased significantly (P<0.05).The
   high-throughput sequencing identified 2 168 457 effective bacterial
   sequences and 76 798 OTUs.The alpha-diversity and species composition of
   soil bacterial community were significantly affected by grassland
   degradation (P<0.05).The Observed Richness,Shannon Index,and Chao 1
   Index were significantly higher in the undegraded alpine meadow than
   those in the degraded alpine
   meadow.Proteobacteria,Actinobacteria,Acidobacteria,Bacteroidetes,Verruco
   microbia,and Thaumarchaeota were the dominant phylum.Alpine meadow
   degradation increased the relative abundance of Actinobacteria and
   Bacteroidetes,but decreased the relative abundance of
   Verrucomicrobia.The PCoA and Dissimilarity tests showed that Alpine
   meadow degradation significantly changed the soil bacterial community
   structure.Soil heterogeneity had a certain effect on soil bacterial
   community.The main environmental factors driving the soil bacterial
   community were soil pH,soil organic matter content,and soil total
   nitrogen content.Our research systematically analyzed the variation of
   soil bacterial diversity in degraded alpine meadows,revealed the
   diversity and composition of soil bacterial communities,and provided a
   reference for the future research related to the regulation of soil
   microorganisms on meadow degradation.
Z4 为探究三江源区未退化高寒草甸与退化高寒草甸土壤细菌群落结构及多样性,采用巢氏取样方法和高通量测序技术,系统地对土壤细菌群落多样性、群落组成和结构
   及其与环境因子间的关系进行研究分析。结果表明,草地退化对植被和土壤都产生影响,草地退化降低了植被盖度和丰富度,使得土壤pH值增加,土壤向碱性化过
   渡,而土壤全氮、有机质和电导率的含量显著降低(P<0.05)。高通量测序得到优质有效细菌序列2 168 457条和71
   798个OTUs。草地退化对土壤细菌群落alpha多样性和物种组成都有显著影响(P<0.05)。其中,草甸退化导致土壤细菌物种指数(Observ
   ed Richness)、多样性指数(Shannon Index)和chao
   1指数上升;变形菌门(Proteobacteria)、放线菌门(Actinobacteria)、酸杆菌门(Acidobacteria)、拟杆菌门
   (Bacteroidetes)、疣微菌门(Verrucomicrobia)、奇古菌门(Thaumarchaeota)为主要优势菌门;草甸退化提高
   了放线菌门(Actinobacteria)、拟杆菌门(Bacteroidetes)的相对丰度,但却降低了疣微菌门(Verrucomicrobia
   )的相对丰度。通过PCoA和Dissimilarity检验的方法表明草地退化显著改变了退化草地土壤细菌群落结构。土壤异质性对土壤细菌群落具有一定
   的影响,其中,驱动土壤细菌群落的主要环境因子是土壤pH、有机质含量和总氮含量。该研究分析了细菌群落多样性和组成结构,揭示了退化高寒草甸土壤细菌群
   落多样性变化规律,为土壤微生物对草地退化方面的研究提供了参考。
C1 Wang Yingcheng, Qinghai University, Xining, Qinghai 810016, China.
   Yao Shiting, Qinghai University, Xining, Qinghai 810016, China.
   Jin Xin, Qinghai University, Xining, Qinghai 810016, China.
   Lu Guangxin, Qinghai University, Xining, Qinghai 810016, China.
   Yu Wenzhen, School of Geographical Sciences, Nanjing, Jiangsu 210044,
   China.
   Wang Junbang, National Ecosystem Science Data Center,Institute of
   Geographic Sciences and Natural Resources Research,Chinese Academy of
   Sciences, Key Laboratory of Ecosystem Network Observation and
   Modeling,Chinese Academy of Sciences, Beijing 100101, China.
Z6 王英成, 青海大学, 西宁, 青海 810016, 中国.
   姚世庭, 青海大学, 西宁, 青海 810016, 中国.
   金鑫, 青海大学, 西宁, 青海 810016, 中国.
   芦光新, 青海大学, 西宁, 青海 810016, 中国.
   俞文政, 南京信息工程大学, 南京, 江苏 210044, 中国.
   王军邦, 中国科学院地理科学与资源研究所/生态系统大数据与模拟中心, 中国科学院生态系统网络观测与模拟重点实验室, 北京 100101, 中国.
EM 1343014868@qq.com
Z7 1343014868@qq.com
Z8 0
Z9 0
UT CSCD:7264124
DA 2023-03-23
ER

PT J
AU Wang Caie
   Huang Mei
   Wang Wenyin
   Li Zihao
   Zhang Tao
   Ma Lin
   Bai Yanfu
   Wang Yanlong
   Shi Jianjun
   Long Ruijun
   Liu Yu
   Wang Xiaoli
   Ma Yushou
   Shang Zhanhuan
Z2 王采娥
   黄梅
   王文银
   李子好
   张涛
   马林
   白彦福
   王彦龙
   施建军
   龙瑞军
   刘玉
   王晓丽
   马玉寿
   尚占环
TI Variation characteristics of plant community diversity and above-ground
   biomass in alpine degraded slopes along altitude gradients in the
   headwaters region of three-river on Tibetan plateau
Z1 三江源区高寒坡地退化植物群落多样性和地上生物量沿海拔梯度的变化特征
Z3 生态学报
SO Acta Ecologica Sinica
VL 42
IS 9
BP 3640
EP 3655
AR 1000-0933(2022)42:9<3640:SJYQGH>2.0.TX;2-R
PY 2022
DT Article
AB The impact of alpine ecosystem degradation to biodiversity and
   aboveground biomass and the two interaction patterns along with the
   gradient of elevation are critical for understanding the changes in
   natural ecosystems that induced by global climate change and human
   disturbance. This research focused on the degraded meadow and shrub of
   hillside in the headwaters region of three-river on Tibetan plateau and
   aimed to investigate their relationship between plant species diversity
   and above-ground biomass along an elevation gradient. We observed that:
   (1) the vegetation coverage on the upslope of degraded sloping alpine
   meadows and alpine shrubs was significantly greater than that on the
   downslope (P<0.05). Both degraded slopes of alpine meadows and alpine
   shrubs exhibited a unimodal pattern of plant species diversity over
   elevation gradients. Furthermore, the interpretation rate of the
   quadratic regression equations of the Shannon-wiener index and the
   Simpson index against elevation gradients on alpine meadow slopes
   achieved more than 80% and 70%, respectively (P< 0.05). (2) The
   above-ground biomass of degraded sloping alpine meadows and alpine
   shrubs was consistent with the altitude gradient, that is, the
   above-ground biomass of alpine meadows and alpine shrubs increased
   initially then declined with the increase of altitude. Interpretation
   rate of the quadratic regression equation indicated that the altitude
   gradient could accounted for more than 85% of the above-ground biomass
   in degraded alpine meadows and alpine shrubs (P<0.05). (3) The
   association between plant species diversity and above-ground biomass
   exhibited a similar pattern on both alpine meadows and alpine shrubs
   slopes, which proved to be a linear increasing trend. The interpretation
   rate of the regression between plant species diversity and above-ground
   biomass reached more than 70% on alpine meadow slopes and more than 60%
   on alpine shrub slopes (P <0.05). Also, the alpine shrubs on degraded
   slope land had higher plant community diversity and above-ground biomass
   than alpine meadow plant communities. The species diversity of plants in
   degraded alpine, alpine meadows, and alpine shrub slopes, as well as
   their relation with above-ground biomass, was consistent with the
   pattern of changes along elevation gradients in degraded alpine
   mountains. These findings suggest that environmental variations induced
   by altitude gradients continue to have a stronger influence on plant
   community species diversity and above-ground biomass. This study has
   important reference value for understanding the formation ecological
   mechanism of degraded alpine meadow and shrub of hillside in the
   headwaters region of three-river on Tibetan plateau and putting forward
   effective ecological restoration measures.
Z4 山地生态系统退化对生物多样性和地上生物量,以及相互关系在海拔高度梯度上的格局影响,是认识全球变化和人类干扰引起自然生态系统变化的重要内容。以青藏
   高原三江源区高寒坡地退化草甸和灌丛为研究对象,探讨退化草甸、灌丛群落物种多样性与地上生物量关系及其沿海拔梯度的变化规律。结果表明:(1)坡地退化
   的上坡位植被盖度显著大于下坡位(P<
   0.05)。坡地退化高寒草甸和高寒灌丛,植物物种多样性沿海拔梯度变化规律一致,均呈现单峰分布格局。坡地退化高寒草甸Shannon-wiener指
   数和Simpson指数二次回归方程解释度达到80%和70%以上(P<0.05)。(2)坡地退化高寒草甸和高寒灌丛的地上生物量与海拔梯度的变化规律
   一致,即随海拔升高高寒坡地地上生物量呈先增加后降低的变化趋势。海拔梯度对退化高寒山地地上生物量的解释度达到85%以上(P<0.05)。(3)物种
   多样性和地上生物量的关系在两个坡地上表现出一致的规律,呈线性增加的变化趋势。高寒草甸坡地回归方程解释度达到70%,高寒灌丛坡地达到60%(P<0
   .05)。坡地退化高寒灌丛植物群落多样性和地上生物量高于高寒草甸植物群落。高寒坡地退化草甸和灌丛植物群落物种多样性以及其与地上生物量之间的关系沿
   海拔梯度的变化规律一致,海拔梯度造成的环境差异对植物群落物种多样性和地上生物量影响仍较大。该研究对认识三江源区退化山地形成生态学机制,及提出有效
   的生态恢复措施具有重要参考价值。
C1 Wang Caie, School of Life Sciences, Lanzhou University, State Key
   Laboratory of Grassland Agro-ecosystems, Lanzhou, Gansu 730000, China.
   Huang Mei, School of Life Sciences, Lanzhou University, State Key
   Laboratory of Grassland Agro-ecosystems, Lanzhou, Gansu 730000, China.
   Wang Wenyin, School of Life Sciences, Lanzhou University, State Key
   Laboratory of Grassland Agro-ecosystems, Lanzhou, Gansu 730000, China.
   Li Zihao, School of Life Sciences, Lanzhou University, State Key
   Laboratory of Grassland Agro-ecosystems, Lanzhou, Gansu 730000, China.
   Ma Lin, School of Life Sciences, Lanzhou University, State Key
   Laboratory of Grassland Agro-ecosystems, Lanzhou, Gansu 730000, China.
   Bai Yanfu, School of Life Sciences, Lanzhou University, State Key
   Laboratory of Grassland Agro-ecosystems, Lanzhou, Gansu 730000, China.
   Long Ruijun, School of Life Sciences, Lanzhou University, State Key
   Laboratory of Grassland Agro-ecosystems, Lanzhou, Gansu 730000, China.
   Shang Zhanhuan, School of Life Sciences, Lanzhou University, State Key
   Laboratory of Grassland Agro-ecosystems, Lanzhou, Gansu 730000, China.
   Zhang Tao, School of Life Sciences, Lanzhou University;;Northwest
   Institute of Eco-Environment and Resources, Chinese Academy of Sciences,
   State Key Laboratory of Grassland Agro-ecosystems;;, Lanzhou;;Lanzhou,
   ;; 730000;;730000.
   Wang Yanlong, Academy of Animal and Veterinary, Qinghai University,
   Xining, Qinghai 810006, China.
   Shi Jianjun, Academy of Animal and Veterinary, Qinghai University,
   Xining, Qinghai 810006, China.
   Wang Xiaoli, Academy of Animal and Veterinary, Qinghai University,
   Xining, Qinghai 810006, China.
   Ma Yushou, Academy of Animal and Veterinary, Qinghai University, Xining,
   Qinghai 810006, China.
   Liu Yu, Institute of Soil and Water Conservation, Chinese Academy of
   Sciences and Ministry of Water Resources, Northwest Agriculture and
   Forestry University, State Key Laboratory of Soil Erosion and Dryland
   Farming on the Loess Plateau, Yangling, Shanxi 712100, China.
Z6 王采娥, 兰州大学生命科学学院, 草地农业生态系统国家重点实验室, 兰州, 甘肃 730000, 中国.
   黄梅, 兰州大学生命科学学院, 草地农业生态系统国家重点实验室, 兰州, 甘肃 730000, 中国.
   王文银, 兰州大学生命科学学院, 草地农业生态系统国家重点实验室, 兰州, 甘肃 730000, 中国.
   李子好, 兰州大学生命科学学院, 草地农业生态系统国家重点实验室, 兰州, 甘肃 730000, 中国.
   马林, 兰州大学生命科学学院, 草地农业生态系统国家重点实验室, 兰州, 甘肃 730000, 中国.
   白彦福, 兰州大学生命科学学院, 草地农业生态系统国家重点实验室, 兰州, 甘肃 730000, 中国.
   龙瑞军, 兰州大学生命科学学院, 草地农业生态系统国家重点实验室, 兰州, 甘肃 730000, 中国.
   尚占环, 兰州大学生命科学学院, 草地农业生态系统国家重点实验室, 兰州, 甘肃 730000, 中国.
   张涛, 兰州大学生命科学学院;;中国科学院西北生态环境资源研究院, 草地农业生态系统国家重点实验室;;, 兰州;;兰州, ;;
   730000;;730000.
   王彦龙, 青海大学畜牧兽医科学院, 西宁, 青海 810006, 中国.
   施建军, 青海大学畜牧兽医科学院, 西宁, 青海 810006, 中国.
   王晓丽, 青海大学畜牧兽医科学院, 西宁, 青海 810006, 中国.
   马玉寿, 青海大学畜牧兽医科学院, 西宁, 青海 810006, 中国.
   刘玉, 西北农林科技大学水土保持研究所,中国科学院水利部水土保持研究所, 黄土高原土壤侵蚀与旱地农业国家重点实验室, 杨凌, 712100.
EM shangzhh@lzu.edu.cn
Z7 shangzhh@lzu.edu.cn
Z8 1
Z9 1
UT CSCD:7218358
DA 2023-03-23
ER

PT J
AU Luo Fanglin
   Zhang Fawei
   Wang Chunyu
   Zhang Guangru
   Li Yingnian
Z2 罗方林
   张法伟
   王春雨
   张光茹
   李英年
TI Response of community characteristics and representative plant living
   state to grassland degradation in alpine meadow of Qinghai-Tibet Plateau
Z1 青藏高原高寒草甸群落特征和代表性植物生存状态对草地退化的响应
Z3 生态学杂志
SO Chinese Journal of Ecology
VL 41
IS 1
BP 18
EP 24
AR 1000-4890(2022)41:1<18:QZGYGH>2.0.TX;2-K
PY 2022
DT Article
AB The living state of representative plants and plant community is one of
   the important indicators for grassland degradation. With a gradient of
   non-degraded, lightly degraded, moderately degraded, heavily degraded,
   and extremely degraded alpine meadows in Maqin County, Guoluo
   Prefecture, Qinghai Province, we analyzed the responses of plant
   communities, aboveground traits of representative plants and vegetation
   living state to degradation. Species composition transitioned from
   Gramineae and Cyperaceae to weeds with intensified degradation. The
   Shannon diversity index, Simpson dominance index, and Pielou evenness
   index changed steadily first and then decreased. The community average
   height and Patrick abundance increased first and then decreased. The
   total coverage of plant community decreased sequentially. The values of
   community characteristic indicators were the lowest when communities
   were extremely degraded (P<0.05). Compared with the lightly degraded
   plots, plant height of moderately degraded plots, heavily degraded
   plots, and extremely degraded plots decreased by 6.8%, 36.8%, and 31.6%
   respectively (P<0.05). The living state index of Kobresia pygmaea
   gradually decreased. The living state index of Elymus nutans was the
   highest in moderate degradation. The living state index of Poa orinosa
   was the highest in light degradation. The living state index of Lancea
   tibetica was the highest in heavy degradation, while Ligularia virgaurea
   grew best in the extremely degraded plot. Our results indicated that the
   degradation of alpine meadows resulted in the changes of community
   characteristics, the decrease of biodiversity, the decline of living
   state and dominant position of Cyperaceae and Gramineae, as well as the
   gradual increase of living state and dominant position of weeds.
Z4 植物群落和代表性植物的生存状态是反映草地退化程度的重要标志之一。以青海省果洛州玛沁县的未退化、轻度退化、中度退化、重度退化和极度退化的高寒草甸为
   研究对象,分析了植物群落特征、代表性植物地上性状及生存状态对退化程度的响应。结果表明:群落物种组成由禾本科、莎草科过渡到杂类草,
   Shannon多样性指数、Simpson优势度指数、Pielou均匀度指数先平稳变化后降低,群落平均高度、Patrick丰富度均先增加后降低,群
   落盖度依次降低,群落特征指标均在极度退化时最低(P<0.05);总体来看,与轻度退化样地相比,中度退化、重度退化和极度退化样地的植物株高均显著降
   低,分别降低了6.8%、36.8%和31.6%(P<0.05);生存状态指数表现为小嵩草(Kobresia
   pygmaea)逐渐降低,山地早熟禾(Poa orinosa)和垂穗披碱草(Elymus
   nutans)的生存状态指数分别在轻度退化和中度退化时最高,肉果草(Lancea tibetica)和黄帚橐吾(Ligularia
   virgaurea)的生存状态指数分别在重度退化和极度退化样地中最大。说明高寒草甸退化导致群落特征发生变化,生物多样性降低,莎草科和禾本科植物的
   生存状态以及优势地位下降,而杂类草的生存状态和优势地位逐渐上升。
C1 Luo Fanglin, Northwest Institute of Plateau Biology, Chinese Academy of
   Sciences;;University of Chinese Academy of Sciences, ;;, Xining;;,
   ;;Beijing 810008;;100049.
   Wang Chunyu, Northwest Institute of Plateau Biology, Chinese Academy of
   Sciences;;University of Chinese Academy of Sciences, ;;, Xining;;,
   ;;Beijing 810008;;100049.
   Zhang Guangru, Northwest Institute of Plateau Biology, Chinese Academy
   of Sciences;;University of Chinese Academy of Sciences, ;;, Xining;;,
   ;;Beijing 810008;;100049.
   Zhang Fawei, Northwest Institute of Plateau Biology, Chinese Academy of
   Sciences, Xining, Qinghai 810008, China.
   Li Yingnian, Northwest Institute of Plateau Biology, Chinese Academy of
   Sciences, Xining, Qinghai 810008, China.
Z6 罗方林, 中国科学院西北高原生物研究所;;中国科学院大学, ;;, 西宁;;, ;;北京 810008;;100049.
   王春雨, 中国科学院西北高原生物研究所;;中国科学院大学, ;;, 西宁;;, ;;北京 810008;;100049.
   张光茹, 中国科学院西北高原生物研究所;;中国科学院大学, ;;, 西宁;;, ;;北京 810008;;100049.
   张法伟, 中国科学院西北高原生物研究所, 西宁, 青海 810008, 中国.
   李英年, 中国科学院西北高原生物研究所, 西宁, 青海 810008, 中国.
EM 501966517@qq.com; fwzhang@nwipb.cas.cn
Z7 501966517@qq.com; fwzhang@nwipb.cas.cn
Z8 0
Z9 1
UT CSCD:7135210
DA 2023-03-23
ER

PT J
AU Xiao Hailong
   Ma Yuan
   Zhou Huicheng
   Zhang Chengjun
   Yao Yujiao
   Chen Jiangang
   Zhang Degang
Z2 肖海龙
   马源
   周会程
   张成君
   姚玉娇
   陈建纲
   张德罡
TI Characteristics of Soil Trace Elements and Vegetation and Their
   Relationships in Degraded Alpine Steppe in Sanjiangyuan Region
Z1 三江源退化高寒草原土壤微量元素与植被特征及其关系
Z3 草地学报
SO Acta Agrestia Sinica
VL 30
IS 8
BP 1925
EP 1933
AR 1007-0435(2022)30:8<1925:SJYTHG>2.0.TX;2-#
PY 2022
DT Article
AB In order to explore soil trace elements and vegetation characteristics
   and their relationships in alpine steppe under different degradation
   degrees in Sanjiangyuan region,the alpine steppe at different
   degradation degrees in Maduo County of Qinghai Province were selected as
   the research areas to investigate.The vegetation community
   characteristics,the contents of soil trace
   elements(Fe,Mn,Cu,Zn,B,Mo,Se),and the key soil trace elements affecting
   the degradation of alpine grassland vegetation community were analyzed.
   The results showed that with the aggravation of alpine steppe
   degradation,the grassland coverage gradually decreased,and the
   diversity,richness and aboveground biomass first increased and then
   decreased. The content of trace elements in soil showed a downward
   trend;the characteristics of vegetation community were positively
   correlated with contents of iron,manganese,copper,zinc,boron and
   selenium in soil,especially with the contents of iron,copper and boron.
Z4 为探究三江源不同退化程度高寒草原土壤微量元素与植被特征及其关系,以青海省玛多县地区不同退化程度高寒草原为研究对象,调查植被群落特征,测定土壤微量
   元素(铁、锰、铜、锌、硼、钼、硒)含量,分析影响高寒草原植被群落退化的关键土壤微量元素。研究结果表明:随着高寒草原退化的加剧,草地盖度逐渐降低,
   草地多样性、丰富度、地上生物量呈先升高后降低趋势;土壤中微量元素的含量均呈下降趋势;植被群落特征与土壤中铁、锰、铜、锌、硼、硒含量正相关,其中与
   土壤铁、有效铜、有效硼的含量的关系最为密切。
C1 Xiao Hailong, College of Pratacultural Science,Gansu Agricultural
   University, Key Laboratory of Grassland Ecosystem of Education
   Ministry;;China-US Center for Grazing Land Ecosystem Sustainability,
   Lanzhou, Gansu 730070, China.
   Zhou Huicheng, College of Pratacultural Science,Gansu Agricultural
   University, Key Laboratory of Grassland Ecosystem of Education
   Ministry;;China-US Center for Grazing Land Ecosystem Sustainability,
   Lanzhou, Gansu 730070, China.
   Yao Yujiao, College of Pratacultural Science,Gansu Agricultural
   University, Key Laboratory of Grassland Ecosystem of Education
   Ministry;;China-US Center for Grazing Land Ecosystem Sustainability,
   Lanzhou, Gansu 730070, China.
   Chen Jiangang, College of Pratacultural Science,Gansu Agricultural
   University, Key Laboratory of Grassland Ecosystem of Education
   Ministry;;China-US Center for Grazing Land Ecosystem Sustainability,
   Lanzhou, Gansu 730070, China.
   Zhang Degang, College of Pratacultural Science,Gansu Agricultural
   University, Key Laboratory of Grassland Ecosystem of Education
   Ministry;;China-US Center for Grazing Land Ecosystem Sustainability,
   Lanzhou, Gansu 730070, China.
   Ma Yuan, Qinghai Academy of Animal and Veterinary Sciences,Qinghai
   University, Xining, Qinghai 810016, China.
   Zhang Chengjun, Academy of Agricultural Sciences, Dingxi, Gansu 743000,
   China.
Z6 肖海龙, 甘肃农业大学草业学院, 草业生态系统教育部重点实验室;;中美草地畜牧业可持续研究中心, 兰州, 甘肃 730070, 中国.
   周会程, 甘肃农业大学草业学院, 草业生态系统教育部重点实验室;;中美草地畜牧业可持续研究中心, 兰州, 甘肃 730070, 中国.
   姚玉娇, 甘肃农业大学草业学院, 草业生态系统教育部重点实验室;;中美草地畜牧业可持续研究中心, 兰州, 甘肃 730070, 中国.
   陈建纲, 甘肃农业大学草业学院, 草业生态系统教育部重点实验室;;中美草地畜牧业可持续研究中心, 兰州, 甘肃 730070, 中国.
   张德罡, 甘肃农业大学草业学院, 草业生态系统教育部重点实验室;;中美草地畜牧业可持续研究中心, 兰州, 甘肃 730070, 中国.
   马源, 青海大学畜牧兽医科学院, 西宁, 青海 810016, 中国.
   张成君, 甘肃省定西市农业科学研究院, 定西, 甘肃 743000, 中国.
EM 1366378487@qq.com; zhangdg@gsau.edu.cn
Z7 1366378487@qq.com; zhangdg@gsau.edu.cn
Z8 0
Z9 0
UT CSCD:7304308
DA 2023-03-23
ER

PT J
AU Xu Shiyang
   Li Xueping
   Li Minquan
   Qi Yonghong
   Wang Xuemiao
   Zhang Yixin
   Li Jianjun
   Fan Yuxuan
Z2 许世洋
   李雪萍
   李敏权
   漆永红
   汪学苗
   张怡忻
   李建军
   范雨轩
TI Effects of Alpine Meadow Degradation on the Grassland Communities
   Diversity and Soil Properties on the Tibetan Plateau
Z1 青藏高原高寒草甸退化对草地群落多样性及土壤特性的影响
Z3 中国草地学报
SO Chinese Journal of Grassland
VL 44
IS 8
BP 20
EP 27
AR 1673-5021(2022)44:8<20:QZGYGH>2.0.TX;2-T
PY 2022
DT Article
AB The study aimed to clarify alpine meadow degradation effects on the
   grassland communities diversity and soil properties on the Tibetan
   Plateau by investigating vegetation conditions and analyzing the
   community diversity and dominant species in three areas in Gansu
   Province (Luqu County,Xiahe County,and Hezuo City of Gannan Tibetan
   Autonomous Prefecture) under different degradation (light,moderate and
   severe degeneration).Soil samples were collected to determine the
   contents of total nitrogen,total phosphorus,total potassium,and pH
   value,total salt,bulk density,porosity,particle size,enzyme
   activities(urease,sucrase,catalase,and alkaline phosphatase),and the
   number of bacteria,actinomycetes,and fungi.The result showed that the
   species diversity gradually decreased with the degradation of alpine
   meadows in the Tibetan Planteau.In addition,the vegetation height and
   coverage,grass yield,total soil
   nitrogen,phosphorus,potassium,porosity,and silt decreased,but soil pH
   value,total salt,bulk density,clay,and sand went opposite.For soil
   enzyme activities,urease and invertase activities decreased.For
   microorganisms,the number of soil bacteria and actinomycetes decreased
   while that of soil fungi increased.
Z4 为了明确青藏高原高寒草甸退化对草地植被多样性及土壤特性的影响,通过调查甘肃省甘南藏族自治州碌曲县、夏河县和合作市3个地区不同退化程度(轻度退化、
   中度退化和重度退化)的高寒草地的植被情况,分析其物种多样性及优势种,并采集土壤样品,测定其全氮、全磷、全钾、土壤pH值、全盐、容重、孔隙度、粒径
   等理化性质,土壤脲酶、蔗糖酶、过氧化氢酶和碱性磷酸酶等4种酶活性,以及细菌、放线菌和真菌等微生物数量。结果表明:随着退化程度的加深,碌曲县、夏河
   县高寒草甸物种多样性呈降低趋势,而合作市轻、中度退化草地的多样性较高,重度退化草地最低,同时,植被的高度、盖度及草产量降低;土壤全氮、全磷、全钾
   、孔隙度及粉粒总体呈降低趋势,土壤pH值、全盐、容重、黏粒及砂粒呈升高趋势;土壤脲酶、蔗糖酶活性降低;土壤细菌、放线菌数量降低,真菌数量升高。
C1 Xu Shiyang, College of Prataculture,Gansu Agricultural University,
   Lanzhou, Gansu 730070, China.
   Wang Xuemiao, College of Prataculture,Gansu Agricultural University,
   Lanzhou, Gansu 730070, China.
   Zhang Yixin, College of Prataculture,Gansu Agricultural University,
   Lanzhou, Gansu 730070, China.
   Fan Yuxuan, College of Prataculture,Gansu Agricultural University,
   Lanzhou, Gansu 730070, China.
   Li Xueping, College of Prataculture,Gansu Agricultural
   University;;Institute of Plant Protection,Gansu Academy of Agricultural
   Sciences, ;;, Lanzhou;;Lanzhou, ;; 730070;;730070.
   Li Minquan, Institute of Plant Protection,Gansu Academy of Agricultural
   Sciences, Lanzhou, Gansu 730070, China.
   Qi Yonghong, Institute of Plant Protection,Gansu Academy of Agricultural
   Sciences, Lanzhou, Gansu 730070, China.
   Li Jianjun, Institute of Plant Protection,Gansu Academy of Agricultural
   Sciences, Lanzhou, Gansu 730070, China.
Z6 许世洋, 甘肃农业大学草业学院, 兰州, 甘肃 730070, 中国.
   汪学苗, 甘肃农业大学草业学院, 兰州, 甘肃 730070, 中国.
   张怡忻, 甘肃农业大学草业学院, 兰州, 甘肃 730070, 中国.
   范雨轩, 甘肃农业大学草业学院, 兰州, 甘肃 730070, 中国.
   李雪萍, 甘肃农业大学草业学院;;甘肃省农业科学院植物保护研究所, ;;, 兰州;;兰州, 甘肃;;甘肃 730070;;730070, 中国.
   李敏权, 甘肃省农业科学院植物保护研究所, 兰州, 甘肃 730070, 中国.
   漆永红, 甘肃省农业科学院植物保护研究所, 兰州, 甘肃 730070, 中国.
   李建军, 甘肃省农业科学院植物保护研究所, 兰州, 甘肃 730070, 中国.
EM xushiyang715@163.com; lixueping@gsagr.ac.cn
Z7 xushiyang715@163.com; lixueping@gsagr.ac.cn
Z8 0
Z9 0
UT CSCD:7282650
DA 2023-03-23
ER

PT J
AU Shao Jianxiang
   Liu Yuhong
   Ma Hui
   Wei Weidong
Z2 邵建翔
   刘育红
   马辉
   魏卫东
TI Meta-analysis of Physical and Chemical Properties of Shallow Soils in
   Degraded Alpine Grasslands
Z1 退化高寒草地浅层土壤理化性质Meta分析
Z3 草地学报
SO Acta Agrestia Sinica
VL 30
IS 6
BP 1370
EP 1378
AR 1007-0435(2022)30:6<1370:THGHCD>2.0.TX;2-#
PY 2022
DT Article
AB The ecological status of the Qinghai-Tibet Plateau is significant,and
   the degradation of grasslands affects regional ecological security.There
   are many studies on the physicochemical properties of degraded alpine
   grassland soils,but the results are highly heterogeneous.We searched
   79papers related to the physicochemical properties of degraded alpine
   grassland soils and used Meta-analysis to quantitatively assess the
   effects and changes in the main physicochemical properties of shallow
   alpine grassland soils with different degrees of degradation.The results
   showed that:(1)In the 0~10cm and 10~20cm soil layer of alpine
   meadow,soil bulk density and pH increased,while soil water
   content,organic carbon,total N,total P,total K,available N,available P
   and available K decreased;(2)In the 0~10cm and 10~20cm soil layers of
   the alpine steppe,soil bulk density increased,while pH,water
   content,organic carbon and available P decreased. The results showed
   that different degradation levels had a negative impact on the main
   physical and chemical properties of soil in alpine grassland.The results
   could provide a basis for ecological protection of alpine grassland in
   Qinghai-Tibet Plateau.
Z4 青藏高原生态地位显著,草地退化影响区域生态安全,针对退化高寒草地土壤理化性质的研究众多但结果存在较大异质性。通过检索纳入79篇与退化高寒草地土壤
   理化性质相关的文献,采用整合分析方法用于定量述评不同退化程度高寒草地浅层土壤主要理化性质的效应及变化规律。结果表明:高寒草甸0~10cm、10~
   20cm土层内随着退化加剧土壤容重、pH上升,土壤含水量、有机碳、全氮、全磷、全钾、速效氮、速效磷、速效钾下降;高寒草原0~10cm、10~20
   cm土层内随退化加剧,土壤容重上升,pH、含水量、有机碳、速效钾下降。总体反映出不同退化程度对高寒草地土壤主要理化性质产生较大负面影响,研究结果
   可为青藏高原高寒草地生态保护提供依据。
C1 Shao Jianxiang, College of Agriculture and Animal Husbandry, Qinghai
   University, Xining, Qinghai China.
   Liu Yuhong, College of Agriculture and Animal Husbandry, Qinghai
   University, Xining, Qinghai China.
   Ma Hui, College of Agriculture and Animal Husbandry, Qinghai University,
   Xining, Qinghai China.
   Wei Weidong, College of Agriculture and Animal Husbandry, Qinghai
   University;;Qinghai Provincial Key Laboratory of Adaptability Management
   of Alpine Grassland, ;;Qinghai Provincial Key Laboratory of Adaptability
   Management of Alpine Grassland, Xining;;Xining, Qinghai;;Qinghai ;;.
Z6 邵建翔, 青海大学农牧学院, 西宁, 青海 中国.
   刘育红, 青海大学农牧学院, 西宁, 青海 中国.
   马辉, 青海大学农牧学院, 西宁, 青海 中国.
   魏卫东, 青海大学农牧学院;;青海省高寒草地适应性管理重点实验室, ;;青海省高寒草地适应性管理重点实验室, 西宁;;西宁, 青海;;青海
   ;;, 中国.
EM shaojianxianga@163.com; qhweidong@163.com
Z7 shaojianxianga@163.com; qhweidong@163.com
Z8 0
Z9 1
UT CSCD:7263351
DA 2023-03-23
ER

PT J
AU Huang Qian
   Ding Mingjun
   Chen Liwen
   Xie Kun
Z2 黄倩
   丁明军
   陈利文
   谢坤
TI Variations of Moisture in Surface Soil of Alpine Meadow with Different
   Degradation Degrees in the Three-River Source Region
Z1 三江源区不同退化程度高寒草甸表土层的土壤水分变化特征
Z3 水土保持学报
SO Journal of Soil and Water Conservation
VL 36
IS 1
BP 189
EP 195
AR 1009-2242(2022)36:1<189:SJYQBT>2.0.TX;2-8
PY 2022
DT Article
AB Soil moisture is one of the key factors affecting the ecological
   processes and ecological carrying capacity of alpine meadows in the
   Qinghai-Tibet Plateau.Mastering its change characteristics is of great
   significance for ecological protection and restoration in alpine
   region.Based on the soil moisture data monitored by hobo soil
   temperature and humidity instrument(HOBO Data Loggers-Onset Corporation
   of USA),soil moisture change characteristics during August 2019 and
   August 2020 of three layers L1(0-5 cm),L2(5-15 cm)and L3(15-30 cm)of
   alpine meadow topsoil under different degradation stage sites,which were
   non-degradation(ND),light to moderate degradation(LMD),highly
   degradation(HD),in the Three-River Source Region were analyzed.The
   results showed that:(1)There were significant seasonal variations in
   soil water content under different degradation stages.The high values
   mainly distributed in summer,while the low values distributed in winter
   and spring.The intra-annual mean values of topsoil water content under
   different degradation types followed the order of LMD(0.320
   cm~3/cm~3)>ND(0.284 cm~3/cm~3)>HD (0.211 cm~3/cm~3).(2)After continuous
   rainfall in summer,the soil water content began to decrease
   significantly after 24 hours.Among them,the change range of L1 layer was
   the largest and that of L3 layer was the smallest.(3)The soil depth of
   0-5 cm in ND and LMD alpine meadows,and the 5-15 cm of HD alpine meadows
   corresponded to a higher water content layer,because that the soil water
   content was significantly negatively correlated to soil water content
   and soil capacity,and significantly positively correlated to C/N and
   organic carbon.
Z4 土壤水分是影响青藏高原高寒草甸生态过程和生态承载能力关键因素之一,掌握其变化特征对于高寒地区生态保护和修复具有重要意义。基于HOBO土壤温湿度仪
   器监测数据,分析2019年8月至2020年8月三江源区不同退化程度(未退化(ND)、轻中度退化(LMD),重度退化(HD))下高寒草甸表土层土壤
   3个层级L1(0-5 cm)、L2(5-15 cm)、L3(15-30
   cm)土壤水分变化特征。结果表明:(1)不同退化程度下土壤含水量季节差异明显。高值区主要分布在夏季,低值区分布在冬春季。不同退化程度下土壤表层含
   水量年内均值大小依次为LMD(0.320 cm~3/cm~3)、ND(0.284
   cm~3/cm~3)和HD(0.211cm~3/cm~3)。(2)夏季降水事件结束后,土壤含水量24h后开始明显减小,其中,L1层变化幅度最大,
   L3层变化幅度最小。(3) ND和LMD高寒草甸0-5 cm土层,HD高寒草甸5-15
   cm土层对应的是相对较高含水层,这是由于土壤含水量与土壤容重呈显著负相关,与C/N、有机碳呈显著正相关。
C1 Huang Qian, School of Geography and Environment,Jiangxi Normal
   University, Nanchang, Jiangxi 330022, China.
   Chen Liwen, School of Geography and Environment,Jiangxi Normal
   University, Nanchang, Jiangxi 330022, China.
   Xie Kun, School of Geography and Environment,Jiangxi Normal University,
   Nanchang, Jiangxi 330022, China.
   Ding Mingjun, School of Geography and Environment,Jiangxi Normal
   University;;Key Laboratory of Poyang Lake Wetland and Watershed
   Research,Ministry of Education, ;;Key Laboratory of Poyang Lake Wetland
   and Watershed Research,Ministry of Education, Nanchang;;Nanchang, ;;
   330022;;330022.
Z6 黄倩, 江西师范大学地理与环境学院, 南昌, 江西 330022, 中国.
   陈利文, 江西师范大学地理与环境学院, 南昌, 江西 330022, 中国.
   谢坤, 江西师范大学地理与环境学院, 南昌, 江西 330022, 中国.
   丁明军, 江西师范大学地理与环境学院;;鄱阳湖湿地与流域研究教育部重点实验室, ;;鄱阳湖湿地与流域研究教育部重点实验室, 南昌;;南昌, ;;
   330022;;330022.
EM huangqian1997@126.com; dingmingjun1128@163.com
Z7 huangqian1997@126.com; dingmingjun1128@163.com
Z8 0
Z9 0
UT CSCD:7157575
DA 2023-03-23
ER

PT J
AU Xue Juan
   Wei Xue
   Guo Haiyan
   Wang Changting
   Wu Pengfei
TI Soil macrofaunal communities develop a habitat-specific trophic
   structure dependent on the degree of degradation of alpine wetlands
Z3 土壤生态学快报
SO Soil Ecology Letters
VL 4
IS 4
BP 416
EP 428
AR 2662-2289(2022)4:4<416:SMCDAH>2.0.TX;2-P
PY 2022
DT Article
AB The alpine wetlands in the Qinghai-Tibetan Plateau have degraded in
   recent decades. However, the response of the soil food web to the
   degradation is still unclear. Four habitats including a wet meadow (WM),
   a grassland meadow (GM), a moderately degraded meadow (MDM) and a
   severely degraded meadow (SDM) (sandy meadows) were selected along the
   degrees of degradation. The soil macrofaunal biomass and the
   environmental factors of vegetation and soil were investigated. The soil
   macrofaunal community biomass increased significantly from WM to MDM and
   decreased to a very small amount in SDM, with most taxa disappearing.
   The biomass of the trophic groups of detritivores, herbivores and
   predators exhibited similar responses to soil macrofaunal communities.
   The relative biomass of detritivores increased from WM to MDM, but
   herbivores responded in an opposite manner, resulting in the dominant
   trophic group and trophic structure varying progressively from WM to GM
   to MDM. Soil properties but not vegetation determined the changes in
   trophic groups and trophic structure. The results implied that the
   higher trophic levels (carnivores or omnivores) responded more
   sensitively than the lower trophic levels (herbivores) to alpine wetland
   degradation. Our results also suggested that soil macrofauna have a
   habitat-specific characteristic trophic structure and can be used as
   indicators of soil health conditions.
C1 Xue Juan, Institute of Qinghai-Tibetan Plateau, Southwest Minzu
   University, Chengdu, Sichuan 610041, China.
   Wei Xue, Institute of Qinghai-Tibetan Plateau, Southwest Minzu
   University, Chengdu, Sichuan 610041, China.
   Wang Changting, Institute of Qinghai-Tibetan Plateau, Southwest Minzu
   University, Chengdu, Sichuan 610041, China.
   Wu Pengfei, Institute of Qinghai-Tibetan Plateau, Southwest Minzu
   University, Chengdu, Sichuan 610041, China.
   Guo Haiyan, Sichuan Climate Center, Chengdu, Sichuan 610071, China.
EM wupf@swun.edu.cn
Z8 0
Z9 1
UT CSCD:7311254
DA 2023-03-23
ER

PT J
AU Fu Mengdi
   Tang Wenjia
   Liu Weiwei
   He Yuejun
   Zhu Yanpeng
Z2 付梦娣
   唐文家
   刘伟玮
   何跃君
   朱彦鹏
TI Ecological risk assessment and spatial identification of ecological
   restoration from the ecosystem service perspective: a case study in
   source region of Yangtze River
Z1 基于生态系统服务视角的生态风险评估及生态修复空间辨识---以长江源区为例
Z3 生态学报
SO Acta Ecologica Sinica
VL 41
IS 10
BP 3846
EP 3855
AR 1000-0933(2021)41:10<3846:JYSTXT>2.0.TX;2-E
PY 2021
DT Article
AB Identification of ecological restoration space is an important
   prerequisite for ecological restoration and reconstruction.At the
   watershed scale, the Source Region of Yangtze River(SRYR) was thoroughly
   studied by quantitative method combining with qualitative method aiming
   at establishing an identification framework for ecological restoration
   space.The ecological restoration priority areas were identified and
   recommendations for systematic protection and restoration were proposed
   according to assessment of the dominated ecosystem service, ecological
   risk, and vegetation degradation, respectively.The results indicated
   that ① ecosystem services increased from northwest to southeast in the
   SRYR in 2000 and 2015.The amount of water conservation and soil
   retention per unit area decreased by 18.06% and 22.9%,
   respectively;while the amount of wind and sand fixation per unit area
   increased by 8.84%, and the Net Primary Productivity(NPP) did not change
   significantly.② The ecological risks based on ecosystem services were
   mainly medium to low levels listed in grade 1, 2 and 3,accouning for
   74.41%.The area in grade 4 accounted for 19.35% of the whole region.The
   grade 5 ecological risk was concentrated in Chindu county, Yushu city
   and Tanggula Mountain, accounting for only 6.24%.The distribution
   pattern of different risk levels was a decreasing circle.③ The
   Normalized Difference Vegetation Index(NDVI) increased by 0.013%
   annually from 2000 to 2015.The majority of grassland did not degrade.The
   area of mildly degraded grassland accounted for 0.82%.The area of
   moderately and severely degraded grassland accounted for 1.09%.④ In
   order to control black soil, sandy land and soil erosion, natural
   restoration and supplemented by artificial restoration was insisted via
   strict management of rotational grazing and forage-livestock
   balance.Grazing was strictly prohibited in nine plots(393.75 km~2),
   i.e.Angriqu, the north of Maduo village, Jiaqiaoqu, Dawanglu,
   Quguomaxia, Duocaiqu, the north of Chindu county, and Zhaqu.The manual
   intervention and protection measures were pertinently implemented for
   restoration of sandy land, black soil beach and grassland pest control
   project.The results provide theoretical basis and technical support for
   the maintenance and improvement of ecosystem service function and
   restoration and governance of the degraded ecosystem in Qinghai Tibet
   Plateau.
Z4 辨识生态修复空间是进行生态恢复与重建的重要前提。在流域尺度,以长江源区为研究对象,构建了青藏高原生态修复空间辨识框架,以定量方法为主、定性方法为
   辅,依次开展了区域主导生态系统服务评估、生态风险评估、植被退化评价,识别了生态修复优先区,提出了系统保护与修复建议。结果表明:①2000年、20
   15年长江源区生态系统服务呈现从西北部向东南部增加的趋势,单位面积水源涵养量、土壤保持量分别下降18.06%、22.9%,单位面积防风固沙量增加
   8.84%,NPP未发生显著变化。
   ②生态风险以1、2、3级中低风险为主,面积占比共计74.41%;4级区面积占比19.35%;5级区面积占比仅6.24%,集中分布于称多、玉树和唐
   古拉山。不同风险等级呈圈层递减的分布格局。③2000-2015年NDVI增长率为0.013%/
   a。绝大部分草地未发生退化,轻度退化草地面积占比0.82%;中重度退化草地面积占比1.09%;④严格施行划区轮牧和草畜平衡管理,坚持以自然修复为
   主、辅以人工修复,治理黑土滩、沙化土地、水土流失。对于昂日曲、麻多乡北、加巧曲等9个地块(393.75
   km~2),严格封禁,针对性地实施沙化地修复、黑土滩修复、草原有害生物防控工程等人工干预和保护措施。研究结果能为青藏高原生态系统服务功能维护和提
   升、退化生态系统的修复治理提供理论依据和技术支撑。
C1 Fu Mengdi, Chinese Research Academy of Environmental Sciences, Key
   Laboratory of Regional Eco-Process and Function Assessment and State
   Environment Protection, Beijing 100012, China.
   Liu Weiwei, Chinese Research Academy of Environmental Sciences, Key
   Laboratory of Regional Eco-Process and Function Assessment and State
   Environment Protection, Beijing 100012, China.
   Zhu Yanpeng, Chinese Research Academy of Environmental Sciences, Key
   Laboratory of Regional Eco-Process and Function Assessment and State
   Environment Protection, Beijing 100012, China.
   Tang Wenjia, Qinghai Ecological Environment Monitoring Center, Xining,
   Qinghai 810007, China.
   He Yuejun, North China Institute of Aerospace Engineering, Langfang,
   Hebei 065000, China.
Z6 付梦娣, 中国环境科学研究院, 国家环境保护区域生态过程与功能评估重点实验室, 北京 100012, 中国.
   刘伟玮, 中国环境科学研究院, 国家环境保护区域生态过程与功能评估重点实验室, 北京 100012, 中国.
   朱彦鹏, 中国环境科学研究院, 国家环境保护区域生态过程与功能评估重点实验室, 北京 100012, 中国.
   唐文家, 青海省生态环境监测中心, 西宁, 青海 810007, 中国.
   何跃君, 北华航天工业学院, 廊坊, 河北 065000, 中国.
EM zhuyp@craes.org.cn
Z7 zhuyp@craes.org.cn
Z8 4
Z9 5
UT CSCD:6982637
DA 2023-03-23
ER

PT J
AU Ren Qiang
   Ai Yi
   Hu Jian
   Tian Liming
   Chen Shiyong
   Mipam Tserang Donko
Z2 任强
   艾鷖
   胡健
   田黎明
   陈仕勇
   泽让东科
TI Effects of different yak grazing intensities on soil and plant biomass
   in an alpine meadow on the Qinghai-Tibetan Plateau
Z1 不同强度牦牛放牧对青藏高原高寒草地土壤和植物生物量的影响
Z3 生态学报
SO Acta Ecologica Sinica
VL 41
IS 17
BP 6862
EP 6870
AR 1000-0933(2021)41:17<6862:BTQDMN>2.0.TX;2-A
PY 2021
DT Article
AB As one of the most importance ways for supporting herds of domesticated
   ungulates,grazing is the simplest and most effective way of grassland
   utilization.The effects of grazing on grassland ecosystem are also one
   of the classic topics of animal ecology.In recent decades,overgrazing
   has caused serious grassland degradation.Although some studies have
   focused on the effects of grazing on grassland ecosystems on the
   Qinghai-Tibetan Plateau,little information on the effects of yak grazing
   intensity on alpine grasslands are revealed based on long-term in situ
   field observations,especially for experiments with more than 4 years.In
   this study,we selected a typical alpine meadow in the eastern of the
   Qinghai-Tibetan Plateau and used yaks as our large herbivorous livestock
   because yaks are unique and most widely distributed on the
   Qinghai-Tibetan Plateau.According to local investigations and
   pre-experiment,we set up four yak grazing intensities(no grazing;light
   grazing,1 yak/hm~2;moderate grazing,2 yaks/hm~2;and heavy grazing,3
   yaks/hm~2)to examine their effects on soil properties and plant growth
   in a typical alpine meadow of the Qinghai-Tibetan Plateau.After
   continuously conducting four-years experiment,we found that soil water
   content increased significantly under grazing treatments.Soil bulk
   density,total phosphorus(P)content and organic matter content showed no
   significant responses to grazing intensities.Soil total
   nitrogen(N)content was significantly higher under light and heavy
   grazing than that under moderate grazing at the top soil of 020
   cm.Conversely,soil pH was significantly higher under moderate grazing
   than light grazing at the top soil of 020 cm.Soil total
   potassium(K)content under no grazing was significantly higher than that
   under grazing treatments.Soil available N and K contents were only
   significantly higher under moderate grazing than those under no
   grazing.Grazing also significantly reduced aboveground biomass of
   plants.In short,yak grazing intensities significantly altered soil water
   content,soil available N and K contents,and plant aboveground
   biomass,while they had weak effects on soil organic matter,total N,and
   total K contents.This study reveals the effects of grazing on soil
   physiochemical properties and plant aboveground biomass in a typical
   alpine meadow,though further study should be required to investigate the
   influences of long-term grazing experiments on the interactions of
   plants and soil and determine appropriate grassland managements in a
   long term based on our yak grazing experiments.Overall,this study
   provides basic data for the protection,sustainable management and
   reasonable grazing rate of alpine meadow ecosystem on the
   Qinghai-Tibetan Plateau.
Z4 放牧作为家畜饲养方式之一,是草地最简单、有效的利用方式,放牧中的家畜对草地生态系统的影响是全球畜牧生态学研究的焦点。过度放牧导致草地退化严重,虽
   然在青藏高原地区已有较多放牧对草地影响的研究,但探究连续4年放牧对高寒草地生态系统影响的定位实验却鲜见报道。本研究在青藏高原东缘选取典型高寒草地
   ,使用高原特有且分布最广的牦牛作为大型草食放牧家畜,设置了4个牦牛放牧强度(禁牧:无放牧、轻牧:1头/hm~2、中牧:2头/hm~2和重牧:3头
   /hm~2)以研究其对高寒草地土壤和植物功能的影响。开展4年试验后的结果表明:放牧条件下土壤含水率显著增加;而土壤容重、全磷和有机质含量对放牧强
   度均无显著性响应;土壤全氮和pH的响应主要在表层020
   cm,其中全氮为轻牧和重牧处理分别显著高于中牧,中牧处理下的土壤pH为显著高于轻牧;土壤全钾含量在禁牧处理中显著高于放牧处理;而土壤有效氮和速效
   钾均为中牧处理显著高于禁牧;放牧可以显著降低植物地上生物量。牦牛放牧强度显著影响土壤含水率、有效养分和植物地上生物量,而对其它土壤理化性质影响较
   弱。本研究结果揭示放牧对高寒草地土壤理化性质和植物地上生物量的影响,为青藏高原高寒草甸生态系统保护、可持续管理和合理放牧率提供理论依据。
C1 Ren Qiang, Institute of Qinghai-Tibetanan Plateau,Southwest Minzu
   University, Chengdu, Sichuan 610041, China.
   Ai Yi, Institute of Qinghai-Tibetanan Plateau,Southwest Minzu
   University, Chengdu, Sichuan 610041, China.
   Hu Jian, Institute of Qinghai-Tibetanan Plateau,Southwest Minzu
   University, Chengdu, Sichuan 610041, China.
   Mipam Tserang Donko, Institute of Qinghai-Tibetanan Plateau,Southwest
   Minzu University, Chengdu, Sichuan 610041, China.
   Tian Liming, College of Life Sciences,Sichuan University, Key Laboratory
   for Bio-resource and Eco-environment of Ministry of Education, Chengdu,
   Sichuan 610065, China.
   Chen Shiyong, College of Animal and Veterinary Sciences,Southwest Minzu
   University, Chengdu, Sichuan 610041, China.
Z6 任强, 西南民族大学青藏高原研究院, 成都, 四川 610041, 中国.
   艾鷖, 西南民族大学青藏高原研究院, 成都, 四川 610041, 中国.
   胡健, 西南民族大学青藏高原研究院, 成都, 四川 610041, 中国.
   泽让东科, 西南民族大学青藏高原研究院, 成都, 四川 610041, 中国.
   田黎明, 四川大学生命科学学院, 成都, 四川 610065, 中国.
   陈仕勇, 西南民族大学畜牧兽医学院, 成都, 四川 610041, 中国.
EM tdmipam@163.com
Z7 tdmipam@163.com
Z8 0
Z9 0
UT CSCD:7056230
DA 2023-03-23
ER

PT J
AU Liu Tianyuan
   Zhou Tiancai
   Sun Jian
   Wang Yi
   Ye Chongchong
Z2 刘天源
   周天财
   孙建
   王毅
   叶冲冲
TI Distribution and coupling characteristics of plant nitrogen and
   phosphorus along desertification gradients in alpine meadows, eastern
   Tibet Plateau
Z1 青藏高原东缘沙化草甸植物氮磷的分配和耦合特征
Z3 草业科学
SO Pratacultural Science
VL 38
IS 2
BP 209
EP 220
AR 1001-0629(2021)38:2<209:QZGYDY>2.0.TX;2-O
PY 2021
DT Article
AB Analyses of plant nitrogen and phosphorus and their coupling
   relationships are important for determining the dynamics and functions
   of plant communities, as well as ecosystem processes. In this study, we
   analyzed the characteristics, patterns, and drivers of above- and
   belowground nitrogen and phosphorus contents and nitrogen: phosphorus
   ratios along desertification gradients in alpine grassland on the
   eastern Tibetan Plateau. Our results revealed that plant nitrogen
   content (mean value: 15.3 mg·g~(-1)) and the ratio of nitrogen to
   phosphorus (mean value: 5.2) in aboveground vegetation were lower than
   those in belowground parts (mean value: 28.2 mg·g~(-1) and 12.5,
   respectively). With an increase in landscape degradation, nitrogen
   contents in the above- and belowground portions of plants initially
   increased and subsequently decreased, whereas there was no clear
   variation in the phosphorus contents of above- and belowground
   vegetation. Moreover, it was found that the above- and belowground
   portions of plants were generally limited by nitrogen, and the
   relationship between plant nitrogen and phosphorus showed virtually no
   correlation with desertification stress. Notably, soil water content was
   found to be a key factor affecting nitrogen and phosphorus contents in
   the above- and belowground parts of vegetation, with plants enhancing
   nitrogen and phosphorus contents to adapt to the soil water stress. Our
   findings will provide a theoretical reference for examining the survival
   strategies and mechanisms of plants in degraded alpine grassland
   ecosystems.
Z4 植物氮、磷元素及其耦合关系对揭示植物群落变化乃至生态系统的功能与过程具有重要意义。本研究以青藏高原东部高寒草甸为研究对象,分析沙化胁迫下植物地上
   、地下部分的氮、磷含量与氮磷比的变化特征、分配差异及影响因素。结果表明:(1)植物地上部分的氮含量(平均值为15.3
   mg·g~(-1))和氮磷比(平均值为5.2)整体低于地下部分的氮含量(平均值为28.2
   mg·g~(-1))和氮磷比(平均值为12.5);随着沙化程度加剧,植物地上和地下部分的氮含量呈先升高后下降的趋势,而植物地上和地下部分的磷含量
   无明显变化趋势。(2)植物地上和地下部分普遍受到氮限制,氮、磷元素之间耦合关系在沙化胁迫下几乎没有协同性。(3)土壤含水量是影响植物地上和地下部
   分氮、磷含量的关键因素,植物地上和地下部分都会提高自身氮、磷含量以应对土壤水分降低的胁迫。在全球草地沙化的严峻形势下,本研究将为环境胁迫下植物的
   生存策略及其驱动机制提供理论参考。
C1 Liu Tianyuan, Institute of Geographic Sciences and Natural Resources
   Research, Chinese Academy of Sciences;;College of Resources and
   Environment, University of Chinese Academy of Sciences, ;;, ;;,
   Beijing;;Beijing 100101;;100190.
   Zhou Tiancai, Institute of Geographic Sciences and Natural Resources
   Research, Chinese Academy of Sciences;;College of Resources and
   Environment, University of Chinese Academy of Sciences, ;;, ;;,
   Beijing;;Beijing 100101;;100190.
   Sun Jian, Institute of Geographic Sciences and Natural Resources
   Research, Chinese Academy of Sciences;;College of Resources and
   Environment, University of Chinese Academy of Sciences, ;;, ;;,
   Beijing;;Beijing 100101;;100190.
   Wang Yi, Institute of Geographic Sciences and Natural Resources
   Research, Chinese Academy of Sciences;;College of Earth Sciences,
   Chengdu University of Technology, ;;, ;;Chengdu, Beijing;;Sichuan
   100101;;610059.
   Ye Chongchong, Institute of Geographic Sciences and Natural Resources
   Research, Chinese Academy of Sciences;;School of Civil Engineering and
   Architecture, Southwest Petroleum University, ;;, ;;Chengdu,
   Beijing;;Sichuan 100101;;610500.
Z6 刘天源, 中国科学院地理科学与资源研究所;;中国科学院大学资源与环境学院, ;;, ;;, 北京;;北京 100101;;100190, 中国.
   周天财, 中国科学院地理科学与资源研究所;;中国科学院大学资源与环境学院, ;;, ;;, 北京;;北京 100101;;100190, 中国.
   孙建, 中国科学院地理科学与资源研究所;;中国科学院大学资源与环境学院, ;;, ;;, 北京;;北京 100101;;100190, 中国.
   王毅, 中国科学院地理科学与资源研究所;;成都理工大学地球科学学院, ;;, ;;成都, 北京;;四川 100101;;610059, 中国.
   叶冲冲, 中国科学院地理科学与资源研究所;;西南石油大学土木工程与建筑学院, ;;, ;;成都, 北京;;四川 100101;;610500,
   中国.
EM Lty2991603619@163.com; sunjian@igsnrr.ac.cn
Z7 Lty2991603619@163.com; sunjian@igsnrr.ac.cn
Z8 2
Z9 3
UT CSCD:6938987
DA 2023-03-23
ER

PT J
AU Liu Minxia
   Li Bowen
   Sun Ruidi
   Zhang Yaya
   Song Jiaying
   Zhang Guojuan
   Xu Lu
   Mu Ruolan
Z2 刘旻霞
   李博文
   孙瑞弟
   张娅娅
   宋佳颖
   张国娟
   徐璐
   穆若兰
TI Characteristics of culturable microbial communities in
   rhizosphere/nonrhizosphere soil of Ligularia virgaurea in alpine meadow
   elevation gradient
Z1 高寒草甸黄帚橐吾种群根际/非根际土壤可培养微生物群落特征
Z3 生态学报
SO Acta Ecologica Sinica
VL 41
IS 12
BP 4853
EP 4863
AR 1000-0933(2021)41:12<4853:GHCDHZ>2.0.TX;2-A
PY 2021
DT Article
AB Ligularia virgaurea is a common poisonous weed in alpine meadows,which
   is considered to be an important species indicating grassland vegetation
   degradation in an area.It is of great significance to study the
   community distribution characteristics of rhizosphere soil
   microorganisms at different altitude gradients.As one of the main types
   of soil microdomain structure,rhizosphere has high biological enzyme
   activity and plays an important role in maintaining regional ecosystem
   cycle due to the influence of plant roots,environmental factors and
   microbial activities.Soil microorganisms are the most important
   biological driving force of soil nutrient cycling,organic degradation
   and other biological processes.A wide variety of soil microorganisms and
   a large number of characteristics also maintain the functional integrity
   of the ecosystem.At the same time,its biodiversity is also affected by
   soil enzyme activities and physical and chemical properties,so the study
   of soil microorganisms is also an effective means to maintain ecosystem
   services.In this study,the cultivable microorganisms in
   rhizosphere/non-rhizosphere soil of Ligularia virgaurea at different
   altitudes in Maqu County of Gannan Prefecture were studied.The number of
   soil microorganisms and changes in soil physical and chemical factors
   were measured by the spread plate method and the maximum possible number
   method (MPN).The results showed that bacteria accounted for the largest
   proportion of the total number of microorganisms.The number of
   rhizosphere microorganisms increased first and then decreased with
   elevation,while the non-rhizosphere showed an increasing trend.The
   microbial functional groups gradually increased in both rhizosphere and
   non-rhizosphere.The number of microorganisms and functional groups in
   rhizosphere soil was higher than that in non-rhizosphere soil.Redundancy
   analysis (RDA) shows that the quantity changes are significantly
   correlated with soil temperature,organic carbon,electrical
   conductivity,pH,total nitrogen,total phosphorus,available nitrogen,and
   soil urease.Path analysis shows that in rhizosphere soil,bacteria and
   fungi are most affected by available nitrogen and organic
   carbon.Actinomycetes are mainly affected by soil temperature and
   electrical conductivity.Rhizosphere soil azotobacter and ammonifier
   decision coefficient available nitrogen>organic carbon>total
   nitrogen.The influencing factors of nitrifier in rhizosphere and
   non-rhizosphere soil are different.The largest and smallest decision
   coefficients of rhizosphere soil are total phosphorus and total
   nitrogen,and those of the non-rhizosphere are pH and urease.This study
   is helpful to understand the response mechanism of soil microorganisms
   in alpine meadows on Qinghai-Tibet Plateau to the invasion of poisonous
   weeds,and to provide theoretical basis and technical support for
   ecological environment protection and highquality development of
   Qinghai-Tibet Plateau.
Z4 黄帚橐吾(Ligularia
   virgaurea)是高寒草甸常见的毒杂草,被认为是指示一个地区草地植被退化的重要物种,研究其根际/非根际土壤微生物在不同海拔梯度上的群落特征具
   有重要意义。以甘南州高寒草甸不同海拔梯度黄帚橐吾根际/非根际土壤可培养微生物为研究对象,采用稀释涂布平板法和最大可能数法(MPN)测定了土壤微生
   物的数量及土壤理化因子的变化。结果表明:细菌在微生物总数中占比最大,根际微生物数量随海拔升高呈先增加后减小的变化,非根际则表现为递增的趋势,微生
   物功能群在根际和非根际土壤中均逐渐增加;根际土壤的微生物和功能群数量均高于非根际土壤。RDA分析发现,土壤温度、有机碳、电导率、pH、全氮、全磷
   、速效氮及脲酶对根际/非根际土壤微生物数量及功能群变化影响较大。通径分析可知:根际土壤中,细菌和真菌受速效氮和有机碳影响较大,放线菌主要受土壤温
   度和电导率的影响;根际土壤固氮菌和氨化细菌决策系数速效氮>有机碳>全氮;根际和非根际土壤中硝化细菌的影响因子各不相同,根际土壤决策系数最大和最小
   分别为全磷和全氮,非根际则是pH和脲酶。
C1 Liu Minxia, College of Geography and Environmental Science,Northwest
   Normal University, Lanzhou, Gansu 730070, China.
   Li Bowen, College of Geography and Environmental Science,Northwest
   Normal University, Lanzhou, Gansu 730070, China.
   Sun Ruidi, College of Geography and Environmental Science,Northwest
   Normal University, Lanzhou, Gansu 730070, China.
   Zhang Yaya, College of Geography and Environmental Science,Northwest
   Normal University, Lanzhou, Gansu 730070, China.
   Song Jiaying, College of Geography and Environmental Science,Northwest
   Normal University, Lanzhou, Gansu 730070, China.
   Zhang Guojuan, College of Geography and Environmental Science,Northwest
   Normal University, Lanzhou, Gansu 730070, China.
   Xu Lu, College of Geography and Environmental Science,Northwest Normal
   University, Lanzhou, Gansu 730070, China.
   Mu Ruolan, College of Geography and Environmental Science,Northwest
   Normal University, Lanzhou, Gansu 730070, China.
Z6 刘旻霞, 西北师范大学地理与环境科学学院, 兰州, 甘肃 730070, 中国.
   李博文, 西北师范大学地理与环境科学学院, 兰州, 甘肃 730070, 中国.
   孙瑞弟, 西北师范大学地理与环境科学学院, 兰州, 甘肃 730070, 中国.
   张娅娅, 西北师范大学地理与环境科学学院, 兰州, 甘肃 730070, 中国.
   宋佳颖, 西北师范大学地理与环境科学学院, 兰州, 甘肃 730070, 中国.
   张国娟, 西北师范大学地理与环境科学学院, 兰州, 甘肃 730070, 中国.
   徐璐, 西北师范大学地理与环境科学学院, 兰州, 甘肃 730070, 中国.
   穆若兰, 西北师范大学地理与环境科学学院, 兰州, 甘肃 730070, 中国.
EM xiaminl@163.com
Z7 xiaminl@163.com
Z8 1
Z9 2
UT CSCD:7001191
DA 2023-03-23
ER

PT J
AU Zhang Wantong
   Li Chaoqun
   Yu Lu
   Shao Xinqing
Z2 张万通
   李超群
   于露
   邵新庆
TI Study on the Effect of the Plant Growth-Promoting Rhizobacteria
   Bio-fertilizer Instead of Chemical Fertilizer in Alpine Meadow
Z1 植物根际促生菌菌肥在高寒草甸替代化肥效应研究
Z3 草地学报
SO Acta Agrestia Sinica
VL 29
IS 7
BP 1423
EP 1429
AR 1007-0435(2021)29:7<1423:ZWGJCS>2.0.TX;2-T
PY 2021
DT Article
AB In order to explore the degradation of alpine meadow ecosystem in
   Qinghai-Tibet Plateau,in terms of fertilization improving the condition
   of grassland degradation,alpine meadow in Qinghai Province was selected
   as research object in this study,control without
   fertilization(CK),applied nitrogen fertilizer 250
   kg·hm~(-2)(N),phosphorus fertilizer 400 kg·hm~(-2)(P),nitrogen and
   phosphorus fertilizer 300 kg·hm~(-2) (NP),organic fertilizer 2 000
   kg·hm~(-2)(O),PGPR bio-fertilizer 7.5 kg·hm~(-2)(J1),15 kg·hm~(-2)(J2),
   22.5 kg·hm~(-2)(J3),J1+70%nitrogen fertilizer(J1+N),J1+70%phosphate
   fertilizer(J1+P)were conducted. The improvement effects of different
   fertilization treatments on alpine meadow the applicability of PGPR
   bio-fertilizer in alpine meadow and to what extent the bio-fertilizer
   can replace chemical fertilizers were analyzed.The results showed
   that,NP significantly increased the aboveground biomass(P<0.05). J1+N
   treatment could increase the aboveground biomass,alleviate the decline
   of species richness caused by N fertilizer application,as well as
   increase soil moisture and total nitrogen content(P<0.05)without causing
   salinization.In summary,J1+N treatment can partially replace chemical
   fertilizer and reduce the harm of inorganic fertilizer to ecological
   environment,so it is recommended to be applied in alpine meadow.
Z4 为探究青藏高原高寒草甸退化问题,从施肥可以改良草地退化的角度出发,本研究以青海省高寒草甸为研究对象,通过设置不同施肥处理,即对照不施肥(CK)、
   施加氮肥250 kg·hm~(-2)(N)、磷肥400 kg·hm~(-2)(P)、氮磷肥300 kg·hm~(-2)(NP)、有机肥2 000
   kg·hm~(-2)(O)、植物根际促生菌(Plant growth-promoting rhizobacteria,PGPR)菌肥7.5
   kg·hm~(-2)(J1),15 kg·hm~(-2)(J2),22.5
   kg·hm~(-2)(J3)、PGPR菌肥+70%氮肥(J1+N)、PGPR菌肥+
   70%磷肥(J1+P),对不同施肥处理高寒草甸的改良效果、PGPR菌肥的适用性以及菌肥替代化肥的效果进行分析。结果表明:NP显著提高地上生物量(
   P<0.05),J1+N处理不仅增加了地上生物量,还可缓解施用N肥造成的物种丰富度下降,同时增加土壤水分和全氮含量(P<0.05),又不会引起盐
   渍化。综上所述,J1+N处理能够部分替代化肥,减少无机化肥对生态环境的危害,推荐在高寒草甸施用。
C1 Zhang Wantong, College of Grassland Science and Technology China
   Agriculture University, Beijing 100193, China.
   Li Chaoqun, College of Grassland Science and Technology China
   Agriculture University, Beijing 100193, China.
   Yu Lu, College of Grassland Science and Technology China Agriculture
   University, Beijing 100193, China.
   Shao Xinqing, College of Grassland Science and Technology China
   Agriculture University, Beijing 100193, China.
Z6 张万通, 中国农业大学草业科学与技术学院, 北京 100193, 中国.
   李超群, 中国农业大学草业科学与技术学院, 北京 100193, 中国.
   于露, 中国农业大学草业科学与技术学院, 北京 100193, 中国.
   邵新庆, 中国农业大学草业科学与技术学院, 北京 100193, 中国.
EM wt20200909@163.com; shaoxinqing@163.com
Z7 wt20200909@163.com; shaoxinqing@163.com
Z8 5
Z9 5
UT CSCD:7035895
DA 2023-03-23
ER

PT J
AU Zhang Mengdi
   Zhang Lifeng
   Chen Zhiguang
   Zhang Xiang
   Zhao Liang
   Li Qi
   Tang Yanhong
   Gu Song
Z2 张梦迪
   张立锋
   陈之光
   张翔
   赵亮
   李奇
   唐艳鸿
   古松
TI Effects of evaporation and transpiration on evapotranspiration of
   degraded meadow in the Three-River Source Region
Z1 土壤蒸发和植被蒸腾对三江源退化高寒草甸蒸散的影响
Z3 生态学报
SO Acta Ecologica Sinica
VL 41
IS 18
BP 7138
EP 7152
AR 1000-0933(2021)41:18<7138:TRZFHZ>2.0.TX;2-U
PY 2021
DT Article
AB Evapotranspiration (ET) is mainly composed of evaporation (E) and
   transpiration (T), however it is often difficult to separate E and T
   from ET in a terrestrial ecosystem. To better understand the effects of
   E and T on ET of alpine meadow in the Three-River Source Region (TRSR)
   (89°24′102°23′E, 31°39′36°16′N) in Qinghai Province, lysimeter and
   micrometeorological measurements were used to quantitatively study the
   variations of ET, E and T, and effects of vegetation and environmental
   factors on evapotranspiration processes. The results showed that the ET
   in 2017 and 2018 was 467.7 mm and 479.2 mm, respectively, and ET during
   the growing season (May-September) accounted for about 72% of annual
   total ET, while the contribution of E to ET (56%) was greater than that
   of T (44%). Furthermore, more than 90% of annual precipitation was
   returned to the atmosphere through the ET processes (ET/P > 90%). Based
   on the results from lysimeters with different vegetation coverages
   during the growing season, it was found that ET increased with the
   decreasing of vegetation coverage. The results of stepwise regression
   analysis indicated that net radiation (R_n) was the most important
   factor driving ecosystem ET, E and T; in addition, the response of E to
   vapor pressure deficit (VPD) was more sensitive than T, while the air
   temperature (T_a) was more significantly associated with T in comparison
   to the E. The effect of soil water content (SWC_5) on ET was relatively
   small maybe due to the precipitation was relatively abundant in this
   alpine meadow. The results suggested that the degradation of alpine
   meadow would lead to the increase of E, as a result more water is lost
   from the ecosystem through evapotranspiration.
Z4 蒸散(ET)主要由土壤蒸发(E)和植被蒸腾(T)组成,然而难以把E与T从陆地生态系统ET中区分开。为阐明位于青海省境内的三江源区(89°24′1
   02°23′E,
   31°39′36°16′N)高寒草甸E和T对生态系统ET的影响,利用小型蒸渗仪和微气象系统定量研究了三江源退化高寒草甸ET、E和T的变化,以及植
   被和环境因子对其的影响。结果表明:2017和2018年的ET分别为467.7 mm和479.2
   mm,其中生长季(59月)约占72%,且E对生态系统ET的贡献(56%)大于T(44%),年降水量(P)的90%以上通过ET返回大气(ET/P
   >
   90%)。根据生长季中不同植被覆盖度的蒸渗仪观测结果发现,ET随植被覆盖度的降低而增加。逐步回归分析表明,净辐射(R_n)是驱动生态系统ET、E
   、T最主要的因子;另外,E对饱和水汽压差(VPD)的响应更敏感,而T受空气温度(T_a)的影响更大;土壤含水量(SWC_5)对蒸散的影响相对较小
   ,可能由于研究区降水相对较多的原因。结果说明,草甸退化将加剧土壤蒸发,进而导致生态系统散失更多的水分。
C1 Zhang Mengdi, College of Life Sciences, Nankai University, Tianjin
   300071, China.
   Zhang Lifeng, College of Life Sciences, Nankai University, Tianjin
   300071, China.
   Chen Zhiguang, College of Life Sciences, Nankai University, Tianjin
   300071, China.
   Gu Song, College of Life Sciences, Nankai University, Tianjin 300071,
   China.
   Zhang Xiang, School of Life Science and Technology, Ce ntral South
   University of Forestry and Technology, Changsha, Hunan 410004, China.
   Zhao Liang, Northwest Plateau Institute of Biology, Chinese Academy of
   Sciences, Xining, Qinghai 810008, China.
   Li Qi, Northwest Plateau Institute of Biology, Chinese Academy of
   Sciences, Xining, Qinghai 810008, China.
   Tang Yanhong, College of Urban and Environmental Sciences, Peking
   University, Beijing 100871, China.
Z6 张梦迪, 南开大学生命科学学院, 天津 300071, 中国.
   张立锋, 南开大学生命科学学院, 天津 300071, 中国.
   陈之光, 南开大学生命科学学院, 天津 300071, 中国.
   古松, 南开大学生命科学学院, 天津 300071, 中国.
   张翔, 中南林业科技大学生命科学与技术学院, 长沙, 湖南 410004, 中国.
   赵亮, 中国科学院西北高原生物研究所, 西宁, 青海 810008, 中国.
   李奇, 中国科学院西北高原生物研究所, 西宁, 青海 810008, 中国.
   唐艳鸿, 北京大学城市与环境学院, 北京 100871, 中国.
EM songgu@nankai.edu.cn
Z7 songgu@nankai.edu.cn
Z8 0
Z9 0
UT CSCD:7061510
DA 2023-03-23
ER

PT J
AU Zhang Fan
   Li Yuanchun
   Wang Xin
   Zhu Jianxiao
Z2 张帆
   李元淳
   王新
   朱剑霄
TI Effect of rangeland degradation on biomass allocation in alpine meadows
   on the Qinghai-Tibet Plateau, China
Z1 青藏高原高寒草甸退化对草地群落生物量及其分配的影响
Z3 草业科学
SO Pratacultural Science
VL 38
IS 8
BP 1451
EP 1458
AR 1001-0629(2021)38:8<1451:QZGYGH>2.0.TX;2-V
PY 2021
DT Article
AB Rangeland degradation has serious impacts on grassland community
   structure and productivity in alpine meadows across the Qinghai-Tibet
   Plateau, China. In order to reveal the impact of rangeland degradation
   on the community structure and aboveground/underground biomass
   distribution in alpine meadows, we selected three blocks near the Haibei
   Alpine Meadow Ecosystem Research Station in Qinghai Province that were
   within the random block design. There were four types of degradation in
   each block, which were intact, slightly degraded, moderately degraded,
   and severely degraded. In August 2020, plant sampling and a community
   survey were carried out at the same time. Our results showed that as the
   degradation got worse: 1) the grassland coverage, height, and
   aboveground biomass significantly decreased; 2) there was a significant
   change in the proportion of aboveground biomass allocated to different
   functional groups and the dominance species gradually changed from
   grasses into forbs; and 3) the underground biomass significantly
   decreased, but the proportion of biomass in deep soil increased. These
   results indicated that as the degradation intensified, the community
   structure underwent subversive changes, and the aboveground and
   underground biomass severely declined. Therefore, restoration plans for
   degraded grassland in this area should consider the grassland species
   composition, and corresponding measures for restoring aboveground and
   underground biomass should occur simultaneously.
Z4 青藏高原高寒草甸退化严重影响了草地群落结构与生产力。为揭示草地退化对高寒草甸群落结构和生物量地上/地下分配的影响,采用随机区组设计,在青海省海北
   州选择3个小区,每个小区设置完整的未退化、轻度退化、中度退化和重度退化4个退化梯度,于2020年8月对样地进行群落调查,同时采集植物样品。结果表
   明,随着退化程度加剧:1)草地的盖度、高度和地上植物生物量均显著下降;2)地上生物量在不同功能群的分配发生显著变化,物种逐步从以禾草类为优势转变
   为以杂类草为优势的群落;3)地下生物量显著下降,深层土壤根系生物量占比增加。研究结果表明:随着退化加剧群落结构发生颠覆性变化,且地上和地下生物量
   同步出现严重衰退。因此,针对该区域退化草地的植被恢复应考虑草地物种组配以及地上和地下生物量同步恢复的相应措施。
C1 Zhang Fan, College of Pastoral Agriculture Science and
   Technology,Lanzhou University, State Key Laboratory of Grassland
   Agro-ecosystems, Lanzhou, Gansu 730020, China.
   Li Yuanchun, College of Pastoral Agriculture Science and
   Technology,Lanzhou University, State Key Laboratory of Grassland
   Agro-ecosystems, Lanzhou, Gansu 730020, China.
   Wang Xin, College of Pastoral Agriculture Science and Technology,Lanzhou
   University, State Key Laboratory of Grassland Agro-ecosystems, Lanzhou,
   Gansu 730020, China.
   Zhu Jianxiao, College of Pastoral Agriculture Science and
   Technology,Lanzhou University, State Key Laboratory of Grassland
   Agro-ecosystems, Lanzhou, Gansu 730020, China.
Z6 张帆, 兰州大学草地农业科技学院, 草地农业生态系统国家重点实验室, 兰州, 甘肃 730020, 中国.
   李元淳, 兰州大学草地农业科技学院, 草地农业生态系统国家重点实验室, 兰州, 甘肃 730020, 中国.
   王新, 兰州大学草地农业科技学院, 草地农业生态系统国家重点实验室, 兰州, 甘肃 730020, 中国.
   朱剑霄, 兰州大学草地农业科技学院, 草地农业生态系统国家重点实验室, 兰州, 甘肃 730020, 中国.
EM zhangf2018@lzu.edu.cn; jxzhu@lzu.edu.cn
Z7 zhangf2018@lzu.edu.cn; jxzhu@lzu.edu.cn
Z8 4
Z9 6
UT CSCD:7051532
DA 2023-03-23
ER

PT J
AU Zhang Lu
   Wang Jie
   Wang Xiangtao
   Liao Lirong
   Wan Qian
   Liu Guobin
   Zhang Chao
Z2 张路
   王杰
   王向涛
   廖李容
   宛倩
   刘国彬
   张超
TI Effect of restoration types on the community structure of microbes
   harboring nifH and chiA genes in alpine meadow
Z1 不同恢复方式对退化高寒草甸土壤nifH和chiA微生物群落结构的影响
Z3 应用生态学报
SO Chinese Journal of Applied Ecology
VL 32
IS 12
BP 4349
EP 4358
AR 1001-9332(2021)32:12<4349:BTHFFS>2.0.TX;2-9
PY 2021
DT Article
AB Biological nitrogen(N)fixation and organic N degradation are the main
   sources of soil available N,while microorganisms driving such processes
   play an important role in soil N supply and the maintenance of soil
   fertility.In this study,real-time quantitative PCR and amplicon
   sequencing technology were used to examine the effects of restoration
   types on the community structure of N_2-fixing and chitin-degrading
   bacteria harboring nifH and chiA genes,respectively,and the gene
   abundance under four meadows(undisturbed,grazing,fencing,and fencing +
   reseeding meadows)in Qinghai-Tibet Plateau.The results showed that the
   abundance of nifH and chiA in the four meadows followed the order of
   undisturbed meadow >grazed meadow >fencing meadow >fencing + reseeding
   meadow.The abundance of nifH and chiA in the undisturbed meadow was
   3.4-6.3 times and 3.3-8.3 times of that in the other three meadows.The
   alpha diversity of N_2-fixing bacteria in grazing,fencing,and fencing +
   reseeding meadows was significantly higher than that in the undisturbed
   meadow,while the alpha diversity of chitin-degrading bacteria was higher
   in the undisturbed and grazing meadows.Grazing significantly increased
   the relative abundance of Proteobacteria,but decreased the relative
   abundance of Cyanobacteria and Actinobacteria.The abundance of nifH and
   chiA was significantly affected by soil moisture,nutrients,and
   vegetation characteristics,while the community structure of nifH and
   chiA was affected by soil moisture,soil organic carbon content,and soil
   pH.Compared with undisturbed meadow,grazing reduced the potential of N
   fixation and organic N degradation.The improvement of 10 years grazing
   prohibition with fencing and reseeding measures on the function of N
   fixation and organic N degradation was not obvious.The characteristics
   of functional microbes and their influencing factors should be
   comprehensively considered during meadow restoration,which might take
   longer time or take reasonable management measures to restore grazing
   meadow to undisturbed level.
Z4 生物固氮和有机氮降解是土壤有效氮的主要来源,固氮和有机氮降解微生物对土壤氮素供应和地力维持具有重要作用。本研究以青藏高原4种不同利用方式的高寒草
   甸(未扰动、放牧、围封和围封+补播草甸)为对象,结合荧光实时定量和扩增子测序技术,研究了不同恢复方式对nifH固氮菌和chiA几丁质降解菌基因丰
   度及其微生物群落结构的影响。结果表明:4种草甸的nifH和chiA基因丰度大小排序为:未扰动草甸>放牧草甸>围封草甸>围封+补播草甸,其中未扰动
   草甸的nifH和chiA基因丰度分别是其他3种草甸的3.4 ~
   6.3倍和3.3~8.3倍;固氮菌alpha多样性在放牧、围封和围封+补播草甸中显著高于未扰动草甸,而几丁质降解菌的alpha多样性在未扰动和放
   牧草甸中最高;放牧显著提高了变形菌的丰度而降低了蓝细菌和放线菌丰度;土壤含水量、养分和植被特征对nifH和chiA的基因丰度和群落结构均有显著影
   响。与未扰动草甸相比,放牧降低了高寒草甸的固氮和有机氮降解潜力,而10年的围封禁牧和补播植草措施对固氮和有机氮降解功能的改善作用不明显。草甸恢复
   时应综合考虑功能微生物特征及其影响因素,放牧草甸恢复至未扰动水平可能需要更长的封育时间或者采用更加合理的管护措施。
C1 Zhang Lu, Institute of Soil and Water Conservation,Chinese Academy of
   Sciences& Ministry of Water Resources;;University of Chinese Academy of
   Sciences, State Key Laboratory of Soil Erosion and Dryland Farming on
   the Loess Plateau;;, Yangling;;, Shaanxi;;Beijing 712100;;100049.
   Liao Lirong, Institute of Soil and Water Conservation,Chinese Academy of
   Sciences& Ministry of Water Resources;;University of Chinese Academy of
   Sciences, State Key Laboratory of Soil Erosion and Dryland Farming on
   the Loess Plateau;;, Yangling;;, Shaanxi;;Beijing 712100;;100049.
   Wang Jie, Institute of Soil and Water Conservation,Northwest A&F
   University, Yangling, Shaanxi 712100, China.
   Wan Qian, Institute of Soil and Water Conservation,Northwest A&F
   University, Yangling, Shaanxi 712100, China.
   Wang Xiangtao, College of Animal Science,Tibet Agriculture and Animal
   Husbandry College, Linzhi, Tibet 860000, China.
   Liu Guobin, Institute of Soil and Water Conservation,Chinese Academy of
   Sciences& Ministry of Water Resources;;Institute of Soil and Water
   Conservation,Northwest A&F University, State Key Laboratory of Soil
   Erosion and Dryland Farming on the Loess Plateau;;, Yangling;;Yangling,
   Shaanxi;;Shaanxi 712100;;712100.
   Zhang Chao, Institute of Soil and Water Conservation,Chinese Academy of
   Sciences& Ministry of Water Resources;;Institute of Soil and Water
   Conservation,Northwest A&F University, State Key Laboratory of Soil
   Erosion and Dryland Farming on the Loess Plateau;;, Yangling;;Yangling,
   Shaanxi;;Shaanxi 712100;;712100.
Z6 张路, 中国科学院水利部水土保持研究所;;中国科学院大学, 黄土高原土壤侵蚀与旱地农业国家重点实验室;;, 杨凌;;, 陕西;;北京
   712100;;100049, 中国.
   廖李容, 中国科学院水利部水土保持研究所;;中国科学院大学, 黄土高原土壤侵蚀与旱地农业国家重点实验室;;, 杨凌;;, 陕西;;北京
   712100;;100049, 中国.
   王杰, 西北农林科技大学水土保持研究所, 杨凌, 陕西 712100, 中国.
   宛倩, 西北农林科技大学水土保持研究所, 杨凌, 陕西 712100, 中国.
   王向涛, 西藏农牧学院动物科学学院, 林芝, 西藏 860000, 中国.
   刘国彬, 中国科学院水利部水土保持研究所;;西北农林科技大学水土保持研究所, 黄土高原土壤侵蚀与旱地农业国家重点实验室;;, 杨凌;;杨凌,
   陕西;;陕西 712100;;712100, 中国.
   张超, 中国科学院水利部水土保持研究所;;西北农林科技大学水土保持研究所, 黄土高原土壤侵蚀与旱地农业国家重点实验室;;, 杨凌;;杨凌,
   陕西;;陕西 712100;;712100, 中国.
EM zhanglu99516@163.com; zhangchaolynn@163.com
Z7 zhanglu99516@163.com; zhangchaolynn@163.com
Z8 2
Z9 2
UT CSCD:7114978
DA 2023-03-23
ER

PT J
AU Ming Jiao
   Sheng Yu
   Jin Huijun
   Zhang Ze
   Du Yuxia
Z2 明姣
   盛煜
   金会军
   张泽
   杜玉霞
TI The impact of the biological soil crusts on the frozen soil properties
   in the frozen ground region
Z1 高寒冻土区生物结皮对土壤理化属性的影响
Z3 冰川冻土
SO Journal of Glaciology and Geocryology
VL 43
IS 2
BP 601
EP 609
AR 1000-0240(2021)43:2<601:GHDTQS>2.0.TX;2-G
PY 2021
DT Article
AB BSCs(biological soil crusts),as ubiquitous living covers on soil surface
   of the enclosure grassland in the frozen ground region of the
   Qinghai-Tibet Plateau.However,studies on the influence of biocrusts on
   soil properties in the frozen ground region were fresh.Objective of the
   paper was to determine the influence of the bi-ological soil crusts on
   soil physicochemical properties of the surface forzen soil.Field
   investigation was conducted and physicochemical properties of two kinds
   of BSCs from this region was analyzed.The results showed that BSCs
   occupy 37.3%~51.7% of the soil surface and the cyanobacteria crust is
   dominant across the study area,with a thickness of up to 12.6 mm,which
   was higher than the hot arid desert regions.At the same time,BSCs
   increase the silt particle content of 5~20 cm,but the impact is not
   significant,while it had remarkable effect on water holding capacity and
   soil bulk density.Water holding capacity of the BSCs layers increased by
   10.0%~ 40.0% compared to the bare soils,while soil bulk density of the
   BSCs layer was 30.0% lower than bare soils. Both types of BSCs(dark
   cyanobacteria crusts and light cyanobacteria crusts)remarkably increased
   soil organic carbon content(TOC)of BSC layer and 0~20 cm soil
   layers.While both BSCs have different impact on soil to-tal
   nitrogen(TN)content,dark cyanobacteria crusts had significant increase
   on TN in the BSCs layers and be-low 20 cm soil layers,but light
   cyanobacteria crusts only increased BSCs layer TN had no impact on the
   below 20 cm soil layers.Meanwhile the BSCs have no significant impact on
   the soil pH.Biological crust is very impor-tant in the process of
   vegetation degradation in alpine ecosystem.The research results provide
   a theoretical basis for revealing the ecological functions of biological
   crust in alpine ecosystem.
Z4 生物结皮是高寒地区地被层的重要组分之一。其作为地表特殊的结构层,能够改变地表结构及土壤理化属性,从而影响冻土环境。迄今为止,关于青藏高原高寒生态
   系统中生物结皮对土壤理化属性的影响尚不清楚。以青藏高原高寒冻土区生物结皮为研究对象,初步研究了生物结皮的特征及其对土壤理化属性的影响。结果表明:
   生物结皮在高寒草甸退化过程中广泛发育,主要以藻结皮为主,其盖度可达37.3%~51.7%,结皮层平均厚度为12.6
   mm。由于生物结皮的发育,高寒地区5~20 cm土层粉粒含量有所增加,但差异不显著,而结皮层土壤田间持水量相比于裸地表层(2
   cm)增加了10%~40%,结皮层容重较裸地降低了30%;两种类型藻结皮均显著增加了结皮层及其下0~20
   cm土层土壤有机质,而深色藻结皮增加了结皮层及其下0~20 cm土层土壤全氮含量,浅色藻结皮仅增加了结皮层土壤全氮含量,对其下0~20
   cm土层土壤全氮含量没有显著影响;生物结皮对土壤pH没有显著影响;生物结皮是高寒生态系统植被退化过程中的关键环节。研究结果为揭示生物结皮在高寒生
   态系统中发挥重要生态功能提供依据。
C1 Ming Jiao, Northwest Institute of Eco-Environment and Resources, Chinese
   Academy of Sciences, State Key Laboratory of Frozen Soil Engineering,
   Lanzhou, Gansu 730000, China.
   Sheng Yu, Northwest Institute of Eco-Environment and Resources, Chinese
   Academy of Sciences, State Key Laboratory of Frozen Soil Engineering,
   Lanzhou, Gansu 730000, China.
   Jin Huijun, Northwest Institute of Eco-Environment and Resources,
   Chinese Academy of Sciences, State Key Laboratory of Frozen Soil
   Engineering, Lanzhou, Gansu 730000, China.
   Zhang Ze, Northwest Institute of Eco-Environment and Resources, Chinese
   Academy of Sciences, State Key Laboratory of Frozen Soil Engineering,
   Lanzhou, Gansu 730000, China.
   Du Yuxia, Northwest Institute of Eco-Environment and Resources, Chinese
   Academy of Sciences, State Key Laboratory of Frozen Soil Engineering,
   Lanzhou, Gansu 730000, China.
Z6 明姣, 中国科学院西北生态环境资源研究院, 冻土工程国家重点实验室, 兰州, 甘肃 730000, 中国.
   盛煜, 中国科学院西北生态环境资源研究院, 冻土工程国家重点实验室, 兰州, 甘肃 730000, 中国.
   金会军, 中国科学院西北生态环境资源研究院, 冻土工程国家重点实验室, 兰州, 甘肃 730000, 中国.
   张泽, 中国科学院西北生态环境资源研究院, 冻土工程国家重点实验室, 兰州, 甘肃 730000, 中国.
   杜玉霞, 中国科学院西北生态环境资源研究院, 冻土工程国家重点实验室, 兰州, 甘肃 730000, 中国.
EM mingjiaowodeshijie@126.com
Z7 mingjiaowodeshijie@126.com
Z8 0
Z9 1
UT CSCD:6972497
DA 2023-03-23
ER

PT J
AU Fang Zhen
   Li Yaoming
   Ji Baoming
   Tsechoedorji
   Jiang Lili
   Wang Shiping
Z2 方震
   李耀明
   纪宝明
   斯确多吉
   姜丽丽
   汪诗平
TI Potential Feedback Effects of Soil Pathogenic Microorganisms on
   Grassland Degradation on the Qinghai Tibet Plateau
Z1 土壤病原微生物对青藏高原草地退化的潜在反馈影响
Z3 中国草地学报
SO Chinese Journal of Grassland
VL 43
IS 11
BP 105
EP 112
AR 1673-5021(2021)43:11<105:TRBYWS>2.0.TX;2-W
PY 2021
DT Article
AB The Qinghai Tibetan Plateau is an important ecological security shelter
   zone for China and even the whole Asian region.Due to the climate change
   and overgrazing,the alpine grassland ecosystem on the Qinghai-Tibetan
   plateau is under significant degradation,resulting in considerable
   ecological problems in China,and affecting its shelter function.Although
   plenty of studies focusing on the grassland ecosystem on the
   Qinghai-Tibetan Plateau have been conducted from different
   perspectives,there are still knowledge gaps in our understanding of the
   current situation of grassland degradation on the plateau and the
   corresponding mechanisms.In addition,we still know little about the
   impacts of grassland degradation on ecosystem processes,especially the
   response of soil pathogenic microorganisms to degradation and their
   feedback effects.Therefore,this paper summarized the current
   understanding of grassland degradation on the Qinghai-Tibetan Plateau
   from different aspects,including current situation of grassland
   degradation and the corresponding mechanisms,the effects of degradation
   on plants,soil,and microorganisms,especially the plant pathogenic
   microorganisms,to further promote the research on grassland restoration
   and construction of the national ecological security shelter zone in
   China.
Z4 青藏高原是我国甚至整个亚洲地区重要的生态安全屏障。由于气候变化、过度放牧等原因,青藏高原高寒草地生态系统退化显著,严重影响了青藏高原生态安全屏障
   功能的发挥。尽管国内外很多学者从不同角度开展了青藏高原草地生态系统相关研究,但是,目前对青藏高原草地退化的现状、形成机制和对生态系统各要素影响等
   的认识还存在不足,尤其是草地退化过程中土壤病原微生物的变化过程及其对草地退化的反馈影响还处于起步阶段。因此,通过从青藏高原草地退化现状及形成机制
   ,退化对植物、土壤和微生物的影响,尤其是植物演替-病原微生物以及土壤退化-病原微生物的相互关系层面,扼要综述当前对青藏高原草地退化的认识,以便进
   一步推动我国退化草地恢复的相关研究,服务国家生态安全屏障战略。
C1 Fang Zhen, College of Grassland Science of Beijing Forestry University,
   Beijing 100083, China.
   Li Yaoming, College of Grassland Science of Beijing Forestry University,
   Beijing 100083, China.
   Ji Baoming, College of Grassland Science of Beijing Forestry University,
   Beijing 100083, China.
   Tsechoedorji, Institute of Tibetan Plateau Research, Chinese Academy of
   Sciences;;Naqu Alpine Grassland Ecosystem National Field Scientific
   Observation and Research Station, Kaima Station, State Key Laboratory of
   Tibetan Plateau Earth System Science;;Naqu Alpine Grassland Ecosystem
   National Field Scientific Observation and Research Station, Kaima
   Station, ;;Naqu, Beijing;; 100101;;852000.
   Jiang Lili, Institute of Tibetan Plateau Research, Chinese Academy of
   Sciences;;Naqu Alpine Grassland Ecosystem National Field Scientific
   Observation and Research Station, Kaima Station, State Key Laboratory of
   Tibetan Plateau Earth System Science;;Naqu Alpine Grassland Ecosystem
   National Field Scientific Observation and Research Station, Kaima
   Station, ;;Naqu, Beijing;; 100101;;852000.
   Wang Shiping, Institute of Tibetan Plateau Research, Chinese Academy of
   Sciences;;Naqu Alpine Grassland Ecosystem National Field Scientific
   Observation and Research Station, Kaima Station, State Key Laboratory of
   Tibetan Plateau Earth System Science;;Naqu Alpine Grassland Ecosystem
   National Field Scientific Observation and Research Station, Kaima
   Station, ;;Naqu, Beijing;; 100101;;852000.
Z6 方震, 北京林业大学草业与草原学院, 北京 100083, 中国.
   李耀明, 北京林业大学草业与草原学院, 北京 100083, 中国.
   纪宝明, 北京林业大学草业与草原学院, 北京 100083, 中国.
   斯确多吉, 中国科学院青藏高原研究所;;西藏那曲高寒草地生态系统国家野外科学观测研究站凯玛村子站,
   青藏高原地球系统科学国家重点实验室;;西藏那曲高寒草地生态系统国家野外科学观测研究站凯玛村子站, ;;那曲, 北京;;西藏
   100101;;852000, 中国.
   姜丽丽, 中国科学院青藏高原研究所;;西藏那曲高寒草地生态系统国家野外科学观测研究站凯玛村子站,
   青藏高原地球系统科学国家重点实验室;;西藏那曲高寒草地生态系统国家野外科学观测研究站凯玛村子站, ;;那曲, 北京;;西藏
   100101;;852000, 中国.
   汪诗平, 中国科学院青藏高原研究所;;西藏那曲高寒草地生态系统国家野外科学观测研究站凯玛村子站,
   青藏高原地球系统科学国家重点实验室;;西藏那曲高寒草地生态系统国家野外科学观测研究站凯玛村子站, ;;那曲, 北京;;西藏
   100101;;852000, 中国.
EM wailianbu_fz@163.com; yaomingli@bjfu.edu.cn
Z7 wailianbu_fz@163.com; yaomingli@bjfu.edu.cn
Z8 0
Z9 0
UT CSCD:7097574
DA 2023-03-23
ER

PT J
AU Yang Dan
   Zhou Bo
   Cheng Shouming
Z2 杨丹
   周波
   成受明
TI Dynamic Evaluation and Driving Factors of Natural Capital in High-Frigid
   Ecological Vulnerable Region: A Case of Lhasa
Z1 高寒生态脆弱区自然资本动态评估及驱动因素研究--以拉萨市为例
Z3 西部人居环境学刊
SO Journal of Human Settlements in West China
VL 36
IS 3
BP 89
EP 97
AR 2095-6304(2021)36:3<89:GHSTCR>2.0.TX;2-W
PY 2021
DT Article
AB Ecological civilization construction and ecological environment
   protection in alpine ecologically fragile areas have long been the focus
   of national and local government departments.Lhasa is located in
   Qinghai-Tibet Plateau with fragile ecosystem and is a typical
   ecologically fragile city in alpine areas.Taking Lhasa as a typical
   case,this paper constructs a footprint account with Lhasa
   characteristics,selects the yield factor and equilibrium factor in
   Tibet,uses the improved 3D ecological footprint model to dynamically
   analyze the utilization of natural capital from 2009 to 2018,and uses
   the partial least square method to explore its driving factors,which is
   helpful to provide reference for the coordinated development of
   ecological civilization construction and social economy in Lhasa and
   similar alpine ecologically fragile areas.The results show that: 1)From
   2009 to 2018,the per capita ecological footprint of Lhasa decreased
   first and then fluctuated and increased.The per capita ecological
   carrying capacity continued to decline,and the contradiction between
   supply and demand of natural capital in Lhasa increased and gradually
   changed from profit to loss.This shows that the production and life of
   Lhasa's population are exerting increasing pressure on Lhasa's
   ecosystem.Among them,the biological resources account is the main
   driving force of Lhasa's ecological footprint growth,but the proportion
   of energy consumption account is on the rise.From the internal
   composition of each account,there are obvious differences among
   different resource accounts.In the biological resources
   account,agricultural products account for the largest
   proportion,followed by forest products and grass products,and aquatic
   products account for the smallest proportion.In the energy consumption
   account,the per capita ecological footprint of liquefied petroleum gas
   accounts for the largest proportion,with the passage of time,the
   proportion gradually decreases the proportion of natural gas increases
   significantly,and the energy use structure is optimized.2)The changing
   trend of footprint depth and footprint breadth indicates that the flow
   capital can no longer meet the needs of production and living,and the
   development of Lhasa is increasingly dependent on the stock capital.Up
   to 2018,14.058 times of cultivated land area and 1.138 times of forest
   land area are needed to basically maintain and realize the ecological
   environment balance and sustainable development of Lhasa.The per capita
   ecological footprint breadth of different land types is analyzed,which
   shows that woodland and grassland are important natural capital land
   types in Lhasa,and cultivated land resources are in short supply,and the
   development and utilization degree of water and construction land is not
   high.3)From the perspective of land use types,cultivated land is the
   main way of capital stock consumption,and the sustainability of resource
   utilization is weak.The ecological pressure of forest land is
   increasing,and it is in the transition stage from occupying capital flow
   to consuming capital stock.Grassland,water area and construction land
   are occupied by flow capital.
Z4 拉萨市地处高寒地区,自身生态环境脆弱,文章通过改进的三维生态足迹模型测度拉萨市2009-2018年自然资本的动态变化,并用偏最小二乘回归法对变化
   的驱动因素进行分析,为拉萨市正确处理资源利用与经济社会发展之间的关系提供科学依据。结果表明:一、2009-2018年,拉萨市人均生态足迹呈先下降
   后波动上升的变化趋势,人均生态承载力持续下降,拉萨市自然资本供需矛盾增加,逐渐由盈转亏;二、足迹深度与足迹广度表明流量资本已经无法满足生产生活需
   求,拉萨市发展对存量资本的依赖性增强;三、从用地类型来看,草地、水域与建筑用地处于流量资本占用状态,耕地是资本存量消耗的主要方式,林地处于两者之
   间的过渡阶段;四、社会投资、消费水平以及产业结构中的第三产业发展对自然资本的利用有显著的驱动作用。
Z6 杨丹, 四川大学建筑与环境学院.
   周波, 四川大学建筑与环境学院.
   成受明, 四川大学建筑与环境学院.
EM zxt001@163.com
Z7 zxt001@163.com
Z8 0
Z9 0
UT CSCD:7089385
DA 2023-03-23
ER

PT J
AU Lin Li
   Cao Guangmin
   Fan Bo
   Ke Xun
   Li Qian
   Lan Yuting
   Peng Cuoji
   Dai Licong
   Li Yikang
   Zhou Chunli
Z2 林丽
   曹广民
   樊博
   柯浔
   李茜
   兰玉婷
   朋措吉
   戴黎聪
   李以康
   周春丽
TI Effects of grazingon mini-patch and their component characteristics in
   alpine grassland
Z1 放牧对高寒草地微尺度斑块及其构件特征的影响
Z3 草原与草坪
SO Grassland and Turf
VL 41
IS 4
BP 143
EP 153
AR 1009-5500(2021)41:4<143:FMDGHC>2.0.TX;2-J
PY 2021
DT Article
AB The alpine grassland is the main pasture on the Qinghai-Tibetan
   Plateau,with the worst climatic environment to plant communities and a
   long history of livestock grazing.In the recent years,the alpine
   grasslands have been disturbed due to overgrazing and climate
   change,which damaged the function of ecosystem,influenced soil
   nutrients,water conservation and threatened the living condition of the
   herdsmen.Mini-patches are the basic material for carrying out research
   on the structural characteristics of ecosystems,the function of
   components of ecosystems,and the organizational pattern of alpine
   grassland.Meanwhile it provides useful tool in understanding the
   mechanisms of ecosystem succession and stability.In this article we used
   mini-patches as tool to understand the succession process of alpine
   grassland ecosystem,organizational pattern and mechanisms of ecosystems
   for maintaining stability.It would provide guidelines on understanding
   the processes and mechanisms of the alpine grassland associated with
   degradation process.More researches would be required using mini-patch
   as a tool on the assessment of ecosystem health and the restoration of
   damaged ecosystems.
Z4 斑块是放牧生态系统景观的固有组分,是草地生态系统结构与功能体现的基础单元,是生态系统过程、稳定性维持和退化生态系统恢复研究的核心内容。以高寒草地
   生态系统研究的重要工具之一微斑块为论述基础,从微斑块属性特性、构件特征及动态特征3个角度阐述了高寒草地演替中微斑块及其构件(植物群落、植物根系、
   土壤养分及土壤微生物)与干扰的响应及变化过程,梳理了微斑块镶嵌体空间资源配置与生态系统稳定性维持之间的耦合关系。对相关研究结果的概述有助于深刻理
   解草地生态系统维持机制、自组织形式及对干扰的应对策略,以期为受损高寒草地的恢复提供理论依据。
C1 Lin Li, Northwest Institution of Plateau Biology,Chinese Academy of
   Sciences;;University of Chinese Academy of Sciences, ;;, Xining;;,
   ;;Beijing 810008;;100049.
   Ke Xun, Northwest Institution of Plateau Biology,Chinese Academy of
   Sciences;;University of Chinese Academy of Sciences, ;;, Xining;;,
   ;;Beijing 810008;;100049.
   Peng Cuoji, Northwest Institution of Plateau Biology,Chinese Academy of
   Sciences;;University of Chinese Academy of Sciences, ;;, Xining;;,
   ;;Beijing 810008;;100049.
   Dai Licong, Northwest Institution of Plateau Biology,Chinese Academy of
   Sciences;;University of Chinese Academy of Sciences, ;;, Xining;;,
   ;;Beijing 810008;;100049.
   Zhou Chunli, Northwest Institution of Plateau Biology,Chinese Academy of
   Sciences;;University of Chinese Academy of Sciences, ;;, Xining;;,
   ;;Beijing 810008;;100049.
   Cao Guangmin, Northwest Institution of Plateau Biology,Chinese Academy
   of Sciences, Xining, Qinghai 810008, China.
   Fan Bo, Northwest Institution of Plateau Biology,Chinese Academy of
   Sciences, Xining, Qinghai 810008, China.
   Li Qian, Northwest Institution of Plateau Biology,Chinese Academy of
   Sciences, Xining, Qinghai 810008, China.
   Lan Yuting, Northwest Institution of Plateau Biology,Chinese Academy of
   Sciences, Xining, Qinghai 810008, China.
   Li Yikang, Northwest Institution of Plateau Biology,Chinese Academy of
   Sciences, Xining, Qinghai 810008, China.
Z6 林丽, 中国科学院西北高原生物研究所;;中国科学院大学, ;;, 西宁;;, 青海;;北京 810008;;100049, 中国.
   柯浔, 中国科学院西北高原生物研究所;;中国科学院大学, ;;, 西宁;;, 青海;;北京 810008;;100049, 中国.
   朋措吉, 中国科学院西北高原生物研究所;;中国科学院大学, ;;, 西宁;;, 青海;;北京 810008;;100049, 中国.
   戴黎聪, 中国科学院西北高原生物研究所;;中国科学院大学, ;;, 西宁;;, 青海;;北京 810008;;100049, 中国.
   周春丽, 中国科学院西北高原生物研究所;;中国科学院大学, ;;, 西宁;;, 青海;;北京 810008;;100049, 中国.
   曹广民, 中国科学院西北高原生物研究所, 西宁, 青海 810008, 中国.
   樊博, 中国科学院西北高原生物研究所, 西宁, 青海 810008, 中国.
   李茜, 中国科学院西北高原生物研究所, 西宁, 青海 810008, 中国.
   兰玉婷, 中国科学院西北高原生物研究所, 西宁, 青海 810008, 中国.
   李以康, 中国科学院西北高原生物研究所, 西宁, 青海 810008, 中国.
EM linli@nwipb.cas.cn; caogm@nwipb.cas.cn
Z7 linli@nwipb.cas.cn; caogm@nwipb.cas.cn
Z8 0
Z9 0
UT CSCD:7053298
DA 2023-03-23
ER

PT J
AU Chai Yu
   Wei Weidong
   Li Xilai
   Li Chengyi
   Yang Xinguang
   Ma Panpan
   Xu Wenyin
Z2 柴瑜
   魏卫东
   李希来
   李成一
   杨鑫光
   马盼盼
   徐文印
TI Effect of Freezing-thawing on Organic Carbon in Soil Aggregates in
   Degraded Alpine Steppe
Z1 冻融作用对退化高寒草原土壤团聚体有机碳的影响
Z3 西北农业学报
SO Acat Agriculturae Boreali-Occidentalis Sinica
VL 30
IS 11
BP 1685
EP 1694
AR 1004-1389(2021)30:11<1685:DRZYDT>2.0.TX;2-7
PY 2021
DT Article
AB Sample research plots were set up in the alpine grasslands with typical
   degradation characteristics in the Sanjiangyuan source region,soil
   samples were collected for freeze-thaw treatment,and the effect of
   freeze-thaw cycles on the organic carbon of soil aggregates in degraded
   alpine grasslands was explored.The results showed the content of soil
   organic carbon decreased with the increase of the number of freeze-thaw
   cycles;the content of organic carbon in soil aggregates of <0.25
   mm,0.5-1 mm,1-2 mm,2-10 mm size decreased with the increase of the
   number of freeze-thaw cycles,which was positively correlated with soil
   organic carbon content,correlation coefficient was 0.991- 0.344;the
   change trend of organic carbon content in soil aggregates of 0.25-0.5 mm
   grain size was opposite,which was negatively correlated with soil
   organic carbon content,the correlation coefficient was -0.226--0.547;the
   content of organic carbon in soil aggregates increased from 14
   freeze-thaw cycles to 0 cycles with the increase of the aggregate
   size;when the degree of degradation was intensified,the organic carbon
   content of soil aggregates of 2-10 mm grain size decreased by
   57.6%,64.9%,61.4%,and 75.2%,respectively.The increases in the number of
   soil freeze-thaw cycles and grassland degradation are factors that lead
   to change the organic carbon of aggregates at all particle levels in the
   soil,which is not conducive to the stability of the alpine grassland
   ecosystem.
Z4 在三江源区具有典型退化特征的高寒草原设置研究样地,采集土样进行冻融处理,探讨冻融循环对退化高寒草原土壤团聚体有机碳的影响。结果表明:土壤有机碳含
   量与<0.25 mm、0.5~1 mm、1~2 mm、2~10
   mm粒级土壤团聚体有机碳含量均随冻融循环次数的增加而减少,且各粒级土壤团聚体有机碳含量与土壤有机碳含量间正相关,相关系数0.991~0.344。
   0.25~0.5
   mm粒级土壤团聚体有机碳含量的变化随冻融循环次数的增加而增加,且与土壤有机碳含量呈负相关关系,相关系数-0.226~-0.547;与未冻融处理相
   比,冻融循环14次土壤团聚体有机碳含量随团聚体粒级的增大而增大;随高寒草原退化程度加剧,2~10
   mm粒级土壤团聚体有机碳含量分别减少57.6%、64.9%、61.4%、75.2%。土壤冻融循环次数增加与草地退化等是导致土壤各粒级团聚体有机碳
   变化的因素,不利于高寒草原草地生态系统的稳定。
C1 Chai Yu, College of Agriculture and Animal Husbandry,Qinghai University,
   Xining, Qinghai 810016, China.
   Li Xilai, College of Agriculture and Animal Husbandry,Qinghai
   University, Xining, Qinghai 810016, China.
   Li Chengyi, College of Agriculture and Animal Husbandry,Qinghai
   University, Xining, Qinghai 810016, China.
   Ma Panpan, College of Agriculture and Animal Husbandry,Qinghai
   University, Xining, Qinghai 810016, China.
   Xu Wenyin, College of Agriculture and Animal Husbandry,Qinghai
   University, Xining, Qinghai 810016, China.
   Wei Weidong, College of Agriculture and Animal Husbandry,Qinghai
   University;;Qinghai Provincial Key Laboratory of Adaptability Management
   of Alpine Grassland, ;;Qinghai Provincial Key Laboratory of Adaptability
   Management of Alpine Grassland, Xining;;Xining, ;; 810016;;810016.
   Yang Xinguang, College of Eco-environment and Resources,Qinghai
   Nationalities University, Xining, Qinghai 810016, China.
Z6 柴瑜, 青海大学农牧学院, 西宁, 青海 810016, 中国.
   李希来, 青海大学农牧学院, 西宁, 青海 810016, 中国.
   李成一, 青海大学农牧学院, 西宁, 青海 810016, 中国.
   马盼盼, 青海大学农牧学院, 西宁, 青海 810016, 中国.
   徐文印, 青海大学农牧学院, 西宁, 青海 810016, 中国.
   魏卫东, 青海大学农牧学院;;青海省高寒草地适应性管理重点实验室, ;;青海省高寒草地适应性管理重点实验室, 西宁;;西宁, ;;
   810016;;810016.
   杨鑫光, 青海民族大学生态环境与资源学院, 西宁, 青海 810016, 中国.
EM chaiyu0731@163.com; qhweidong@163.com
Z7 chaiyu0731@163.com; qhweidong@163.com
Z8 0
Z9 0
UT CSCD:7096129
DA 2023-03-23
ER

PT J
AU Zhu Ling
   Li Yi
   Yang Wanqiu
   Gao Yongheng
Z2 朱灵
   李易
   杨婉秋
   高永恒
TI Effect of Desertification on Soil Carbon and Nitrogen,Enzyme Activity
   and Bacterial Diversity in Alpine Grassland
Z1 沙化对高寒草地土壤碳、氮、酶活性及细菌多样性的影响
Z3 水土保持学报
SO Journal of Soil and Water Conservation
VL 35
IS 3
BP 350
EP 358
AR 1009-2242(2021)35:3<350:SHDGHC>2.0.TX;2-H
PY 2021
DT Article
AB Alpine grassland desertification is a serious threat to the ecological
   security of the Tibetan Plateau. Studying the variations in soil
   carbon,nitrogen and microorganisms during desertification processes is
   helpful to reveal the biological mechanism driving the desertification
   of alpine grassland.In this study,the variations of soil carbon and
   nitrogen,enzyme activity,and bacterial community diversity under the
   conditions of non-desertification, light desertification,medium
   desertification and heavy desertification were analyzed.The results
   showed that the medium and heavy desertification decreased soil organic
   carbon,dissolved organic carbon,microbial biomass carbon,total
   nitrogen,soluble total nitrogen,soluble organic nitrogen,microbial
   biomass nitrogen,nitrate nitrogen and ammonium nitrogen;while light
   desertification had no significant impacts on soil organic carbon,
   microbial biomass nitrogen,nitrate nitrogen and ammonium
   nitrogen.Thebeta-D-Glucosidase,Sucrase, Chitinase,Urease and Peroxidase
   activities decreased with the increasing desertification,and the most
   drastic decline occurred at the stage from light to medium
   desertification.Soil bacterial diversity increased under light
   desertification,and then decreased under medium and heavy
   desertification,but there was no significant difference in soil
   bacterial community structure under different degrees of
   desertification.RDA showed that there was a significant positive
   correlation between soil enzyme activity and bacterial diversity.PCA
   showed that soil organic carbon,microbial biomass
   nitrogen,peroxidase,and chitinase had great impact on dominant bacteria
   species.Therefore,the protection measures taken at the light
   desertification stage could effectively prevent soil attributes from
   becoming a more severe condition in alpine grassland,in addition,the
   role of key bacterial communities also should be concerned during the
   restore process of desertificated soil.
Z4 高寒草地沙化是青藏高原生态安全的严峻威胁,研究沙化过程中土壤碳氮和微生物变化有助于揭示驱动高寒草地沙化演替的生物学机制。以川西北沙化高寒草地为研
   究对象,分析了未沙化、轻度沙化、中度沙化和重度沙化程度下土壤碳氮、酶活性以及细菌多样性的变化。结果表明:中度和重度沙化显著降低了土壤有机碳、溶解
   性有机碳、微生物量碳、全氮、可溶解性总氮、可溶解性有机氮、微生物量氮、硝态氮和铵态氮含量(P<0.05),但轻度沙化下的土壤有机碳、微生物量碳、
   硝态氮和铵态氮含量没有显著变化;土壤beta-葡萄糖苷酶、蔗糖酶、几丁质酶、脲酶和过氧化物酶活性通常随沙化的加剧而降低,下降速率最大的阶段出现在
   轻度沙化向中度沙化过渡的阶段;土壤细菌多样性随着沙化的加剧先增加后降低,最高细菌多样性出现在轻度沙化阶段,但不同沙化程度下土壤细菌群落结构并无显
   著差异。冗余分析表明,土壤碳、氮、酶活性与细菌多样性呈正相关关系;主成分分析表明,土壤有机碳、微生物量氮、过氧化物酶和几丁质酶对土壤优势菌的影响
   最大。因此,在轻度沙化阶段及时采取治理措施更能有效阻止土壤性质的恶化,在沙化土壤恢复过程中还需要关注少数菌群的重建作用。
C1 Zhu Ling, Institute of Mountain Hazards and Environment,Chinese Academy
   of Sciences and Ministry of Water Resources;;University of Chinese
   Academy of Sciences, ;;, Chengdu;;, ;;Beijing 610041;;100049.
   Li Yi, Chengdu Institute of Biology,Chinese Academy of Sciences,
   Chengdu, Sichuan 610041, China.
   Yang Wanqiu, Chengdu Institute of Biology,Chinese Academy of Sciences,
   Chengdu, Sichuan 610041, China.
   Gao Yongheng, Institute of Mountain Hazards and Environment,Chinese
   Academy of Sciences and Ministry of Water Resources;;Chengdu Institute
   of Biology,Chinese Academy of Sciences, ;;, Chengdu;;Chengdu, ;;
   610041;;610041.
Z6 朱灵, 中国科学院、水利部成都山地灾害与环境研究所;;中国科学院大学, ;;, 成都;;, ;;北京 610041;;100049.
   李易, 中国科学院成都生物研究所, 成都, 四川 610041, 中国.
   杨婉秋, 中国科学院成都生物研究所, 成都, 四川 610041, 中国.
   高永恒, 中国科学院、水利部成都山地灾害与环境研究所;;中国科学院成都生物研究所, ;;, 成都;;成都, ;; 610041;;610041.
EM 1165612297@qq.com; yhgao@imde.ac.cn
Z7 1165612297@qq.com; yhgao@imde.ac.cn
Z8 2
Z9 3
UT CSCD:6993878
DA 2023-03-23
ER

PT J
AU Li Chengyang
   Zhang Wenjuan
   Lai Chimin
   Peng Fei
   Chen Xiaojie
   Xue Xian
   Wang Tao
   You Quangang
   Du Heqiang
Z2 李成阳
   张文娟
   赖炽敏
   彭飞
   陈小杰
   薛娴
   王涛
   尤全刚
   杜鹤强
TI Plant productivity,species diversity,soil properties,and their
   relationships in an alpine steppe under different degradation degrees at
   the source of the Yellow River
Z1 黄河源区不同退化程度高寒草原群落生产力、物种多样性和土壤特性及其关系研究
Z3 生态学报
SO Acta Ecologica Sinica
VL 41
IS 11
BP 4541
EP 4551
AR 1000-0933(2021)41:11<4541:HHYQBT>2.0.TX;2-K
PY 2021
DT Article
AB In recent years,overgrazing and an increasingly warm and dry climate
   have resulted in significant degradation of the alpine grasslands in the
   source region of the Yellow River,which has seriously harmed both the
   sustainable development of local animal husbandry and the
   environment.After degradation,the interaction between vegetation
   productivity,species diversity,and soil nutrients can aggravate the
   degradation of alpine grasslands.Most previous studies have focused on
   community productivity,species diversity,and their relationships after
   degradation;however,the change in soil elements in the process of
   degradation is often neglected.Exploring the relationship between
   vegetation community productivity,species diversity,and soil nutrients
   has important practical significance to understand the degradation
   process of alpine grasslands and their restoration.In this study,the
   method of spatial distribution or temporal succession was used in the
   source region of the Yellow River.Five degraded gradients from intact to
   very severely degraded alpine steppes were selected based on the
   vegetation cover and the dominant species to explore the relationship
   between vegetation community productivity,species diversity,and soil
   nutrients.Our results showed:1) with the aggravation of the degradation
   degree,the aboveground and belowground biomasses of the community showed
   a non-significant trend towards a decrease,reaching the maximum in the
   slightly degraded stage,and was significantly reduced in the severely
   and very severely degraded stages;2) the Shannon-Wiener diversity index
   increased by 20% and 15% in the slightly and moderately degraded
   stage,respectively (P=0.025 and P=0.039,respectively);the evenness index
   showed a no-significant change from the intact to severely degraded
   stage,and the species diversity index decreased significantly in the
   very severely degraded stage;3) soil moisture,organic carbon,total
   nitrogen,ammonium nitrogen,and nitrate nitrogen at first showed a trend
   towards non-significant change and then decreased,and soil bulk density
   increased significantly with the aggravation of degradation;4) community
   biomass and species diversity were positively correlated to soil
   nutrient levels and was negatively correlated to the soil bulk
   density;redundancy analysis results showed that soil bulk
   density,nitrate nitrogen,and organic carbon were the main soil factors
   driving changes in vegetation factors during
   degradation.Therefore,different restoration and management measures
   should be adopted for different degradation stages,especially to improve
   soil nutrients and physical properties in the severely degraded and very
   severely degraded stages.At the same time,more attention should be paid
   to the two key stages of moderate and severe degradation.
Z4 近些年来,气候暖干化和过度放牧导致黄河源区高寒草原发生明显退化,严重影响了当地畜牧业和环境的可持续发展。退化后,植被群落生产力、物种多样性和土壤
   因子之间相互作用、相互影响,使生态系统持续恶化。以往的研究中研究人员对退化后群落生产力和物种多样性关系关注较多,但对退化过程中土壤要素变化的重视
   程度往往不够。因此,探究不同退化程度下高寒草原群落生产力、物种多样性和土壤特性及其关系对于认识高寒草地退化过程及退化草地恢复具有重要现实意义。在
   黄河源区采用空间分布代替时间演替的方法,根据植被和土壤特征选取了未退化到严重退化5个退化梯度,探讨不同退化程度下高寒草原群落生产力、物种多样性和
   土壤特性及其关系。结果表明:1)随着退化程度的加剧,群落地上和地下生物量均呈先稳定后降低的趋势,在轻度退化阶段达到最大值,重度和严重退化阶段显著
   降低;2)Shannon-Wiener多样性指数在轻度和中度退化阶段显著增加了20%和15%(P=0.025和P=0.039),均匀度指数从未退
   化到重度退化变化不明显,严重退化阶段物种多样性指数均显著降低;3)土壤水分、各深度土壤有机碳、全氮、铵态氮和硝态氮均呈先稳定后降低的变化规律,土
   壤容重随着退化程度的加剧而显著增加;4)群落生物量、物种多样性与土壤养分呈正相关关系,与土壤容重呈负相关关系,冗余分析结果显示土壤容重、硝态氮、
   有机碳是退化过程中驱动植被因子变化的主要因素。因此,针对不同退化阶段采取不同的恢复治理措施,尤其是改善土壤养分和物理性质,同时对中度和重度退化两
   个关键阶段应该给予更多的关注。
C1 Li Chengyang, Northwest Institute of Eco-Environment and
   Resources,Chinese Academy of Sciences;;University of Chinese Academy of
   Sciences, Key Laboratory of Desert and Desertification,Chinese Academy
   of Sciences;;, Lanzhou;;, ;;Beijing 730000;;100049.
   Zhang Wenjuan, Northwest Institute of Eco-Environment and
   Resources,Chinese Academy of Sciences;;University of Chinese Academy of
   Sciences, Key Laboratory of Desert and Desertification,Chinese Academy
   of Sciences;;, Lanzhou;;, ;;Beijing 730000;;100049.
   Lai Chimin, Northwest Institute of Eco-Environment and Resources,Chinese
   Academy of Sciences;;University of Chinese Academy of Sciences, Key
   Laboratory of Desert and Desertification,Chinese Academy of Sciences;;,
   Lanzhou;;, ;;Beijing 730000;;100049.
   Chen Xiaojie, Northwest Institute of Eco-Environment and
   Resources,Chinese Academy of Sciences;;University of Chinese Academy of
   Sciences, Key Laboratory of Desert and Desertification,Chinese Academy
   of Sciences;;, Lanzhou;;, ;;Beijing 730000;;100049.
   Peng Fei, Northwest Institute of Eco-Environment and Resources,Chinese
   Academy of Sciences, Key Laboratory of Desert and
   Desertification,Chinese Academy of Sciences, Lanzhou, Gansu 730000,
   China.
   Xue Xian, Northwest Institute of Eco-Environment and Resources,Chinese
   Academy of Sciences, Key Laboratory of Desert and
   Desertification,Chinese Academy of Sciences, Lanzhou, Gansu 730000,
   China.
   Wang Tao, Northwest Institute of Eco-Environment and Resources,Chinese
   Academy of Sciences, Key Laboratory of Desert and
   Desertification,Chinese Academy of Sciences, Lanzhou, Gansu 730000,
   China.
   You Quangang, Northwest Institute of Eco-Environment and
   Resources,Chinese Academy of Sciences, Key Laboratory of Desert and
   Desertification,Chinese Academy of Sciences, Lanzhou, Gansu 730000,
   China.
   Du Heqiang, Northwest Institute of Eco-Environment and Resources,Chinese
   Academy of Sciences, Key Laboratory of Desert and
   Desertification,Chinese Academy of Sciences, Lanzhou, Gansu 730000,
   China.
Z6 李成阳, 中国科学院西北生态环境资源研究院;;中国科学院大学, 中国科学院沙漠与沙漠化重点实验室;;, 兰州;;, ;;北京
   730000;;100049.
   张文娟, 中国科学院西北生态环境资源研究院;;中国科学院大学, 中国科学院沙漠与沙漠化重点实验室;;, 兰州;;, ;;北京
   730000;;100049.
   赖炽敏, 中国科学院西北生态环境资源研究院;;中国科学院大学, 中国科学院沙漠与沙漠化重点实验室;;, 兰州;;, ;;北京
   730000;;100049.
   陈小杰, 中国科学院西北生态环境资源研究院;;中国科学院大学, 中国科学院沙漠与沙漠化重点实验室;;, 兰州;;, ;;北京
   730000;;100049.
   彭飞, 中国科学院西北生态环境资源研究院, 中国科学院沙漠与沙漠化重点实验室, 兰州, 甘肃 730000, 中国.
   薛娴, 中国科学院西北生态环境资源研究院, 中国科学院沙漠与沙漠化重点实验室, 兰州, 甘肃 730000, 中国.
   王涛, 中国科学院西北生态环境资源研究院, 中国科学院沙漠与沙漠化重点实验室, 兰州, 甘肃 730000, 中国.
   尤全刚, 中国科学院西北生态环境资源研究院, 中国科学院沙漠与沙漠化重点实验室, 兰州, 甘肃 730000, 中国.
   杜鹤强, 中国科学院西北生态环境资源研究院, 中国科学院沙漠与沙漠化重点实验室, 兰州, 甘肃 730000, 中国.
EM pengfei@lzb.ac.cn
Z7 pengfei@lzb.ac.cn
Z8 3
Z9 4
UT CSCD:6991636
DA 2023-03-23
ER

PT J
AU Wen Yangxue
   Zhao Bo
   Luo Qiaoyu
   Jia Yunlong
   Feng Tao
   Wang Qiang
Z2 温杨雪
   赵博
   罗巧玉
   贾云龙
   冯涛
   王强
TI Distribution and ecological role in close-to-nature restoration of
   arbuscular mycorrhizal fungi in Tibetan Plateau alpine grassland
Z1 青藏高原高寒草地AM真菌分布及其对近自然恢复的生态作用
Z3 菌物学报
SO Mygosystema
VL 40
IS 10
BP 2562
EP 2578
AR 1672-6472(2021)40:10<2562:QZGYGH>2.0.TX;2-4
PY 2021
DT Article
AB Overgrazing and global climate change have caused most of the Tibetan
   Plateau alpine grasslands to show a continuous degradation trend. The
   degradation of the alpine grasslands has led to the gradual replacement
   of aboveground plant communities, and changes in the diversity and
   richness of underground soil microbial communities. This review aims at
   exploring the distribution characteristics and physiological and
   ecological effects on close-to-nature restoration of arbuscular
   mycorrhizal (AM) fungi in the alpine grasslands. In the alpine
   grasslands, 61 species of 14 genera in 4 orders of AM fungi have been
   reported, accounting for about 20% of the known AM fungal species. In
   the rhizosphere of grasses, the species abundance of AM fungi is the
   highest in alpine grassland; while in the sedge rhizosphere, the AM
   fungal spore density is the highest. Among the three alpine grassland
   vegetation types, AM fungi were the most abundant in alpine steppe with
   33 species, secondarily in mountain shrub steppe with 32 species and
   only 22 species in alpine meadow. At species level, Acaulospora laevis
   and Pacispora scintillans are dominant in the alpine steppe,
   Funneliformis mosseae is dominant in the montane scrub, and A. laevis,
   Glomus claroideum, and P. scintillans dominate the alpine meadow. The
   mycorrhizal networks of indigenous AM fungi in alpine grassland can
   promote plant establishment and growth by regulating the absorption and
   allocation of nutrient elements; but the invasion of poisonous weeds can
   change the indigenous AM species diversity and common mycorrhizal
   networks, limiting the actual niche expansion of native grass species.
   AM fungal community has high environmental adaptability and resilience
   in the degraded alpine grassland. AM fungal community restoration not
   only regulates the establishment and diversity of aboveground plant
   community, but also increases the production of AM fungal product,
   glomalin-related soil protein, thereby synergistically improving the
   underground soil micro-ecosystem, shaping soil habitat for the early
   vegetation restoration. Therefore, AM fungi have great application
   potential in the close-to-nature restoration of degraded alpine
   grasslands.
Z4 超载过牧以及全球气候变化等导致大部分青藏高原高寒草地呈现持续退化态势。青藏高原高寒草地退化致使地上植物群落逐渐发生更替,地下土壤微生物群落多样性
   和丰富度发生改变。本文旨在探析青藏高原高寒草地丛枝菌根(arbuscular
   mycorrhizal,AM)真菌的分布特征、对近自然恢复的生理生态效应及其作用机制。青藏高原高寒草地中已报道4目14属61种AM真菌,约占已知
   AM真菌物种的20%。高寒草地禾本科植物根围AM真菌物种丰度最高,而莎草科植物根围AM真菌孢子密度最高。3种高寒草地植被类型中,高寒草原AM真菌
   丰度最高(33种),山地灌丛草原次之(32种),高寒草甸最低(22种)。高寒草原以光壁无梗囊霉Acaulospora
   laevis和闪亮和平囊霉Pacispora scintillans为优势种,山地灌丛草原以摩西斗管囊霉Funneliformis
   mosseae为优势种,高寒草甸以光壁无梗囊霉A. laevis、近明球囊霉Claroideoglomus
   claroideum和闪亮和平囊霉P.
   scintillans为优势种。高寒草地土著AM真菌与植物构建的菌根网络可以通过调节营养元素吸收、分配,促进植物建植和生长;但是毒杂草入侵可以改
   变土著AM真菌物种多样性和菌根网络,限制本地植被的实际生态位扩张。退化高寒草地中,AM真菌群落具有高的环境适应性和恢复力,其不仅调控地上植物群落
   建植和多样性,同时AM真菌建植也增加了代谢产物-球囊霉素相关土壤蛋白产生,进而协同改善地下土壤微生态系统,为退化高寒草地早期植被恢复塑造土壤生境
   。因此,AM真菌在退化高寒草地近自然恢复中具有较大的应用潜力。
C1 Wen Yangxue, College of Pastoral Agriculture Science and Technology,
   Lanzhou University, State Key Laboratory of Grassland Agro-Ecosystem,
   Lanzhou, Gansu 730020, China.
   Zhao Bo, College of Pastoral Agriculture Science and Technology, Lanzhou
   University, State Key Laboratory of Grassland Agro-Ecosystem, Lanzhou,
   Gansu 730020, China.
   Jia Yunlong, College of Pastoral Agriculture Science and Technology,
   Lanzhou University, State Key Laboratory of Grassland Agro-Ecosystem,
   Lanzhou, Gansu 730020, China.
   Feng Tao, College of Pastoral Agriculture Science and Technology,
   Lanzhou University, State Key Laboratory of Grassland Agro-Ecosystem,
   Lanzhou, Gansu 730020, China.
   Wang Qiang, College of Pastoral Agriculture Science and Technology,
   Lanzhou University, State Key Laboratory of Grassland Agro-Ecosystem,
   Lanzhou, Gansu 730020, China.
   Luo Qiaoyu, School of Life Sciences, Qinghai Normal University, Academy
   of Plateau Science and Sustainability, Qinghai Provincial Key Laboratory
   of Medicinal Plant and Animal Resources of Qinghai-Tibet Plateau,
   Xining, Qinghai 810008, China.
Z6 温杨雪, 兰州大学草地农业科技学院, 草地农业生态系统国家重点实验室, 兰州, 甘肃 730020, 中国.
   赵博, 兰州大学草地农业科技学院, 草地农业生态系统国家重点实验室, 兰州, 甘肃 730020, 中国.
   贾云龙, 兰州大学草地农业科技学院, 草地农业生态系统国家重点实验室, 兰州, 甘肃 730020, 中国.
   冯涛, 兰州大学草地农业科技学院, 草地农业生态系统国家重点实验室, 兰州, 甘肃 730020, 中国.
   王强, 兰州大学草地农业科技学院, 草地农业生态系统国家重点实验室, 兰州, 甘肃 730020, 中国.
   罗巧玉, 青海师范大学生命科学学院高原科学与可持续发展研究院, 青海省青藏高原药用动植物资源重点实验室, 西宁, 青海 810008, 中国.
EM wqiang@lzu.edu.cn
Z7 wqiang@lzu.edu.cn
Z8 0
Z9 0
UT CSCD:7085191
DA 2023-03-23
ER

PT J
AU Wang Xiaofen
   Ma Yuan
   Zhang Gefei
   Lin Dong
   Zhang Degang
Z2 王晓芬
   马源
   张格非
   林栋
   张德罡
TI Relationship between Plant Community Diversity and Ecosystem
   Multifunctionality During Alpine Meadow Degradation
Z1 高寒草甸退化阶段植物群落多样性与系统多功能性的联系
Z3 草地学报
SO Acta Agrestia Sinica
VL 29
IS 5
BP 1053
EP 1060
AR 1007-0435(2021)29:5<1053:GHCDTH>2.0.TX;2-L
PY 2021
DT Article
AB The system functions of alpine grasslands in terms of carbon
   storage,productivity,nutrient cycling,and water conservation are closely
   related to the community biodiversity.However,most studies at this stage
   have been conducted only on the relationship between a few or single
   ecosystem functions and community diversity.Based on this, this study
   used redundancy analysis and factor analysis to evaluate the
   multifunctionality of degraded alpine meadow communities on the eastern
   edge of the Qinghai-Tibet Plateau and to explore the relationship
   between the multifunctionality of grassland ecosystems and plant
   community diversity.The results showed that the multifunctional
   evaluation indexes with the increase of grassland degradation were
   ND(86.61)>MD(25.86)>LD(23.98)>SD(-7.51);the multifunctionality of
   grassland ecosystem was significantly and positively correlated with
   Margalef index,and significantly correlated with Pielou index and
   Shannon-Wiener index.The distribution and community structure of
   degraded alpine meadows were mainly influenced by functional soil
   indicators such as BP,SMC,CMC and AP,but not affected by pH,C∶N and
   Ext-P.In summary,vegetation degradation in alpine meadows regions had a
   significant impact on ecosystem multifunctionality,which provided a
   certain theoretical basis and important reference value for further
   research on the multifunctionality of alpine meadows and the rational
   conservation and utilization of grasslands.
Z4 高寒草地在碳储量、生产力、养分循环以及涵养水源等方面的系统功能与群落生物多样性紧密相关,但现阶段大多数研究仅从少数的或单一生态系统功能与群落多样
   性之间的关系展开。基于此,本研究采用冗余分析和因子分析对青藏高原东缘退化高寒草甸群落进行了多功能性评价,探讨草地生态系统多功能性与植物群落多样性
   之间的关系。结果表明:随草地退化程度加剧,土壤多功能评价指标表现为未退化(86.61)>中度退化(25.86)>轻度退化(23.98)>极度退化
   (-7.51);草地生态系统多功能性与Margalef丰富度成显著正相关关系,与Pielou均匀度指数和Shannon-Wiener指数呈显著负
   相关关系;退化高寒草甸植物的分布和群落结构的变化主要受到土壤总孔隙度、土壤含水量、毛管持水量和通气孔隙度等土壤功能性状的影响。综上所述,高寒地区
   植被退化对于生态系统的多功能性影响显著,本研究为进一步研究高寒草甸多功能性及合理保护和利用草地提供一定的理论依据和参考价值。
C1 Wang Xiaofen, College of Pratacultural Science,Gansu Agricultural
   University, Lanzhou, Gansu 730070, China.
   Lin Dong, College of Pratacultural Science,Gansu Agricultural
   University, Lanzhou, Gansu 730070, China.
   Zhang Degang, College of Pratacultural Science,Gansu Agricultural
   University, Lanzhou, Gansu 730070, China.
   Ma Yuan, Qinghai Academy of Animal and Veterinary Sciences,Qinghai
   University, Xining, Qinghai 810016, China.
   Zhang Gefei, North Institute of Eco-Environment and Resources,CAS,
   Lanzhou, Gansu 730070, China.
Z6 王晓芬, 甘肃农业大学草业学院, 兰州, 甘肃 730070, 中国.
   林栋, 甘肃农业大学草业学院, 兰州, 甘肃 730070, 中国.
   张德罡, 甘肃农业大学草业学院, 兰州, 甘肃 730070, 中国.
   马源, 青海大学畜牧兽医科学院, 西宁, 青海 810016, 中国.
   张格非, 中国科学院西北生态资源研究院, 兰州, 甘肃 730070, 中国.
EM wangxf@gsau.edu.cn; zhangdg@gsau.edu.cn
Z7 wangxf@gsau.edu.cn; zhangdg@gsau.edu.cn
Z8 4
Z9 7
UT CSCD:6988955
DA 2023-03-23
ER

PT J
AU Xing Xuegang
   Yan Changzhen
   Lu Junfeng
   Zhai Xiaohui
   Jia Haowei
   Xie Jiali
Z2 邢学刚
   颜长珍
   逯军峰
   翟晓慧
   贾浩巍
   谢家丽
TI Response of vegetation index to degraded succession of alpine meadow in
   Qinghai,China
Z1 青海高寒草甸退化演替中的植被指数
Z3 中国沙漠
SO Journal of Desert Research
VL 41
IS 3
BP 203
EP 213
AR 1000-694X(2021)41:3<203:QHGHCD>2.0.TX;2-6
PY 2021
DT Article
AB With the climate change and disturbance of human activities,the
   degradation of Qinghai-Tibet plateau meadow has become a serious
   ecological and environmental problem.It is of great significance to
   accurately identify the degradation degree of meadow and formulate the
   corresponding strategies for restoration of degraded meadow to realize
   the sustainable development of alpine meadow.Currently,low spatial
   resolution MODIS data is the main data source for remote sensing
   monitoring of grassland degradation,but it is difficult to meet the
   application in areas with strong landscape fragmentation or
   heterogeneity.Based on field survey data,this study uses multi-source
   remote sensing data(MODIS,Landsat,and Sentinel-2)to study the response
   of the normalized vegetation index(NDVI)at different scales to the
   degraded succession of alpine meadows,and provides a basis for
   accurately assessing the degree of meadow degradation.The results showed
   that:(1)With the degradation of alpine meadows,the evolution trend of
   dominant species in the vegetation community was from gramineae
   grass,kobresia humilis,kobresia pygmaea to forbs community;vegetation
   height and biomass first declined rapidly,then slowly declined or tended
   to stable,while the vegetation coverage and NDVI changes have opposite
   characteristics.(2)With the drought of wetland meadows,the dominant
   species of vegetation community changes from kobresia tibetica to
   kobresia humilis or kobresia pygmaea.The average vegetation
   height,biomass and coverage of wetland are slightly lower than that of
   the original wetland at the initial stage of drought.NDVI is slightly
   larger than the original wetland,and the difference is not
   significant.(3)The correlation between meadow height,coverage and
   biomass and NDVI of Sentinel-2 or Landsat was better than
   MODIS,indicating that NDVI of Sentinel-2 and Landsat was more sensitive
   to degradation succession of alpine meadow,and the data could be used to
   evaluate the degradation degree of alpine meadow more accurately.
Z4 随着气候变化和人为活动干扰,高寒草甸退化已成为青藏高原严重的生态环境问题,精准识别其退化程度并制定相应恢复策略,对实现高寒草甸可持续发展具有重要
   意义。目前,低空间分辨率MODIS数据为草地遥感监测的主要数据源,但难以满足景观破碎度或异质性较强地区的应用。本研究基于野外调查资料,利用多源遥
   感数据(MODIS、Landsat、Sentinel-2)研究不同空间分辨率归一化植被指数(NDVI)对高寒草甸退化演替的响应,为准确评估青藏高
   原高寒草甸退化程度提供依据。结果表明:(1)随着高寒草甸退化,植被群落优势种演化趋势为禾草矮嵩草小嵩草杂草群落;植被高度和生物量先快速下降,然后
   缓慢下降或趋于稳定,植被覆盖度和NDVI的变化呈相反特征。(2)随着湿地草甸旱化,植被群落优势种从藏嵩草演变为矮嵩草或小嵩草,湿地旱化初期植被高
   度、生物量和覆盖度平均值略低于原生湿地,NDVI略大于原生湿地,差异不显著。(3)植被高度、覆盖度和生物量与Sentinel-2或Landsat
   的NDVI相关性均优于MODIS,说明Sentinel-2和Landsat的NDVI对高寒草甸退化演替过程更加敏感,采用该数据能更准确评估高寒草
   甸退化程度。
C1 Xing Xuegang, Northwest Institute of Eco-Environment and
   Resources,Chinese Academy of Sciences;;University of Chinese Academy of
   Sciences, ;;, Lanzhou;;, ;;Beijing 730000;;100049.
   Zhai Xiaohui, Northwest Institute of Eco-Environment and
   Resources,Chinese Academy of Sciences;;University of Chinese Academy of
   Sciences, ;;, Lanzhou;;, ;;Beijing 730000;;100049.
   Jia Haowei, Northwest Institute of Eco-Environment and Resources,Chinese
   Academy of Sciences;;University of Chinese Academy of Sciences, ;;,
   Lanzhou;;, ;;Beijing 730000;;100049.
   Yan Changzhen, Northwest Institute of Eco-Environment and
   Resources,Chinese Academy of Sciences;;National Earth System Science
   Data Center, ;;, Lanzhou;;, ;;Beijing 730000;;100020.
   Lu Junfeng, Northwest Institute of Eco-Environment and Resources,Chinese
   Academy of Sciences, Lanzhou, Gansu 730000, China.
   Xie Jiali, Northwest Institute of Eco-Environment and Resources,Chinese
   Academy of Sciences, Lanzhou, Gansu 730000, China.
Z6 邢学刚, 中国科学院西北生态环境资源研究院;;中国科学院大学, ;;, 兰州;;, 甘肃;;北京 730000;;100049, 中国.
   翟晓慧, 中国科学院西北生态环境资源研究院;;中国科学院大学, ;;, 兰州;;, 甘肃;;北京 730000;;100049, 中国.
   贾浩巍, 中国科学院西北生态环境资源研究院;;中国科学院大学, ;;, 兰州;;, 甘肃;;北京 730000;;100049, 中国.
   颜长珍, 中国科学院西北生态环境资源研究院;;国家地球系统科学数据中心, ;;, 兰州;;, 甘肃;;北京 730000;;100020,
   中国.
   逯军峰, 中国科学院西北生态环境资源研究院, 兰州, 甘肃 730000, 中国.
   谢家丽, 中国科学院西北生态环境资源研究院, 兰州, 甘肃 730000, 中国.
EM xingxuegang@lzb.ac.cn; yancz@lzb.ac.cn
Z7 xingxuegang@lzb.ac.cn; yancz@lzb.ac.cn
Z8 3
Z9 3
UT CSCD:6981195
DA 2023-03-23
ER

PT J
AU Gao Erliang
   Bi Cheng
   Li Xinwei
   Yang Lili
   Liu Le
   Yao Ming
   Zhao Zhigang
   Lu Ningna
Z2 高二亮
   毕柽
   李昕蔚
   杨丽莉
   刘乐
   姚明
   赵志刚
   路宁娜
TI Effects of grazing in growing seasons on pollination networks in alpine
   meadow based on data of three consecutive years
Z1 生长季放牧对高寒草甸传粉网络的影响
Z3 生态学报
SO Acta Ecologica Sinica
VL 41
IS 4
BP 1472
EP 1481
AR 1000-0933(2021)41:4<1472:SZJFMD>2.0.TX;2-C
PY 2021
DT Article
AB Plant-pollinator interactions are threatened by human activities. In the
   Tibetan Plateau,grazing is one of the main anthropic disturbances,and
   overgrazing has led to degradation of alpine meadow. However,it is still
   unclear how grazing affects plant-pollinator interaction network of
   alpine meadows. Here we collected data from two locations in the eastern
   Tibetan Plateau to evaluate the effects of grazing on the pollination
   networks in alpine meadow. Each location comprised one ungrazed plot
   (fenced during growing season) and one grazed plot (grazed all year). We
   conducted surveys during growing seasons (July and August) in three
   consecutive years (20162018),and constructed 16 pollination networks in
   total. The plants-pollinators interactions were surveyed using timed
   observation method by cameras. We found that the pollinator communities
   of alpine meadow were dominated by Diptera species. The richness of
   Diptera,Lepidoptera and Coleoptera pollinators were decreased after
   grazing,while the richness of Hymenoptera pollinators was unaffected by
   grazing. Grazing reduced the diversity of plants,pollinators and their
   interactions. The generalism of plants was also decreased by grazing,but
   the nestedness and specialization (H2 ') of networks were similar
   between treatments,indicated that the stability and resilience of
   pollination networks are unaffected by grazing. Furthermore,the network
   metrics were similar between different months,and grazing had similar
   impacts on pollination networks in July and August. Our study firstly
   investigated the effect of the grazing on the pollination networks of
   alpine meadows in the Tibetan Plateau. The results highlighted that the
   grazing intensity of study area is exceeded the optimum intensity as it
   decreased the diversity of pollinators and pollination networks. Further
   studies should focus on how pollination networks response to grazing
   intensity in alpine meadow to find a reasonable grazing regime.
Z4 植物-传粉者相互作用面临人类活动的威胁。在青藏高原地区,放牧是一项主要的人类活动干扰,过度放牧导致高寒草甸植被严重退化。然而在该区域放牧如何影响
   植物-传粉者相互作用网络还不得而知。在青藏高原东部的高寒草甸选取了两个研究样点,每个样点包括一块禁牧样地(生长季禁牧)和放牧样地(全年放牧)
   。在2016年至2018年每年的生长季(7月和8月)进行了连续3年观测,共构建16个传粉网络。结果发现,在研究区域的高寒草甸生态系统中,传粉者群
   落的物种组成以双翅目昆虫为主。放牧后双翅目、鳞翅目以及鞘翅目传粉者的种类数减少,但膜翅目传粉者的种类数未受到放牧的影响。放牧干扰显著降低了群落中
   植物、传粉者以及它们之间相互作用的多样性,但对传粉网络的嵌套性和特化程度(H2
   ')没有显著影响,说明网络的稳定性和恢复力没有受到放牧的影响。探讨了放牧对传粉网络的影响,发现区域放牧强度过大,降低了传粉昆虫和传粉网络的多样性
   。未来需要进一步深入研究高寒草甸生态系统中放牧强度对传粉网络的影响模式,以期为合理的放牧制度模式提供理论依据。
C1 Gao Erliang, School of Life Sciences,Lanzhou University, State Key
   Laboratory of Grassland Agro-Ecosystems, Lanzhou, Gansu 730000, China.
   Bi Cheng, School of Life Sciences,Lanzhou University, State Key
   Laboratory of Grassland Agro-Ecosystems, Lanzhou, Gansu 730000, China.
   Li Xinwei, School of Life Sciences,Lanzhou University, State Key
   Laboratory of Grassland Agro-Ecosystems, Lanzhou, Gansu 730000, China.
   Yang Lili, School of Life Sciences,Lanzhou University, State Key
   Laboratory of Grassland Agro-Ecosystems, Lanzhou, Gansu 730000, China.
   Liu Le, School of Life Sciences,Lanzhou University, State Key Laboratory
   of Grassland Agro-Ecosystems, Lanzhou, Gansu 730000, China.
   Yao Ming, School of Life Sciences,Lanzhou University, State Key
   Laboratory of Grassland Agro-Ecosystems, Lanzhou, Gansu 730000, China.
   Zhao Zhigang, School of Life Sciences,Lanzhou University, State Key
   Laboratory of Grassland Agro-Ecosystems, Lanzhou, Gansu 730000, China.
   Lu Ningna, School of Life Sciences,Northwest Normal University, Lanzhou,
   Gansu 730000, China.
Z6 高二亮, 兰州大学生命科学学院, 草地农业生态系统国家重点实验室, 兰州, 甘肃 730000, 中国.
   毕柽, 兰州大学生命科学学院, 草地农业生态系统国家重点实验室, 兰州, 甘肃 730000, 中国.
   李昕蔚, 兰州大学生命科学学院, 草地农业生态系统国家重点实验室, 兰州, 甘肃 730000, 中国.
   杨丽莉, 兰州大学生命科学学院, 草地农业生态系统国家重点实验室, 兰州, 甘肃 730000, 中国.
   刘乐, 兰州大学生命科学学院, 草地农业生态系统国家重点实验室, 兰州, 甘肃 730000, 中国.
   姚明, 兰州大学生命科学学院, 草地农业生态系统国家重点实验室, 兰州, 甘肃 730000, 中国.
   赵志刚, 兰州大学生命科学学院, 草地农业生态系统国家重点实验室, 兰州, 甘肃 730000, 中国.
   路宁娜, 西北师范大学生命科学学院, 兰州, 甘肃 730000, 中国.
EM zhaozhg@lzu.edu.cn
Z7 zhaozhg@lzu.edu.cn
Z8 0
Z9 0
UT CSCD:6923078
DA 2023-03-23
ER

PT J
AU Gao Zhixiang
   Liang Defei
   Li Honglin
   Li Xilai
Z2 高志香
   梁德飞
   李宏林
   李希来
TI Effect of non-woven fabric coverage on plant vegetation and soil
   characteristics of steep-gentle slope degraded grassland in
   Qinghai-Tibet Plateau
Z1 无纺布对不同坡度高寒退化草甸地上植被和土壤理化特征的影响
Z3 生态科学
SO Ecologic Science
VL 40
IS 5
BP 8
EP 15
AR 1008-8873(2021)40:5<8:WFBDBT>2.0.TX;2-1
PY 2021
DT Article
AB In recent years,climate change and human activities have aggravated the
   degradation of alpine meadow in Qinghai Tibetan,in which had the
   characteristic of complex terrain and large slope span.Multiple
   restoration measures for degraded grassland were set in this area.Among
   these methods,the technology of relatively low interference to
   grassland-non woven fabric coverage could reduce the loss of water,and
   stabilize the fluctuation of soil temperature,which was more widely used
   in restoration of degraded grassland.However,the research for this
   technology was rare in alpine degraded meadow,especially on the habitat
   of different slopes.The study tested the effect of non-woven fabric
   coverage on the plant vegetation and soil physicochemical
   characteristics of alpine degraded meadow in gentle and steep slope.The
   result suggested that the plant above-ground biomass,average height,and
   the content of soil water in gentle slope were lower than in steep
   slope.Moreover,above-ground biomass,vegetation coverage,the sum of
   species coverage,soil water,and the content of soil carbon and nitrogen
   were promoted on non-woven fabric coverage.The interaction between
   non-woven fabric and slope significantly promoted the plant above-ground
   biomass,the sum of species coverage and the content of soil water,and
   the magnitude of positive effect was higher in gentle slope.These
   findings suggested that the non-woven fabric coverage was a suitable way
   for restoration of alpine degraded meadow,especially in gentle slope.
Z4 当前三江源区高寒草甸在气候变化和人类活动作用下已经大面积退化。由于该区域地势复杂,除滩地之外,不同坡度的退化草地治理技术研究亟待加强。针对退化草
   地恢复已有大量研究,然而对草地干扰相对较低的无纺布覆盖技术研究薄弱。基于以上,在三江源区不同坡度的高寒退化草甸通过铺设无纺布,来探讨无纺布对不同
   坡度退化草地植被及土壤理化性质的影响。结果发现:缓坡地地上生物量、植被高度、土壤水分显著低于陡坡地;无纺布覆盖能显著提升植被地上生物量、盖度、物
   种分盖度和、含水量以及碳、氮积累;且对缓坡地植被地上生物量、物种分盖度和及土壤水分的促进幅度更大。因此无纺布覆盖对植被及土壤提升效应说明这是一项
   适宜于高寒退化草甸的恢复技术,特别对水热条件相对较差的缓坡退化草地治理中,此项技术适宜推广。
C1 Gao Zhixiang, College of Agriculture and Animal Husbandry,Qinghai
   University, Xining, Qinghai 810016, China.
   Liang Defei, Qinghai University, State Key Laboratory of Plateau Ecology
   and Agriculture, Xining, Qinghai 810016, China.
   Li Honglin, Qinghai University, State Key Laboratory of Plateau Ecology
   and Agriculture, Xining, Qinghai 810016, China.
   Li Xilai, College of Agriculture and Animal Husbandry,Qinghai
   University;;Qinghai University, ;;State Key Laboratory of Plateau
   Ecology and Agriculture, Xining;;Xining, ;; 810016;;810016.
Z6 高志香, 青海大学农牧学院, 西宁, 青海 810016, 中国.
   梁德飞, 青海大学, 青海省部共建三江源生态与高原农牧业国家重点实验室, 西宁, 青海 810016, 中国.
   李宏林, 青海大学, 青海省部共建三江源生态与高原农牧业国家重点实验室, 西宁, 青海 810016, 中国.
   李希来, 青海大学农牧学院;;青海大学, ;;青海省部共建三江源生态与高原农牧业国家重点实验室, 西宁;;西宁, ;;
   810016;;810016.
EM 2047581599@qq.com; liangdefei-go@163.com
Z7 2047581599@qq.com; liangdefei-go@163.com
Z8 0
Z9 1
UT CSCD:7125725
DA 2023-03-23
ER

PT J
AU Gao Chengfen
   Zhang Degang
   Wang Guodong
Z2 高成芬
   张德罡
   王国栋
TI Effects of different intensityof short-term grazingon vegetation
   characteristics of alpine meadow
Z1 不同强度短期放牧对高寒草甸植被特征的影响
Z3 草原与草坪
SO Grassland and Turf
VL 41
IS 5
BP 9
EP 15
AR 1009-5500(2021)41:5<9:BTQDDQ>2.0.TX;2-3
PY 2021
DT Article
AB This study explored the effects of short-term grazing with different
   intensity on the vegetation characteristics of alpine meadow,which had
   prohibited from grazing for five years and located at Jiacang Village,
   Luqu County,Gansu,China.The results showed that the aboveground biomass
   was highest in the non-grazed control(1 084g/m~2),and decreased
   gradually along with the increasing grazing intensity.The species
   richness and Shannon Wiener diversity index were the highest under
   moderate grazing,and lowest under heavy grazing, which was consistent
   withthe moderate disturbance theory.The density of grasses and sedges
   was the highest under moderate grazing.Heavy grazing significantly
   reduced the species richness and plant height of grasses compared with
   the control group(P<0.05).With the increasing grazing intensity,the
   species richness of poisonous weeds and edible weeds decreased
   significantly.In response to the increasing grazing intensity,the
   density of poisonous weeds increased but not significantly(P>0.05),while
   the density of edible weeds was significantly higher than that of the
   control group and light grazing(P<0.05).Most Ranunculaceae plants in the
   experimental area were poisonous weeds,and their species richness and
   density showed a similar trend with poisonous grass.Plant height of the
   control group was significantly higher than that of the three grazing
   treatments (P<0.05).Therefore,yak grazing with appropriate intensity
   could improve the structure and function of grassland vegetation and
   alleviate grassland degradation.In face of severe grassland degradation
   such as the sharp decrease of biomass and the loss of
   biodiversity,fencing could be used as an effective way to stop grazing.
Z4 为探索不同强度短期放牧对高寒草甸植被特征的影响,在碌曲县加仓村选择禁牧5年的高寒草甸草地作为试验样地,通过不同强度放牧试验,探究其地上生物量变化
   规律及其相互之间的关系,结果表明:对照组禁牧的地上生物量值最大,为1
   084g/m~2,当放牧强度不断增大时,地上生物量逐步减小;重度放牧物种丰富度、Shannon-Wiener多样性指数最低,中度放牧最高,与中度
   干扰理论相契合;禾草和莎草在中度放牧条件下密度最大,重度放牧使禾草物种丰富度和株高减小,与禁牧差异显著(P
   <0.05);杂类草在重度放牧条件下所占比重最高,其中,当放牧强度逐渐增大时,毒草和可食杂草物种丰富度明显减小,毒草密度随着放牧强度增大而增加,
   但差异不显著(P>0.05),重度放牧可食杂草密度与禁牧、轻度放牧差异显著(P<0.05);试验区出现的毛茛科植物绝大多数为毒草,其物种丰富度和
   密度表现出了和毒草相似的变化趋势,即物种丰富度逐渐下降,密度逐渐增加,禁牧株高与三个放牧实验组差异显著(P<0.05)。因此适宜强度的牦牛放牧可
   使草地植被结构与功能得以改善,当高寒草甸发生退化时,可利用围栏禁牧作为有效恢复手段。
C1 Gao Chengfen, Sino- U·S·Centers for Grazingland Ecosystem
   Sustainability,College of Pratacultural Science,Gansu Agricultural
   University;;Gansu Grassland Technical Extension Station, Key Laboratory
   of Grassland Ecosystem,Ministry of Education;;Pratacultural Engineering
   Laboratory of Gansu Province;;, Lanzhou;;Lanzhou, ;;Gansu
   730070;;730010.
   Zhang Degang, Sino- U·S·Centers for Grazingland Ecosystem
   Sustainability,College of Pratacultural Science,Gansu Agricultural
   University, Key Laboratory of Grassland Ecosystem,Ministry of
   Education;;Pratacultural Engineering Laboratory of Gansu Province,
   Lanzhou, Gansu 730070, China.
   Wang Guodong, Animal Husbandry,Pasture and Green Agriculture Institute,
   Lanzhou, Gansu 730070, China.
Z6 高成芬, 甘肃农业大学草业学院/中-美草地畜牧业可持续发展研究中心;;甘肃省草原技术推广总站,
   草业生态系统教育部重点实验室;;甘肃省草业工程实验室;;, 兰州;;兰州, 甘肃;;甘肃 730070;;730010, 中国.
   张德罡, 甘肃农业大学草业学院/中-美草地畜牧业可持续发展研究中心, 草业生态系统教育部重点实验室;;甘肃省草业工程实验室, 兰州, 甘肃
   730070, 中国.
   王国栋, 甘肃省农业科学院畜草与绿色农业研究所, 兰州, 甘肃 730070, 中国.
EM 1770987028@qq.com; zhangdg@gsau.edu.cn
Z7 1770987028@qq.com; zhangdg@gsau.edu.cn
Z8 0
Z9 0
UT CSCD:7121773
DA 2023-03-23
ER

PT J
AU Chen Ying
   Han Mengguang
   Yuan Xia
   Cao Guangmin
   Zhu Biao
TI Seasonal changes in soil properties, microbial biomass and enzyme
   activities across the soil profile in two alpine ecosystems
Z3 土壤生态学快报
SO Soil Ecology Letters
VL 3
IS 4
BP 383
EP 394
AR 2662-2289(2021)3:4<383:SCISPM>2.0.TX;2-X
PY 2021
DT Article
AB Microbial biomass and extracellular enzyme activities control the rate
   of soil organic carbon decomposition, thereby affecting soil carbon
   pool. However, seasonal dynamics of soil microbial properties at
   different depths of the soil profile remain unclear. In this study, we
   sampled soils in the early, middle and late growing season at different
   soil depths (0-100 cm) in two alpine ecosystems (meadow and shrubland)
   on the Tibetan Plateau. We measured plant belowground biomass, soil
   properties, microbial biomass and extracellular enzyme activities. We
   found that soil properties changed significantly with sampling time and
   soil depth. Specifically, most of soil properties consistently decreased
   with increasing soil depth, but inconsistently varied with sampling
   time. Moreover, root biomass and microbial biomass decreased with
   increasing soil depth and increased with sampling time during the
   growing season. However, microbial extracellular enzyme activities and
   their vector properties all changed with depth, but did not vary
   significantly with time. Taken together, these results show that soil
   properties, microbial biomass and extracellular enzyme activities mostly
   decline with increasing depth of the soil profile, and soil properties
   and microbial biomass are generally more variable during the growing
   season than extracellular enzyme activities across the soil profile in
   these alpine ecosystems. Further studies are needed to investigate the
   changes in soil microbial community composition and function at
   different soil depths over the growing season, which can enhance our
   mechanistic understanding of whole-profile soil carbon dynamics of
   alpine ecosystems under climate change.
C1 Chen Ying, Institute of Ecology, College of Urban and Environmental
   Sciences, Peking University, Key Laboratory for Earth Surface Processes
   of the Ministry of Education, Beijing 100871, China.
   Han Mengguang, Institute of Ecology, College of Urban and Environmental
   Sciences, Peking University, Key Laboratory for Earth Surface Processes
   of the Ministry of Education, Beijing 100871, China.
   Yuan Xia, Institute of Ecology, College of Urban and Environmental
   Sciences, Peking University, Key Laboratory for Earth Surface Processes
   of the Ministry of Education, Beijing 100871, China.
   Zhu Biao, Institute of Ecology, College of Urban and Environmental
   Sciences, Peking University, Key Laboratory for Earth Surface Processes
   of the Ministry of Education, Beijing 100871, China.
   Cao Guangmin, Northwest Institute of Plateau Biology, Chinese Academy of
   Sciences, Key Laboratory of Adaptation and Evolution of Plateau Biota,
   Chinese Academy of Sciences, Xining, Qinghai 810008, China.
EM biaozhu@pku.edu.cn
Z8 0
Z9 6
UT CSCD:7185267
DA 2023-03-23
ER

PT J
AU Zhang Xiao
   Wang Jun
   Gao Yan
   Wang Lixin
TI Variations and controlling factors of vegetation dynamics on the
   Qingzang Plateau of China over the recent 20 years
Z3 地理学与可持续性
SO Geography and Sustainability
VL 2
IS 1
BP 74
EP 85
AR 2096-7438(2021)2:1<74:VACFOV>2.0.TX;2-P
PY 2021
DT Article
AB The impacts of climate change and human activities on vegetation
   dynamics have attracted wide attention, especially in sensitive and
   vulnerable areas such as the Qingzang Plateau of China. In this region,
   a series of ecological restoration projects have been launched while the
   effectiveness of these projects requires evaluation and further
   improvements. Remote sensing with high temporal resolution and spatial
   coverage is an effective way for the vegetation dynamics research in
   this region. In this study, the spatial and temporal distribution of
   climate factors and vegetation coverage as well as the influencing
   factors such as air temperature, precipitation, land use, slope,slope
   direction, soil and altitude were analyzed. The geographical detector
   was used to analyze the influence of climate factors on vegetation
   coverage and the interaction among factors in different eco-geographical
   regions. The results showed that: 1) the average values from the 20
   years of normalized difference vegetation index (NDVI) decreased
   gradually from southeast ( >0.61) to northwest (0.12). The overall
   average of NDVI increased 0.02 per year from 1998 to 2018 and the impact
   factors varied among different eco-geographical regions;2) some
   controlling factors showed nonlinear enhancement such as altitude and
   slope;3) land use was an important factor affecting the distribution of
   vegetation especially in humid, semi-arid and arid areas, but the
   impacts of elevation and temperature were stronger than land use types
   in semi-humid and humid areas. The design and construction of ecological
   protection and restoration projects on the Qingzang Plateau required
   scientific and detailed demonstration as well as monitoring and
   evaluation. In addition, new tools and theories were also needed in the
   selection of ecosystem restoration strategies. Based on the findings,
   this study also provides suggestions for the sustainable ecological
   restoration on the Qingzang Plateau.
C1 Zhang Xiao, Land Consolidation and Rehabilitation Center, Ministry of
   Natural Resources, Key Laboratory of Land Consolidation and
   Rehabilitation, Ministry of Natural Resources, Beijing 100035, China.
   Wang Jun, Land Consolidation and Rehabilitation Center, Ministry of
   Natural Resources, Key Laboratory of Land Consolidation and
   Rehabilitation, Ministry of Natural Resources, Beijing 100035, China.
   Gao Yan, Land Consolidation and Rehabilitation Center, Ministry of
   Natural Resources, Key Laboratory of Land Consolidation and
   Rehabilitation, Ministry of Natural Resources, Beijing 100035, China.
   Wang Lixin, Department of Earth Sciences, Indiana University-Purdue
   University Indianapolis (IUPUI), Indianapolis, 46202, USA.
EM zhangxiao@lcrc.org.cn; wangjun@lcrc.org.cn; gaoyan@lcrc.org.cn;
   lxwang@iupui.edu
Z8 1
Z9 24
UT CSCD:7184777
DA 2023-03-23
ER

PT J
AU Ding Luming
   Hu Changsheng
   Jiang Cuixia
   Henkin Zalmen
Z2 丁路明
   胡长胜
   姜翠霞
   Zalmen Henkin
TI Improving the grassland management strategies of Qinghai-Tibetan Plateau
   based on Israeli Noy-Meir's grazing-system dynamics model
Z1 基于以色列Noy-Meir放牧系统动态模型提升青藏高原草地放牧管理决策
Z3 科学通报
SO Chinese Science Bulletin
VL 65
IS 34
BP 3867
EP 3872
AR 0023-074X(2020)65:34<3867:JYYSLN>2.0.TX;2-9
PY 2020
DT Article
AB Grassland is one of the important natural ecosystems in the world, which
   not only play an important ecological role, but is also the main source
   for livestock production. Because of overgrazing in many of these lands,
   degradation is extending, which is an overall key issue in China. The
   Qinghai-Tibetan Plateau, which is often called the roof of the world, is
   known for its high altitude, low temperature and oxygen content, strong
   ultraviolet radiation and for its short-term grass growing season. This
   makes it a vulnerable system, while once damaged, it is very hard to
   recover. Therefore, it is essential to sustain the eco-function of this
   alpine grassland system. Reasonable grassland management practice is
   important for maintaining a sustainable healthy ecosystem. As
   overgrazing is one of the main causes for degradation of grassland, the
   proper management should take it account the balance between livestock
   and vegetation components, and it is essential to select an appropriate
   stocking rate strategy. Optimal production from pastures is gained only
   when animal needs and the productive capacity of the pasture are
   balanced. Stocking rate is usually defined as the number of animals per
   unit area for a given time period, but is affected by a series of
   factors, such as animal breeds, animal size and weight, animal
   performance, animal physiological state, climate environment, resources,
   grass growing rate and biomass and grass grazing tolerance. Therefore,
   it is challenging to select the optimal stocking rate, and as so it
   restricts the planning of reasonable grassland management strategies. In
   addition, forage biomass and its nutritive quality are dynamic and there
   is no constant stocking rate that is best for all situations. With the
   fast development of innovative technology and knowledge, models make
   possible the attempt to determine proper stocking rates and grazing
   strategies, while taking in account the balance between livestock and
   vegetation. But most models are complex while using highly detailed
   simulations input of many parameters, including grassland, climate,
   forage, animal physiology and weight, cost and policy, which restrict
   their use and extension. And so, most farmers are not skilled to use
   these complicated models in practice. The grassland grazing management
   model, which was developed by an Israeli researcher, Prof. Imnauel
   Noy-Meir, is simple, which focusing only two basic processes that
   determine biomass dynamics, including plant growth and animal
   consumption of herbage, with a second fundamental management tool,
   grazing deferment at the start of the green season. The two basic
   factors are adjusted to be conformed to herbage mass to obtain optimum
   animal production. This current paper tested Noy-Meir's model in a yak
   grazing system of Qinghai-Tibetan Plateau. The parameters in Noy-Meir's
   model in this paper were adjusted, based on published and empirical data
   from the Qinghai-Tibetan yak grazing system in order to analyze the
   feasibility of using this model for helpful decision making for
   improving grazing management strategies in alpine grassland in China.
   The outcome shows that Noy-Meir's model is easier and helpful for
   planning grazing practices in Qinghai-Tibetan Plateau grassland. In
   order to improve the precision of Noy-Meir's model, the parameters still
   need better adjustment based on the specific pasture conditions.
Z4 我国北方主要的放牧区位于青藏高原高寒草原以及黄土高原的干旱草原区.青藏高原不仅是我国重要的牧区之一,也是非常重要的生态屏障.家畜作为草地生态系统
   的重要组成部分,对维系草地生态系统功能、健康、保持生物多样性(地上植被、昆虫、土壤微生物和动物等)起着重要的作用.适宜的家畜数量、合理的放牧管理
   策略对于维系草地生态系统的生态和生产功能具有重要意义.草畜平衡一直是草地管理的核心议题,是家畜营养需求和草地牧草供给达到协调一致的理想化要求.在
   实际制定草畜平衡管理策略时,需要面对多种多样的因素,例如家畜种类、生理状态,以及复杂多变的草场类型、可食牧草种类、牧草数量和质量等,同时还需要考
   虑野生动物的需求、生态维持等诸多因素,给精准制定和实施草畜平衡带来诸多挑战.草地载畜量(carrying
   capacity)是草畜平衡管理的核心概念.草地载畜量多表述为草地适宜承载家畜的数量,由草地、家畜和放牧时间三要素构成.
C1 Zalmen Henkin, Newe-Ya'ar Research Center,Agricultural Research
   Organization, Yishay, 30095, Israel.
   Henkin Zalmen, Newe-Ya'ar Research Center,Agricultural Research
   Organization, Yishay, 30095, Israel.
   Ding Luming, School of Life Sciences,Lanzhou University;;Qinghai
   University, State Key Laboratory of Grassland Agro-ecosystems;;Qinghai
   Provincial Key Laboratory of Adaptive Management on Alpine Grassland,
   Lanzhou;;Xining, ;; 730000;;810016.
   Hu Changsheng, School of Life Sciences,Lanzhou University, State Key
   Laboratory of Grassland Agro-ecosystems, Lanzhou, Gansu 730000, China.
   Jiang Cuixia, School of Life Sciences,Lanzhou University, State Key
   Laboratory of Grassland Agro-ecosystems, Lanzhou, Gansu 730000, China.
Z6 丁路明, 兰州大学生命科学学院;;青海大学, 草地农业生态系统国家重点实验室;;青海省高寒草地适应性管理重点实验室, 兰州;;西宁, ;;
   730000;;810016.
   胡长胜, 兰州大学生命科学学院, 草地农业生态系统国家重点实验室, 兰州, 甘肃 730000, 中国.
   姜翠霞, 兰州大学生命科学学院, 草地农业生态系统国家重点实验室, 兰州, 甘肃 730000, 中国.
EM dinglm@lzu.edu.cn
Z7 dinglm@lzu.edu.cn
Z8 0
Z9 0
UT CSCD:6874778
DA 2023-03-23
ER

PT J
AU Hou Mengjing
   Gao Jinlong
   Ge Jing
   Li Yuanchun
   Liu Jie
   Yin Jianpeng
   Feng Qisheng
   Liang Tiangang
Z2 侯蒙京
   高金龙
   葛静
   李元春
   刘洁
   殷建鹏
   冯琦胜
   梁天刚
TI An analysis of dynamic changes and their driving factors in marsh
   wetlands in the eastern Qinghai-Tibet Plateau
Z1 青藏高原东部高寒沼泽湿地动态变化及其驱动因素研究
Z3 草业学报
SO Acta Prataculturae Sinica
VL 29
IS 1
BP 13
EP 27
AR 1004-5759(2020)29:1<13:QZGYDB>2.0.TX;2-1
PY 2020
DT Article
AB Wetland degradation and ecosystem structural degeneration caused by
   climate change and unsustainable human activity have become more common
   since the middle of the 20 th century.It is difficult to carry out
   aground-based investigation because of complex spatial mosaic of
   grassland interspersed with bodies of water and marsh wetlands in the
   eastern part of the Qinghai-Tibet Plateau.We therefore used remote
   sensing technology to monitor real-time dynamic change in wetland
   distribution,to enhance understanding of the changes in the ecological
   environment of the Qinghai-Tibet Plateau.Using Landsat TM/ETM+/OLI
   images,the areas of marsh wetlands in the eastern Qinghai-Tibet Plateau
   were extracted by visual interpretation from 1991, 2000,2010,and 2016
   records.The area change of marsh wetlands,and direction and rate of
   movement were analyzed based on a dynamic transfer matrix
   methodology.Landscape indices at the patch level were used to quantify
   the spatial and temporal dynamics of the marsh wetlands.We also used the
   grey correlation method together with meteorological data and
   statistical information to analyze the factors driving marsh wetland
   change. It was found that:1)The marsh wetlands are mainly distributed in
   the northeast of the study region.For the 1991,2000,2010 and 2016
   analyses,the total marsh wetland areas were 6739.89,6231.39,5849.59 and
   5649.35 km~2,respectively,meaning that a reduction in total area of
   1090.54 km~2 was recorded during the 26 year study period;2)The annual
   rate of wetland loss decreased gradually during the 26 years from
   -7.54%to-3.42%,and the lost marsh wetlands were mainly transformed into
   alpine grassland;3)The number of patches increased initially and then
   decreased,while patch density continued to increase,indicating an
   increasing degree of fragmentation of the marsh wetlands.The largest
   patch index decreased initially and then increased slightly, while the
   landscape shape index increased initially and then decreased
   slightly,reflecting the decreasing dominance of marsh wetlands and the
   complexity of landscape shape.The splitting index increased initially
   and then decreased slightly,while the aggregation index decreased
   throughout the study period,reflecting a tendency for marsh wetlands to
   be fragmented and discrete;4)Human factors are the primary reason for
   reduction of marsh wetland area in the eastern Qinghai-Tibet
   Plateau,followed by climatic factors.Specifically,the factors in order
   of influence were:Gross output value of animal product,gross domestic
   product,population increase,temperature and precipitation.
Z4 20世纪中后期以来,在全球气候变化和人类活动的影响下,青藏高原湿地生态系统变的极其敏感和脆弱。运用遥感与地理信息系统技术,以Landsat
   TM/ETM+/OLI遥感影像为主要数据源,解译了青藏高原东部甘南和川西北地区1991、2000、2010和2016年4个时期的沼泽湿地;利用转
   移矩阵和湿地动态度,分析了沼泽湿地的空间变化、转移方向和变化速率;采用景观指数,分析了沼泽湿地景观格局变化;结合气象数据和相关统计资料并利用灰色
   关联度法,分析了沼泽湿地变化的驱动因素。结果表明:1)研究区沼泽湿地主要分布在东北部,1991-2016年4个时期的面积分别为6739.89、6
   231.39、5849.59和5649.35 km~2,处于持续减少的状态,26年间面积共减少了1090.54
   km~2。2)26年来,研究区沼泽湿地的动态度从-7.54%减小至-3.42%,面积变化速率持续减慢,高寒草地是沼泽湿地转出和转入的主要类型。3
   )沼泽湿地的斑块数量先增加后减少,斑块密度持续增大,反映了沼泽湿地的破碎程度增高;最大斑块指数先降低后小幅升高,斑块形状指数先升高后小幅下降,反
   映了沼泽湿地的优势度降低,景观形状趋于复杂化;分离度指数先增大后小幅减小,聚集度持续降低,反映了沼泽湿地从单独紧凑的状态趋向离散化发展。4)人为
   因素是影响青藏高原东部沼泽湿地面积变化的首要原因,其次受到气候因素的影响,各因子影响力大小依次是牧业生产总值>国民生产总值(GDP)>人口数量>
   温度>蒸发量。沼泽湿地面积与各因子呈明显的负相关关系,面积随牧业生产总值、GDP、人口数量、温度和蒸发量的增加而减小。
C1 Hou Mengjing, College of Pastoral Agriculture Science and
   Technology,Lanzhou University, State Key Laboratory of Grassland
   Agro-ecosystem;;Key Laboratory of Grassland Livestock Industry
   Innovation,Ministry of Agriculture and Rural Affairs;;Engineering
   Research Center of Grassland Industry,Ministry of Education, Lanzhou,
   Gansu 730020, China.
   Gao Jinlong, College of Pastoral Agriculture Science and
   Technology,Lanzhou University, State Key Laboratory of Grassland
   Agro-ecosystem;;Key Laboratory of Grassland Livestock Industry
   Innovation,Ministry of Agriculture and Rural Affairs;;Engineering
   Research Center of Grassland Industry,Ministry of Education, Lanzhou,
   Gansu 730020, China.
   Ge Jing, College of Pastoral Agriculture Science and Technology,Lanzhou
   University, State Key Laboratory of Grassland Agro-ecosystem;;Key
   Laboratory of Grassland Livestock Industry Innovation,Ministry of
   Agriculture and Rural Affairs;;Engineering Research Center of Grassland
   Industry,Ministry of Education, Lanzhou, Gansu 730020, China.
   Li Yuanchun, College of Pastoral Agriculture Science and
   Technology,Lanzhou University, State Key Laboratory of Grassland
   Agro-ecosystem;;Key Laboratory of Grassland Livestock Industry
   Innovation,Ministry of Agriculture and Rural Affairs;;Engineering
   Research Center of Grassland Industry,Ministry of Education, Lanzhou,
   Gansu 730020, China.
   Liu Jie, College of Pastoral Agriculture Science and Technology,Lanzhou
   University, State Key Laboratory of Grassland Agro-ecosystem;;Key
   Laboratory of Grassland Livestock Industry Innovation,Ministry of
   Agriculture and Rural Affairs;;Engineering Research Center of Grassland
   Industry,Ministry of Education, Lanzhou, Gansu 730020, China.
   Yin Jianpeng, College of Pastoral Agriculture Science and
   Technology,Lanzhou University, State Key Laboratory of Grassland
   Agro-ecosystem;;Key Laboratory of Grassland Livestock Industry
   Innovation,Ministry of Agriculture and Rural Affairs;;Engineering
   Research Center of Grassland Industry,Ministry of Education, Lanzhou,
   Gansu 730020, China.
   Feng Qisheng, College of Pastoral Agriculture Science and
   Technology,Lanzhou University, State Key Laboratory of Grassland
   Agro-ecosystem;;Key Laboratory of Grassland Livestock Industry
   Innovation,Ministry of Agriculture and Rural Affairs;;Engineering
   Research Center of Grassland Industry,Ministry of Education, Lanzhou,
   Gansu 730020, China.
   Liang Tiangang, College of Pastoral Agriculture Science and
   Technology,Lanzhou University, State Key Laboratory of Grassland
   Agro-ecosystem;;Key Laboratory of Grassland Livestock Industry
   Innovation,Ministry of Agriculture and Rural Affairs;;Engineering
   Research Center of Grassland Industry,Ministry of Education, Lanzhou,
   Gansu 730020, China.
Z6 侯蒙京, 兰州大学草地农业科技学院, 草地农业生态系统国家重点实验室;;农业农村部草牧业创新重点实验室;;草地农业教育部工程研究中心, 兰州,
   甘肃 730020, 中国.
   高金龙, 兰州大学草地农业科技学院, 草地农业生态系统国家重点实验室;;农业农村部草牧业创新重点实验室;;草地农业教育部工程研究中心, 兰州,
   甘肃 730020, 中国.
   葛静, 兰州大学草地农业科技学院, 草地农业生态系统国家重点实验室;;农业农村部草牧业创新重点实验室;;草地农业教育部工程研究中心, 兰州,
   甘肃 730020, 中国.
   李元春, 兰州大学草地农业科技学院, 草地农业生态系统国家重点实验室;;农业农村部草牧业创新重点实验室;;草地农业教育部工程研究中心, 兰州,
   甘肃 730020, 中国.
   刘洁, 兰州大学草地农业科技学院, 草地农业生态系统国家重点实验室;;农业农村部草牧业创新重点实验室;;草地农业教育部工程研究中心, 兰州,
   甘肃 730020, 中国.
   殷建鹏, 兰州大学草地农业科技学院, 草地农业生态系统国家重点实验室;;农业农村部草牧业创新重点实验室;;草地农业教育部工程研究中心, 兰州,
   甘肃 730020, 中国.
   冯琦胜, 兰州大学草地农业科技学院, 草地农业生态系统国家重点实验室;;农业农村部草牧业创新重点实验室;;草地农业教育部工程研究中心, 兰州,
   甘肃 730020, 中国.
   梁天刚, 兰州大学草地农业科技学院, 草地农业生态系统国家重点实验室;;农业农村部草牧业创新重点实验室;;草地农业教育部工程研究中心, 兰州,
   甘肃 730020, 中国.
EM houmj17@lzu.edu.cn; tgliang@lzu.edu.cn
Z7 houmj17@lzu.edu.cn; tgliang@lzu.edu.cn
Z8 9
Z9 12
UT CSCD:6652980
DA 2023-03-23
ER

PT J
AU Liu Min
   Sun Jingguo
   Xu Xingliang
Z2 刘敏
   孙经国
   徐兴良
TI Imbalance of soil elements drives the degradation of alpine grasslands
Z1 土壤元素失衡是导致高寒草甸退化的重要诱因
Z3 生态学杂志
SO Chinese Journal of Ecology
VL 39
IS 8
BP 2574
EP 2580
AR 1000-4890(2020)39:8<2574:TRYSSH>2.0.TX;2-#
PY 2020
DT Article
AB Imbalance of soil elements is one of the major factors driving alpine
   grassland degradation.Clarifying the processes and mechanisms for the
   imbalance of soil elements is important for the restoration and
   sustainable use of degraded alpine grasslands.To achieve this,we
   analyzed basic soil physicochemical properties across a chronosequence:a
   1-year enclosed site as shortterm restoration stage,a 6-year enclosed
   site as medium restoration stage,and a 15-year enclosed plot as
   long-term restoration stage in typical alpine grasslands in the
   Qinghai-Tibet Plateau.Restoration of degraded grassland did not change
   soil pH,but increased soil water-holding capacity and electricity.Soil
   organic C and total N contents changed greatly across the restoration
   stage,while soil P content remains unchanged.With increasing restoration
   duration,C ∶ N,C ∶ P and N ∶ P ratios and available N(especially
   ammonium)in soil remarkably increased.The ammonium content at long-term
   restoration stage was 3.1 times higher than that after one-year
   restoration.The restoration of degraded grasslands greatly increased
   aboveground biomass,resulting in the increased soil C and N inputs
   through plant litter and rhizodeposition.Increased C and N inputs by
   plants triggered rapid C and N turnover in soil.Such a strong positive
   feedback help restore the degraded alpine grasslands.These findings
   indicate that imbalance of soil elements should be responsible for the
   degradation of alpine grasslands,providing an important basis for the
   restoration of degraded alpine grasslands and sustainable use of alpine
   grasslands.
Z4 土壤元素失衡是造成高寒草甸退化的关键诱因,明晰其过程与机制是高寒草甸生态系统可持续利用和退化草地恢复的重要内容。以我国典型青藏高原高寒草甸生态系
   统为研究对象,选取围封1年样地作为短期恢复、围封6年样地作为中期恢复及围封15年样地作为长期恢复阶段,分析了这些样地的土壤基本理化性质。研究发现
   ,退化高寒草甸的恢复未改变土壤pH,但增大了土壤保水能力和电导率。土壤有机碳和全氮含量随恢复进程变化敏感,而磷含量的变化并不明显,随着恢复时间的
   增加土壤C ∶ N,C ∶ P和N ∶
   P显著升高,土壤可利用氮素特别是铵态氮的供应能力得到显著提升,长期恢复阶段的土壤铵态氮含量为短期恢复阶段的3.1倍。退化草地的恢复大幅度增加了高
   寒草甸生态系统地上生物量,这进一步增加了植物对土壤中的碳和氮输入,使土壤中的碳氮周转变快,诱发了植物-土壤之间的正反馈,形成良性循环,使退化草甸
   得以改善。本研究从退化高寒草甸恢复角度初步证实,土壤碳氮与磷元素比例失衡是造成高寒草地退化的重要诱因,研究结果对高寒草地的养护管理以及退化高寒草
   地的恢复工作具有重要意义。
C1 Liu Min, Institute of Geographic Sciences and Natural Resources
   Research;;University of Chinese Academy of Sciences, ;;, ;;,
   Beijing;;Beijing 100101;;101408.
   Sun Jingguo, Beijing Forestry University, Beijing 100083, China.
   Xu Xingliang, Institute of Geographic Sciences and Natural Resources
   Research, Beijing 100101, China.
Z6 刘敏, 中国科学院地理科学与资源研究所;;中国科学院大学资源与环境学院, ;;, ;;, 北京;;北京 100101;;101408, 中国.
   孙经国, 北京林业大学林学院, 北京 100083, 中国.
   徐兴良, 中国科学院地理科学与资源研究所, 北京 100101, 中国.
EM liumin_bj@qq.com; xuxingl@hotmail.com
Z7 liumin_bj@qq.com; xuxingl@hotmail.com
Z8 4
Z9 4
UT CSCD:6778305
DA 2023-03-23
ER

PT J
AU Liu Xin
   Wang Yibo
   Yang Wenjing
Z2 刘鑫
   王一博
   杨文静
TI Study on soil quality evaluation methods under the background of
   vegetation degradation in Qinghai-Tibet Plateau
Z1 青藏高原植被退化背景下土壤质量评价方法研究
Z3 兰州大学学报. 自然科学版
SO Journal of Lanzhou University. Natural Science
VL 56
IS 2
BP 143
EP 153
AR 0455-2059(2020)56:2<143:QZGYZB>2.0.TX;2-S
PY 2020
DT Article
AB 154 soil samples were collected according to the degree of vegetation
   degradation in the Xidatan to Anduo area of the hinterland thereof. The
   minimum data set affecting soil quality under the background of alpine
   grassland degradation in the permafrost regions was determined by the
   principal component analysis: alkali nitrogen, salt, total phosphorus
   and organic matter. According to the minimum data set in this respect,
   the soil quality of alpine grassland was evaluated, and the soil quality
   index (SQI) under vegetation degradation was obtained. The research
   showed that, with the increase of vegetation coverage, SQI also
   presented an increasing trend, i.e., when the vegetation coverage was
   less than 30%, the average value of the SQI was 0.300-0.442; when the
   vegetation coverage was 30%-50%, the average value of the SQI was
   0.308-0.457; when the vegetation coverage was 50%-70%, the average value
   of the SQI was 0.328-0.491; and when the vegetation coverage was $ >
   70\% $, the average value of the SQI was 0.327-0.532. Different soil
   quality indices were calculated by linear and nonlinear scoring
   functions respectively. The linear regression analysis of different soil
   quality indexes showed that the soil quality index based on minimum data
   set could express the soil quality under the background of vegetation
   degradation. Compared with the ${\rm{SQ}}{{\rm{I}}_{{\rm{L - A}}}}$,
   ${\rm{SQ}}{{\rm{I}}_{{\rm{L - WA}}}}$, ${\rm{SQ}}{{\rm{I}}_{{\rm{N -
   A}}}}$ methods, the non-linearly weighted soil quality index
   (${\rm{SQ}}{{\rm{I}}_{{\rm{N - WA}}}}$) based on minimum data set could
   accurately evaluate $\left( {{R^2} = 0.686\;4} \right)$ the soil under
   the vegetation degradation in permafrost regions of the Qinghai-Tibet
   Plateau.
Z4 在青藏高原西大滩至安多地区,根据植被退化的不同程度采集了154个土壤样品.通过主成分分析法确定了影响青藏高原多年冻土区高寒草地植被退化背景下土壤
   质量的最小数据集:碱解氮、盐分、全磷和有机质.根据影响土壤质量的最小数据集对青藏高原多年冻土区高寒草地土壤质量进行了评价,得出了植被退化下的土壤
   质量指数(SQI).结果表明,随着植被盖度的增加, SQI呈增加趋势,即植被盖度$ < 30\% $时,
   SQI平均值为0.300~0.442;植被盖度30%~50%时, SQI平均值为0.308~ 0.457;植被盖度50%~70%时,
   SQI平均值为0.328~0.491;植被盖度$ > 70\% $时, SQI平均值为0.327~
   0.532.分别采用线性与非线性得分函数计算得到不同的SQI,通过线性回归分析发现,基于最小数据集的SQI可以较详尽地表达出植被退化背景下土壤的
   质量变化,相较于${\rm{SQ}}{{\rm{I}}_{{\rm{L - A}}}}$、${\rm{SQ}}{{\rm{I}}_{{\rm{L
   - WA}}}}$、${\rm{SQ}}{{\rm{I}}_{{\rm{N -
   A}}}}$方法,基于最小数据集的非线性加权${\rm{SQ}}{{\rm{I}}_{{\rm{N -
   WA}}}}$能够对青藏高原多年冻土区高寒草地植被退化影响下的土壤做出更准确地评价$\left( {{R^2} = 0.686\;4}
   \right)$.
C1 Liu Xin, College of Earth and Environmental Sciences, Lanzhou
   University, Lanzhou, Gansu 730000, China.
   Yang Wenjing, College of Earth and Environmental Sciences, Lanzhou
   University, Lanzhou, Gansu 730000, China.
   Wang Yibo, College of Earth and Environmental Sciences, Lanzhou
   University;;Northwest Institute of Eco-environment and Resources,
   Chinese Academy of Sciences, ;;State Key Laboratory of Frozen Soil
   Engineering, Lanzhou;;Lanzhou, ;; 730000;;730000.
Z6 刘鑫, 兰州大学资源环境学院, 兰州, 甘肃 730000, 中国.
   杨文静, 兰州大学资源环境学院, 兰州, 甘肃 730000, 中国.
   王一博, 兰州大学资源环境学院;;中国科学院西北生态环境资源研究院, ;;冻土工程国家重点实验室, 兰州;;兰州, ;;
   730000;;730000.
EM wangyib@lzu.edu.cn
Z7 wangyib@lzu.edu.cn
Z8 0
Z9 2
UT CSCD:6804902
DA 2023-03-23
ER

PT J
AU Liu Shujuan
   Wei Xinghu
   Zheng Qianqian
   Lin Qixia
   Luo Xiaolan
   Chen Yizhe
   Liang Zhaoxiong
   Guan Gongcou
Z2 刘淑娟
   魏兴琥
   郑倩倩
   林啟霞
   罗小兰
   陈毅哲
   梁钊雄
   关共凑
TI Soil organic carbon contents characteristics in the alpine desert area
   of Ali,Tibet,China
Z1 西藏阿里高寒荒漠区土壤有机碳含量特征
Z3 中国沙漠
SO Journal of Desert Research
VL 40
IS 4
BP 234
EP 240
AR 1000-694X(2020)40:4<234:XZALGH>2.0.TX;2-R
PY 2020
DT Article
AB Ali alpine desert zone in Qinghai-Tibet Plateau were selected as the
   investigation regions,vegetation and soil profiles in 30 sample plots
   were surveyed,soil organic carbon,size composition,and other index were
   measured. The results show:(1)The Ali alpine desert zone main distribute
   in spread over lake basin,broad valley,the foot of the
   slope,alluvial-proluvial fan with altitude of 4 000-5 000 m,soil there
   are thin soil thickness, high gravel proportion in soil surface,severe
   desertification and low soil organic carbon. The contents of soil
   organic carbon demonstrate the reduction tendency from subalpine prairie
   soil,alpine prairie soil,subalpine desert steppe soil,subalpine desert
   steppe soil to alpine desert soil. The contents of soil organic carbon
   had the significance reduction from alpine prairie soil to subalpine
   desert steppe soil,subalpine desert steppe soil,and alpine desert
   soil.(2)The contents of soil organic carbon in 8 kinds of plant
   association showed a reduction tendency from steppe to desert steppe and
   desert. The contents of soil organic carbon of stipa spp-Orinus
   thoroldii steppe and Stipa purpurea steppe higher highly significance
   than Stipa caucasica steppe,Artemisia wellbyi bushwood, Ajania
   fruticulosa desert,Ceratoides latens desert,and Ceraloides compacta
   desert. The contents of soil organic carbon of Stipa caucasica
   steppe,Ajania fruticulosa desert,Ceratoides latens desert higher
   significance than Krascheninnikovia compacta desert.(3)Correlation
   analysis of soil organic carbon with altitude,gravel concentration in
   surface and soil thickness showed the reducation of soil organic carbon
   and increase of gravel proportion in soil surface with the rise
   altitude. Overgraze of livestock and wild animal maybe is the principal
   factor that bring about vegetation degradation and lead to the
   reducation of soil organic carbon in alpine desert zone.
Z4 调查了西藏阿里高寒荒漠区30个高寒荒漠样地土壤剖面发生层,分层采集土壤样品,测定有机碳、全氮、全磷、全钾含量和粒度。结果表明:(1)阿里高寒荒漠
   区主要分布在海拔4 000~5 000
   m的湖盆、宽谷、沟谷坡麓、冲洪积扇,土层薄、地表粗砾化、沙化严重,有机碳含量低,从亚高山草原土、高山草原土、亚高山荒漠草原土、亚高山荒漠土至高山
   荒漠土,土壤有机碳含量呈逐渐下降的趋势,高山草原土有机碳含量显著高于亚高山荒漠草原土、亚高山荒漠土和高山荒漠土,从草原到荒漠土壤退化明显。(2)
   8种植物群丛的土壤有机碳含量表现出按草原-荒漠草原-荒漠-砾漠逐渐降低的指数关系,针茅(Stipa spp.)-固沙草(Orinus
   thoroldii)草原和紫花针茅(Stipa purpurea)草原的土壤有机碳含量均极显著高于沙生针茅(Stipa caucasica
   subsp. glareosa)草原、沙蒿(Artemisia wellbyi)灌丛草原、灌木亚菊(Ajania
   fruticulosa)荒漠、驼绒藜(Ceratoides latens)砾漠和垫状驼绒藜(Ceratoides
   compacta)砾漠;沙生针茅草原、灌木亚菊荒漠、驼绒藜砾漠土壤有机碳又显著高于垫状驼绒藜砾漠。(3)土壤有机碳含量与海拔、土层厚度、表层砾石
   含量之间具微相关性,但随海拔升高,土壤有机碳含量降低、地表粗砾化有加重的趋势,家畜超载、野生动物数量增加造成植被退化可能是导致高寒荒漠土壤有机碳
   降低的主要原因。
C1 Liu Shujuan, Foshan University, Foshan, Guangdong 528000, China.
   Wei Xinghu, Foshan University, Foshan, Guangdong 528000, China.
   Zheng Qianqian, Foshan University, Foshan, Guangdong 528000, China.
   Lin Qixia, Foshan University, Foshan, Guangdong 528000, China.
   Luo Xiaolan, Foshan University, Foshan, Guangdong 528000, China.
   Chen Yizhe, Foshan University, Foshan, Guangdong 528000, China.
   Liang Zhaoxiong, Foshan University, Foshan, Guangdong 528000, China.
   Guan Gongcou, Foshan University, Foshan, Guangdong 528000, China.
Z6 刘淑娟, 佛山科学技术学院, 佛山, 广东 528000, 中国.
   魏兴琥, 佛山科学技术学院, 佛山, 广东 528000, 中国.
   郑倩倩, 佛山科学技术学院, 佛山, 广东 528000, 中国.
   林啟霞, 佛山科学技术学院, 佛山, 广东 528000, 中国.
   罗小兰, 佛山科学技术学院, 佛山, 广东 528000, 中国.
   陈毅哲, 佛山科学技术学院, 佛山, 广东 528000, 中国.
   梁钊雄, 佛山科学技术学院, 佛山, 广东 528000, 中国.
   关共凑, 佛山科学技术学院, 佛山, 广东 528000, 中国.
EM liujuan_407@163.com; weixinghu1964@163.com
Z7 liujuan_407@163.com; weixinghu1964@163.com
Z8 3
Z9 3
UT CSCD:6798883
DA 2023-03-23
ER

PT J
AU Zhou Fufei
   Wang Hong
   Zhang Feiyu
   Zhou Riu
   Hua Xianze
   Ye Guohiu
   Hua Limin
Z2 周富斐
   王宏
   张飞宇
   周睿
   华铣泽
   叶国辉
   花立民
TI Evaluation on the effect of rodent control measures on alpine meadow in
   Maqu Countyof Qinghai-Tibet Plateau
Z1 玛曲县高寒草甸鼠害地治理措施效果评价
Z3 草原与草坪
SO Grassland and Turf
VL 40
IS 4
BP 80
EP 87
AR 1009-5500(2020)40:4<80:MQXGHC>2.0.TX;2-J
PY 2020
DT Article
AB It is of great significance to scientifically evaluate the effects of
   different control measures on rodent damage areas for the prevention and
   control of alpine meadow degradation.For mild and moderate rodent damage
   in the alpine meadow area of Maqu County,Gansu Province,the control
   measures were respectively adopted, including rodent control+one-year
   ban grazing+one-year light grazing,and rodent control+ban grazing with
   reseeding annual ryegrass+light grazing,and the plant species
   number,height,coverage,the functional group of aboveground biomass,and
   number of available pika hole number were investigated.The results
   showed that:1)after rodent control and ban grazing in mild rodent damage
   area,Menhinick index,Evenness_e^ H/S index and Simpson_1-d index of
   plant community increased by 154.9%,41.1%,and 52.8%,respectively. The
   total aboveground biomass and available hole number significantly
   increased,in which the hay yield increased to 3758.19kg/hm~2.After light
   grazing for one year,the total aboveground biomass of plant community
   and available hole number significantly decreased(P<0.05).2)after
   reseeding annual ryegrass for one year in moderate rodent damaged
   area,Menhinick index,Evenness_e^H/S index,and Simpson_1 -D index of
   plant community significantly increased by 71%,31%,and
   18%,respectively(P<0.05),while the dominance index decreased
   significantly(P<0.05).The aboveground biomass increased
   significantly,and the available hole number decreased
   significantly(P<0.05).After light grazing for one year,the plant species
   number significantly increased by 47.75%,Evenness_e^H/S index
   significantly reduced by 24.2%,and available hole number increased
   significantly(P<0.05).
Z4 对甘肃省玛曲县高寒草甸区轻度和中度鼠害地分别采取控鼠+封育1年+适度放牧1年,控鼠+封育补播一年生黑麦草+适度放牧1年的治理措施,调查了不同治理
   措施下鼠害地植物种类、高度、盖度、各功能群(禾本科、莎草科、杂类草)地上生物量以及有效鼠洞数目等指标。结果表明:1)轻度鼠害地经过灭鼠封育后,植
   物群落Menhinick指数、Evenness_e^H/S指数和Simpson_1-D指数分别增加154.9%、41.1%、52.8%,植物群落
   总地上生物量和有效洞口数均显著增加,干草产量可达3 758.19
   kg/hm~2;适度放牧1年后植物群落总地上生物量和有效洞口数均显著降低(P<0.05);2)中度鼠害地采取封育1年后植物群落Menhinick
   指数、Evenness_e^H/S指数和Simpson_1-D指数分别增加了71%、
   31%、18%(P<0.05),而Dominance_D指数显著降低(P<0.05)。植物群落总地上生物量显著增加,有效洞口显著降低(P<0.0
   5)。适度放牧1年后,植物种类增加了47.75%,Evenness_e^H/S降低了24.2%,有效洞口数显著增加(P<0.05)。
C1 Zhou Fufei, College of Grassland Science, Gansu Agricultural University,
   Key Laboratory of Grassland Ecosystem of the Ministry of Education,
   Lanzhou, Gansu 730070, China.
   Wang Hong, College of Grassland Science, Gansu Agricultural University,
   Key Laboratory of Grassland Ecosystem of the Ministry of Education,
   Lanzhou, Gansu 730070, China.
   Zhang Feiyu, College of Grassland Science, Gansu Agricultural
   University, Key Laboratory of Grassland Ecosystem of the Ministry of
   Education, Lanzhou, Gansu 730070, China.
   Zhou Riu, College of Grassland Science, Gansu Agricultural University,
   Key Laboratory of Grassland Ecosystem of the Ministry of Education,
   Lanzhou, Gansu 730070, China.
   Hua Xianze, College of Grassland Science, Gansu Agricultural University,
   Key Laboratory of Grassland Ecosystem of the Ministry of Education,
   Lanzhou, Gansu 730070, China.
   Ye Guohiu, College of Grassland Science, Gansu Agricultural University,
   Key Laboratory of Grassland Ecosystem of the Ministry of Education,
   Lanzhou, Gansu 730070, China.
   Hua Limin, College of Grassland Science, Gansu Agricultural University,
   Key Laboratory of Grassland Ecosystem of the Ministry of Education,
   Lanzhou, Gansu 730070, China.
Z6 周富斐, 甘肃农业大学草业学院, 草业生态系统教育部重点实验室;;甘肃省草业工程实验室;;中-美草地畜牧业可持续发展研究中心, 兰州, 甘肃
   730070, 中国.
   王宏, 甘肃农业大学草业学院, 草业生态系统教育部重点实验室;;甘肃省草业工程实验室;;中-美草地畜牧业可持续发展研究中心, 兰州, 甘肃
   730070, 中国.
   张飞宇, 甘肃农业大学草业学院, 草业生态系统教育部重点实验室;;甘肃省草业工程实验室;;中-美草地畜牧业可持续发展研究中心, 兰州, 甘肃
   730070, 中国.
   周睿, 甘肃农业大学草业学院, 草业生态系统教育部重点实验室;;甘肃省草业工程实验室;;中-美草地畜牧业可持续发展研究中心, 兰州, 甘肃
   730070, 中国.
   华铣泽, 甘肃农业大学草业学院, 草业生态系统教育部重点实验室;;甘肃省草业工程实验室;;中-美草地畜牧业可持续发展研究中心, 兰州, 甘肃
   730070, 中国.
   叶国辉, 甘肃农业大学草业学院, 草业生态系统教育部重点实验室;;甘肃省草业工程实验室;;中-美草地畜牧业可持续发展研究中心, 兰州, 甘肃
   730070, 中国.
   花立民, 甘肃农业大学草业学院, 草业生态系统教育部重点实验室;;甘肃省草业工程实验室;;中-美草地畜牧业可持续发展研究中心, 兰州, 甘肃
   730070, 中国.
EM m17899315787@163.com; hualm@gsau.edu.cn
Z7 m17899315787@163.com; hualm@gsau.edu.cn
Z8 1
Z9 1
UT CSCD:6822566
DA 2023-03-23
ER

PT J
AU Yu Lanhui
   Wang Jie
   Liao Lirong
   Zhang Chao
   Liu Guobin
Z2 喻岚晖
   王杰
   廖李容
   张超
   刘国彬
TI Soil Microbial Biomass,Enzyme Activities and Ecological Stoichiometric
   Characteristics and Influencing Factors along Degraded Meadows on the
   Qinghai-Tibet Plateau
Z1 青藏高原退化草甸土壤微生物量、酶化学计量学特征及其影响因素
Z3 草地学报
SO Acta Agrestia Sinica
VL 28
IS 6
BP 1702
EP 1710
AR 1007-0435(2020)28:6<1702:QZGYTH>2.0.TX;2-B
PY 2020
DT Article
AB Revealing the changes in soil microbial biomass and enzymes and their
   stoichiometric characteristics is of great significance to understand
   the degradation mechanism of degraded grassland.In the present study,we
   surveyed the soil in Qinghai-Tibetan alpine meadows and classified the
   extent of degradation as undegraded,lightly degraded,moderately
   degraded,and severely degraded to evaluate the changes in stoichiometric
   characteristics of microbial biomass and enzymes activities.Results
   showed that as the meadow degraded,the contents of soil organic
   carbon(SOC),total nitrogen(TN),available potassium (AK),microbial
   biomass carbon(MBC)and microbial biomass nitrogen(MBN)decreased
   significantly.Activities
   ofbeta-1,4-Glucosidase(BG)andbeta-N-Acetylglucosaminidase(NAG)of the
   degraded grasslands were significantly higher than that of the
   undegraded meadow.The ratios of N/P and MBN/MBP in severely degraded
   meadow were significantly lower than those in undegraded meadow,and
   ln(NAG+LAP)/lnALP ranged from 0.77to 0.83,which was higher than the
   0.44(global average value),indicating that the degradation aggravated
   the soil nitrogen limitation in the studied area.The correlation
   analysis showed soil microbial biomass,enzyme activities and ecological
   stoichiometric ratio were positively correlated with SOC and TN. In
   summary,soil microbial biomass,enzyme activities and ecological
   stoichiometric ratio were sensitive to soil nutrient change and could
   reflect soil nutrient limitations.
Z4 探明草地退化过程中土壤微生物量和酶的变化趋势及其化学计量学特征,对理解草地的退化机理有重要意义。本研究以青藏高原高寒草甸4种不同退化程度(未退化
   、轻度退化、中度退化、重度退化)草甸为研究对象,分析了土壤微生物量和酶化学计量学特征及其影响因素。结果表明,随草甸退化程度的加剧,土壤有机碳(S
   oil organic carbon,SOC)、全氮(Total nitrogen,TN)、速效钾(Available
   potassium,AK)、微生物量碳(Microbial biomass carbon,MBC)和微生物量氮(Microbial
   biomass nitrogen,MBN)含量显著降低;未退化草甸beta-1,4-葡萄糖苷酶(beta-1,
   4-Glucosidase,BG)和beta-N-乙酰氨基葡萄糖苷酶(beta-N-Acetylglucosaminidase,NAG)活性显著
   低于轻度、中度和重度退化;重度退化草甸土壤氮/磷、MBN/MBP显著低于未退化,ln(NAG+LAP)/lnALP取值范围为0.77~0.83,
   高于全球均值0.44,说明退化引起了该地区的土壤氮限制;相关分析表明微生物量和酶的化学计量比受有机碳和全氮的影响显著。综上,微生物量和酶的化学计
   量学特征对土壤养分变化响应敏感且能反映土壤养分限制情况。
C1 Yu Lanhui, Research Center of Soil and Water Conservation and Ecological
   Environment, Chinese Academy of Sciences and Ministry
   Education;;University of Chinese Academy of Sciences, ;;, Yangling;;,
   Shaanxi;;Beijing 712100;;100049.
   Liao Lirong, Research Center of Soil and Water Conservation and
   Ecological Environment, Chinese Academy of Sciences and Ministry
   Education;;University of Chinese Academy of Sciences, ;;, Yangling;;,
   Shaanxi;;Beijing 712100;;100049.
   Wang Jie, Institute of Soil and Water Conservation, Northwest A&F
   University, Yangling, Shaanxi 712100, China.
   Zhang Chao, Research Center of Soil and Water Conservation and
   Ecological Environment, Chinese Academy of Sciences and Ministry
   Education;;Institute of Soil and Water Conservation, Northwest A&F
   University, ;;, Yangling;;Yangling, Shaanxi;;Shaanxi 712100;;712100.
   Liu Guobin, Research Center of Soil and Water Conservation and
   Ecological Environment, Chinese Academy of Sciences and Ministry
   Education, Yangling, Shaanxi 712100, China.
Z6 喻岚晖, 中国科学院教育部水土保持与生态环境研究中心;;中国科学院大学, ;;, 杨凌;;, 陕西;;北京 712100;;100049,
   中国.
   廖李容, 中国科学院教育部水土保持与生态环境研究中心;;中国科学院大学, ;;, 杨凌;;, 陕西;;北京 712100;;100049,
   中国.
   王杰, 西北农林科技大学水土保持研究所, 杨凌, 陕西 712100, 中国.
   张超, 中国科学院教育部水土保持与生态环境研究中心;;西北农林科技大学水土保持研究所, ;;, 杨凌;;杨凌, 陕西;;陕西
   712100;;712100, 中国.
   刘国彬, 中国科学院教育部水土保持与生态环境研究中心, 杨凌, 陕西 712100, 中国.
EM 18581722736@163.com; zhangchaolynn@163.com
Z7 18581722736@163.com; zhangchaolynn@163.com
Z8 11
Z9 11
UT CSCD:6882743
DA 2023-03-23
ER

PT J
AU 宋明华
   李猛
   霍佳娟
   吴良
   张宪洲
Z2 Song Minghua
   Li Meng
   Huo Jiajuan
   Wu Liang
   Zhang Xianzhou
TI Multifunctionality and Thresholds of Alpine Grassland on the Tibetan
   Plateau
Z1 西藏高原高寒草地的多功能性及其阈值
Z3 资源与生态学报
SO Journal of Resources and Ecology
VL 11
IS 3
BP 263
EP 271
AR 1674-764X(2020)11:3<263:MATOAG>2.0.TX;2-L
PY 2020
DT Article
AB Ecosystems can simultaneously provide multiple functions and services.
   Knowledge on the combinations of such multi-dimensional functions is
   critical for accurately assessing the carrying capacity and implementing
   sustainable management. However, accurately quantify the
   multifunctionality of ecosystems remains challenging due to the
   dependence and close association among individual functions. Here, we
   quantified spatial patterns in the multifunctionality of alpine
   grassland on the Tibetan Plateau by integrating four important
   individual functions based on data collected from a field survey and
   remote sensing NDVI. After mapping the spatial pattern of
   multifunctionality, we extracted multifunctionality values across four
   types of grassland along the northern Tibet Plateau transect. Effects of
   climate and grazing intensity on the multifunctionality were
   differentiated. Our results showed that the highest values of
   multifunctionality occurred in the alpine meadow. Low values of
   multifunctionality were comparable in different types of grassland.
   Annual precipitation explained the large variation of multifunctionality
   across the different types of grassland in the transect, which showed a
   significantly positive effect on the multifunctionality. Grazing
   intensity further explained the rest of the variation in the
   multifunctionality (residuals), which showed a shift from neutral or
   positive to negative effects on multifunctionality across the different
   types of grassland. The consistently rapid declines of belowground
   biomass, SOC, and species richness resulted in the collapse of the
   multifunctionality as bare ground cover amounted to 75%, which
   corresponded to a multifunctionality value of 0.233. Our results are the
   first to show the spatial pattern of grassland multifunctionality. The
   rapid decline of the multifunctionality suggests that a collapse in the
   multifunctionality can occur after the vegetation cover decreases to
   25%, which is also accompanied by rapid losses of species and other
   individual functions. Our results are expected to provide evidence and
   direction for the sustainable development of alpine grassland and
   restoration management.
Z4 生态系统可以同时提供多种功能和服务。对生态系统多功能性的认知有助于我们准确评估系统承载能力,并对维持系统可持续发展至关重要。但是,由于单个功能之
   间往往存在显著的相关性,且彼此非独立,使得准确量化生态系统多功能性具有很大的挑战。我们根据实地调查和遥感收集的NDVI数据,通过整合四个重要的单
   个功能,量化了青藏高原高寒草地多功能性的空间格局。在此基础上,对沿青藏高原北部样带分布的四种主要草地类型的多功能性值进行提取,区分了气候和放牧强
   度对多功能性的影响。结果表明多功能性在高寒草甸具有很高的值。多功能性的低值在不同草地类型中是具有可比性的。年降水量可以解释多功能性沿四种不同草地
   类型的较大变异,即对多功能性有显著正向影响。放牧强度可以进一步解释多功能性的变化,即对四种草地类型的多功能性有显著负向影响。地下生物量、有机碳以
   及物种丰富度的持续快速下降导致了多功能性的急剧衰退,此时,裸土覆盖率达到了75%,对应的多功能性值为0.233。我们的研究结果首次展示了高寒草地
   多功能性的空间格局。多功能性的迅速下降表明,在植被覆盖率降低到25%之后,多功能性可能会崩溃,还会伴随着物种和其他个别功能的快速丧失。本研究可为
   高寒草地的可持续发展和退化草地恢复提供依据和指导。
C1 Song Minghua, Institute of Geographic Sciences and Natural Resources
   Research, Chinese Academy of Science, Key Laboratory of Ecosystem
   Network Observation and Modeling, Chinese Academy of Science, Beijing
   100101, China.
   Li Meng, Institute of Geographic Sciences and Natural Resources
   Research, Chinese Academy of Science, Key Laboratory of Ecosystem
   Network Observation and Modeling, Chinese Academy of Science, Beijing
   100101, China.
   Zhang Xianzhou, Institute of Geographic Sciences and Natural Resources
   Research, Chinese Academy of Science, Key Laboratory of Ecosystem
   Network Observation and Modeling, Chinese Academy of Science, Beijing
   100101, China.
   Huo Jiajuan, Department of Ecology, School of Ecology and Environment,
   Inner Mongolia University, Hohhot, Inner Mongolia 010021, China.
   Wu Liang, Center for World Geography and Resources Research, Institute
   of Geographic Sciences and Natural Resources Research, Chinese Academy
   of Sciences, Beijing 100101, China.
Z6 宋明华, 中国科学院地理科学与资源研究所, 生态系统网络观测与模拟重点实验室, 北京 100101, 中国.
   李猛, 中国科学院地理科学与资源研究所, 生态系统网络观测与模拟重点实验室, 北京 100101, 中国.
   张宪洲, 中国科学院地理科学与资源研究所, 生态系统网络观测与模拟重点实验室, 北京 100101, 中国.
   霍佳娟, 内蒙古大学, 生态与环境学院生态学系, 呼和浩特, 内蒙古 010021, 中国.
   吴良, 中国科学院地理科学与资源研究所, 世界地理与资源研究中心, 北京 100101, 中国.
EM songmh@igsnrr.ac.cn
Z7 songmh@igsnrr.ac.cn
Z8 1
Z9 2
UT CSCD:6728950
DA 2023-03-23
ER

PT J
AU Song Meiling
   Wang Yuqin
   Bao Gensheng
   Wang Hongsheng
Z2 宋梅玲
   王玉琴
   鲍根生
   王宏生
TI Effect of Stellera chamaejasme removal on the nutrient resorption of
   plants in an alpine grassland community
Z1 狼毒防除对高寒草地群落植物养分重吸收的影响
Z3 草业学报
SO Acta Prataculturae Sinica
VL 29
IS 10
BP 47
EP 57
AR 1004-5759(2020)29:10<47:HDFCDG>2.0.TX;2-Y
PY 2020
DT Article
AB Control of Stellera chamaejasme is one of the main methods used to
   promote recovery of degraded grasslands in the Qinghai-Tibetan
   Plateau.Limited studies have been conducted on the nutrient resorption
   of plants during this recovery period.This study investigated the
   effects of S.chamaejasme removal(SR)on the nutrient resorption
   efficiency(NuR)from species level,to functional group level,and to
   community level of the alpine grassland ecosystem.It was found that:At
   the species level,SR decreased NuR (Nirogen,N)of Poa alpigena and
   Festuca ovina;SR decreased NuR (Phosphorus,P)of P.alpigena and Stipa
   aliena,but increased NuR (P)of Koeleria litvinowii,Kobresia capillifolia
   and Kobresia humilis.At the functional group level,SR induced increased
   N content in green and senesced leaves of forbs,and the decline of
   NuR(N) in forbs.The NuR(N)and NuR(P)of Poaceae and Fabaceae all
   decreased after SR treatment,however,the NuR(P)of sedges increased after
   SR.At the community level,N content of green leaves and P content of
   senesced leaves were significantly lower,but the NuR (P)was
   significantly higher in the SR treatment,compared to CK.In
   conclusion,different species and functional groups have different NuR
   responses to SR,but SR promoted P use efficiency at the plant community
   level.These results may provide basic data for the study of nutrient
   utilization mechanisms in the recovery of degraded grassland,and provide
   a theoretical framework for developing effective and sustainable
   measures for S.chamaejasme control in the Qinghai-Tibetan Plateau.
Z4 狼毒防除是青藏高原狼毒型退化草地恢复的主要措施之一,在此过程中高寒草地群落的养分重吸收的变化未见报道。本研究从物种水平、功能群水平和群落水平比较
   狼毒防除以后高寒退化草地植物的氮(N)、磷(P)养分含量和重吸收效率的变化,结果如下:从物种水平来说,狼毒防除造成高原早熟禾和羊茅N重吸收效率的
   降低,也引起了高原早熟禾和异针茅P重吸收效率的降低,以及芒洽草、线叶蒿草和矮蒿草P重吸收效率的升高;从功能群水平来说,狼毒防除升高了杂类草绿色叶
   片和枯黄叶片中的N含量,但降低了其中的P含量,同时,狼毒防除降低了禾本科、豆科植物和杂类草对N和P的重吸收效率,但是提高了莎草科植物的P重吸收效
   率;从整个群落水平来说,狼毒防除以后,绿色叶片中的N含量和枯黄叶片中的P含量显著低于对照,对P的重吸收效率则显著高于对照(P<0.05)。因此,
   狼毒防除对不同物种和不同功能群植物的养分重吸收的影响不同,但是提高了该草地生态系统群落的P的利用效率。此研究结果可以为揭示狼毒型退化草地恢复过程
   中的养分利用机制提供基础数据,为提高高寒草地毒杂草治理的有效性与持续性提供理论依据。
C1 Song Meiling, Qinghai University,Qinghai Academy of Animal and
   Veterinary Sciences, State Key Laboratory of Plateau Ecology and
   Agriculture, Xining, Qinghai 810016, China.
   Wang Yuqin, Qinghai University,Qinghai Academy of Animal and Veterinary
   Sciences, State Key Laboratory of Plateau Ecology and Agriculture,
   Xining, Qinghai 810016, China.
   Bao Gensheng, Qinghai University,Qinghai Academy of Animal and
   Veterinary Sciences, State Key Laboratory of Plateau Ecology and
   Agriculture, Xining, Qinghai 810016, China.
   Wang Hongsheng, Qinghai University,Qinghai Academy of Animal and
   Veterinary Sciences, State Key Laboratory of Plateau Ecology and
   Agriculture, Xining, Qinghai 810016, China.
Z6 宋梅玲, 青海大学畜牧兽医科学院,青海省畜牧兽医科学院, 青海省省部共建三江源生态与高原农牧业国家重点实验室, 西宁, 青海 810016,
   中国.
   王玉琴, 青海大学畜牧兽医科学院,青海省畜牧兽医科学院, 青海省省部共建三江源生态与高原农牧业国家重点实验室, 西宁, 青海 810016,
   中国.
   鲍根生, 青海大学畜牧兽医科学院,青海省畜牧兽医科学院, 青海省省部共建三江源生态与高原农牧业国家重点实验室, 西宁, 青海 810016,
   中国.
   王宏生, 青海大学畜牧兽医科学院,青海省畜牧兽医科学院, 青海省省部共建三江源生态与高原农牧业国家重点实验室, 西宁, 青海 810016,
   中国.
EM meilings@163.com; wanghs1967@aliyun.com
Z7 meilings@163.com; wanghs1967@aliyun.com
Z8 3
Z9 3
UT CSCD:6826645
DA 2023-03-23
ER

PT J
AU Zhang Qian
   Yang Jing
   Yao Baohui
   Cai Zhiyuan
   Sun Xiaomei
   Wang Chan
   Guo Huailiang
   Tan Yuchen
   Su Junhu
Z2 张倩
   杨晶
   姚宝辉
   蔡志远
   孙小妹
   王缠
   郭怀亮
   谭宇尘
   苏军虎
TI Effects of different grazing strategies on zokor mounds plant community
   succession in alpine meadow
Z1 放牧管理模式对高寒草甸鼢鼠鼠丘群落演替的影响
Z3 生态学报
SO Acta Ecologica Sinica
VL 40
IS 8
BP 2802
EP 2811
AR 1000-0933(2020)40:8<2802:FMGLMS>2.0.TX;2-A
PY 2020
DT Article
AB The rodent damage by plateau zokor in the process of alpine meadow
   grazing is a key problem in its utilization and management. Grazing is
   one of the most important ways of using grassland. The grazing system is
   used as a utilization system in grazing management. It regulates the use
   of livestock in the time and space of grazing land,and adjusts the
   grazing intensity and grazing frequency to balance vegetation grow and
   livestock. A reasonable grazing system can improve the diversity of
   grassland plant communities and the stability of grassland
   ecosystems,and is of great significance for promoting the healthy
   development and sustainable use of grassland. Plateau zokor is one of
   the dominant mounds of alpine grassland on the Qinghai-Tibet Plateau. It
   mainly feeds 320 cm of plant roots and stems below the surface.
   Excavation and hillbuilding activities of plateau zokor is one of the
   important driving factors for grassland degradation. The zokor mound is
   one of the important ways to affect grassland. It is mainly reflected in
   the coverage of grassland original vegetation,the reduction of species
   diversity in the community and affecting the productivity of grassland
   vegetation and the composition of aboveground vegetation. Vegetation
   community succession of zokor mounds under different grazing management
   models can provide important basis for grassland management. To analyze
   the effects of different grazing management models on the vegetation
   community characteristics and biomass of the rodent mound,four different
   grazing management models were selected in this study: rotational
   grazing ( RG),growing season grazing ( GSG),continuous grazing ( CG) and
   prohibition grazing ( PG),with different ages of zokor mounds in each
   model including one-year ( ZM1),two-year ( ZM2),three-year (
   ZM3),multi-year ( ZMM) zokor mounds,and control meadow ( CM). The
   results showed that under PG and GSG,the vegetation height and
   aboveground biomass of zokor mounds in all ages were higher than those
   of RG and CG. The Shannon- Werner index of ZM1 and ZM2 species under RG
   and GSG was higher than the species of control meadow. The results of
   principal component analysis ( PCA) showed that aboveground biomass and
   species richness under RG,while aboveground
   biomass,coverage,Shannon-Wiener diversity index,and uniformity under PG
   were important factors of vegetation community succession on zokor
   mounds. Species richness and important value under CG and Shannon-Wiener
   diversity index,coverage and height under GSG were critical indicators
   affecting the vegetation community succession of zokor mounds. In
   conclusion,different grazing modes have different effects on vegetation
   community succession of zokor mounds. It can be effectively restored
   under PG and GSG.
Z4 高寒草甸放牧利用下高原鼢鼠( Eospalax
   baileyi)等危害的发生是草地管理的关键难题,分析放牧管理模式对鼢鼠鼠丘植被群落演替的影响能为草地管理提供重要依据。研究选择划区轮牧(
   RG) 、生长季休牧( GSG) 、连续放牧( CG)和禁牧( PG) 4种放牧管理模式,以及各模式下不同年限鼠丘(一年( ZM1) 、两年(
   ZM2) 、三年( ZM3)和多年鼠丘( ZMM) )与对照( CM)草地。分析不同放牧管理模式对鼠丘植被群落特征和生物量等的影响,结果发现:
   PG和GSG下所有年限鼠丘的植被高度、地上生物量均高于RG和CG;
   RG和GSG下ZM1和ZM2物种Shannon-wiener指数均高于对照样地物种Shannon-wiener指数。主成分分析表明:
   RG下地上生物量和物种丰富度指数是影响鼠丘植被群落演替的重要因子,PG下地上生物量、盖度、Shannon-wiener指数和均匀度指数是鼠丘植被
   群落演替的重要因子,CG下物种丰富度和重要值是影响鼠丘植被群落演替的重要指标,GSG下Shannon-wiener指数、盖度和高度是影响鼠丘植被
   群落演替的重要指标。可见,不同放牧制度对鼠丘植被群落演替的影响不同,禁牧和生长季休牧管理模式能够较好地恢复鼠丘植被群落演替。
C1 Zhang Qian, Sino-U. S. Centers for Grazing land Ecosystem
   Sustainability,Gansu Agricultural University,College of Grassland
   Science;;Gansu Agricultural University-Massey University Research Centre
   for Grassland Biodiversity,Gansu Agricultural University, Key Laboratory
   of Grassland Ecosystem ( Ministry of Education);;Pratacultural
   Engineering Laboratory of Gansu Province;;, Lanzhou;;Lanzhou, ;;
   730070;;730070.
   Yang Jing, Sino-U. S. Centers for Grazing land Ecosystem
   Sustainability,Gansu Agricultural University,College of Grassland
   Science;;Gansu Agricultural University-Massey University Research Centre
   for Grassland Biodiversity,Gansu Agricultural University, Key Laboratory
   of Grassland Ecosystem ( Ministry of Education);;Pratacultural
   Engineering Laboratory of Gansu Province;;, Lanzhou;;Lanzhou, ;;
   730070;;730070.
   Yao Baohui, Sino-U. S. Centers for Grazing land Ecosystem
   Sustainability,Gansu Agricultural University,College of Grassland
   Science;;Gansu Agricultural University-Massey University Research Centre
   for Grassland Biodiversity,Gansu Agricultural University, Key Laboratory
   of Grassland Ecosystem ( Ministry of Education);;Pratacultural
   Engineering Laboratory of Gansu Province;;, Lanzhou;;Lanzhou, ;;
   730070;;730070.
   Cai Zhiyuan, Sino-U. S. Centers for Grazing land Ecosystem
   Sustainability,Gansu Agricultural University,College of Grassland
   Science;;Gansu Agricultural University-Massey University Research Centre
   for Grassland Biodiversity,Gansu Agricultural University, Key Laboratory
   of Grassland Ecosystem ( Ministry of Education);;Pratacultural
   Engineering Laboratory of Gansu Province;;, Lanzhou;;Lanzhou, ;;
   730070;;730070.
   Wang Chan, Sino-U. S. Centers for Grazing land Ecosystem
   Sustainability,Gansu Agricultural University,College of Grassland
   Science;;Gansu Agricultural University-Massey University Research Centre
   for Grassland Biodiversity,Gansu Agricultural University, Key Laboratory
   of Grassland Ecosystem ( Ministry of Education);;Pratacultural
   Engineering Laboratory of Gansu Province;;, Lanzhou;;Lanzhou, ;;
   730070;;730070.
   Guo Huailiang, Sino-U. S. Centers for Grazing land Ecosystem
   Sustainability,Gansu Agricultural University,College of Grassland
   Science;;Gansu Agricultural University-Massey University Research Centre
   for Grassland Biodiversity,Gansu Agricultural University, Key Laboratory
   of Grassland Ecosystem ( Ministry of Education);;Pratacultural
   Engineering Laboratory of Gansu Province;;, Lanzhou;;Lanzhou, ;;
   730070;;730070.
   Tan Yuchen, Sino-U. S. Centers for Grazing land Ecosystem
   Sustainability,Gansu Agricultural University,College of Grassland
   Science;;Gansu Agricultural University-Massey University Research Centre
   for Grassland Biodiversity,Gansu Agricultural University, Key Laboratory
   of Grassland Ecosystem ( Ministry of Education);;Pratacultural
   Engineering Laboratory of Gansu Province;;, Lanzhou;;Lanzhou, ;;
   730070;;730070.
   Su Junhu, Sino-U. S. Centers for Grazing land Ecosystem
   Sustainability,Gansu Agricultural University,College of Grassland
   Science;;Gansu Agricultural University-Massey University Research Centre
   for Grassland Biodiversity,Gansu Agricultural University, Key Laboratory
   of Grassland Ecosystem ( Ministry of Education);;Pratacultural
   Engineering Laboratory of Gansu Province;;, Lanzhou;;Lanzhou, ;;
   730070;;730070.
   Sun Xiaomei, Gansu Agricultural University-Massey University Research
   Centre for Grassland Biodiversity,Gansu Agricultural University;;College
   of Resource and Environmental Science,Gansu Agricultural University, ;;,
   Lanzhou;;Lanzhou, ;; 730070;;730070.
Z6 张倩, 甘肃农业大学草业学院/中美草地畜牧业可持续发展研究中心;;甘肃农业大学新西兰梅西大学草地生物多样性研究中心,
   草业生态系统教育部重点实验室;;甘肃省草业工程实验室;;, 兰州;;兰州, ;; 730070;;730070.
   杨晶, 甘肃农业大学草业学院/中美草地畜牧业可持续发展研究中心;;甘肃农业大学新西兰梅西大学草地生物多样性研究中心,
   草业生态系统教育部重点实验室;;甘肃省草业工程实验室;;, 兰州;;兰州, ;; 730070;;730070.
   姚宝辉, 甘肃农业大学草业学院/中美草地畜牧业可持续发展研究中心;;甘肃农业大学新西兰梅西大学草地生物多样性研究中心,
   草业生态系统教育部重点实验室;;甘肃省草业工程实验室;;, 兰州;;兰州, ;; 730070;;730070.
   蔡志远, 甘肃农业大学草业学院/中美草地畜牧业可持续发展研究中心;;甘肃农业大学新西兰梅西大学草地生物多样性研究中心,
   草业生态系统教育部重点实验室;;甘肃省草业工程实验室;;, 兰州;;兰州, ;; 730070;;730070.
   王缠, 甘肃农业大学草业学院/中美草地畜牧业可持续发展研究中心;;甘肃农业大学新西兰梅西大学草地生物多样性研究中心,
   草业生态系统教育部重点实验室;;甘肃省草业工程实验室;;, 兰州;;兰州, ;; 730070;;730070.
   郭怀亮, 甘肃农业大学草业学院/中美草地畜牧业可持续发展研究中心;;甘肃农业大学新西兰梅西大学草地生物多样性研究中心,
   草业生态系统教育部重点实验室;;甘肃省草业工程实验室;;, 兰州;;兰州, ;; 730070;;730070.
   谭宇尘, 甘肃农业大学草业学院/中美草地畜牧业可持续发展研究中心;;甘肃农业大学新西兰梅西大学草地生物多样性研究中心,
   草业生态系统教育部重点实验室;;甘肃省草业工程实验室;;, 兰州;;兰州, ;; 730070;;730070.
   苏军虎, 甘肃农业大学草业学院/中美草地畜牧业可持续发展研究中心;;甘肃农业大学新西兰梅西大学草地生物多样性研究中心,
   草业生态系统教育部重点实验室;;甘肃省草业工程实验室;;, 兰州;;兰州, ;; 730070;;730070.
   孙小妹, 甘肃农业大学新西兰梅西大学草地生物多样性研究中心;;甘肃农业大学资源与环境学院, ;;, 兰州;;兰州, ;;
   730070;;730070.
EM sujh@gsau.edu.cn
Z7 sujh@gsau.edu.cn
Z8 1
Z9 1
UT CSCD:6723004
DA 2023-03-23
ER

PT J
AU Zhang Guangru
   Zhang Fawei
   Yang Yongsheng
   He Huidan
   Zhu Jingbin
   Luo Jin
   Wang Chunyu
   Luo Fanglin
   Wang Junbang
   Li Yingnian
Z2 张光茹
   张法伟
   杨永胜
   贺慧丹
   祝景彬
   罗谨
   王春雨
   罗方林
   王军邦
   李英年
TI Vegetation and soil respiration at different degradation stages of an
   alpine meadow in the Sanjiangyuan region
Z1 三江源高寒草甸不同退化阶段植被和土壤呼吸特征
Z3 冰川冻土
SO Journal of Glaciology and Geocryology
VL 42
IS 2
BP 662
EP 670
AR 1000-0240(2020)42:2<662:SJYGHC>2.0.TX;2-L
PY 2020
DT Article
AB Vegetation community,soil respiration characteristics and their
   relationships at different degradation stages were explored,and the
   temperature sensitivity of soil respiration was analyzed by monitoring
   the vegetation and soil respiration at different degradation stages of
   an alpine meadow in Maqen County,Sanjiangyuan region in 2017. The
   results show that:As the degree of degradation increase,the Gramineae
   decreases,but poisonous weed increases significantly(P<0.05);vegetation
   coverage,species index,and diversity index decrease significantly
   (P<0.05). The aboveground biomass under the condition of heavy
   degradation has decreased by 25.36% and 22.37% in comparison with light
   and moderate degradation(P<0.05). Under the condition of moderate
   degradation,evenness index and underground biomass increased
   significantly(P<0.05). Soil respiration at each degradation stage has a
   unimodal change during the year,showing high in growing season and low
   in non-growing season,especially in a highest peak growth period(July -
   August)of the vegetation and a significant exponential relationship with
   soil temperature at 5 cm depth(P<0.05);total soil respiration emissions
   in 2017 under light,moderate and heavy degradation are 626.89
   gC·m~(-2),386.66 gC·m~(-2) and 393.81 gC· m~(-2),respectively. Soil
   respiration rate decreases with the degree of degradation. Temperature
   sensitivity coefficients(Q10) of soil respiration at light
   degradation,moderate degradation and heavy degradation stages are
   2.82,3.54,and 2.35,respectively,indicating that the temperature
   sensitivity is the highest under moderate degradation and the lowest
   under heavy degradation. These results would be useful for understanding
   the vegetation and soil respiration characteristics at different
   degradation stages of alpine meadows on the Tibetan Plateau.
Z4 通过监测三江源玛沁县高寒草甸2017年度植被特征及土壤呼吸通量,探讨了不同退化阶段植被群落、土壤呼吸特征及其协同关系,并分析了土壤呼吸的温度敏感
   性。结果表明:随着高寒草甸退化程度加剧,禾本科植物重要值降低,毒杂草显著增加(P<0.05);植被盖度、物种数、多样性指数显著下降(P<0.05
   ),重度退化阶段的地上生物量比轻度、中度退化阶段降低了25.36%、22.37%(P<0.05);在中度退化条件下,均匀度指数和地下生物量显著增
   多(P<0.05)。在各退化阶段,土壤呼吸年内均呈单峰式变化过程,表现出生长季高、非生长季低的特征,植物生长旺季(7 - 8月)最高,且与5
   cm深度处土壤温度之间呈显著指数关系(P<0.05);2017年轻度退化、中度退化和重度退化阶段的土壤呼吸碳排放总量分别为626.89
   gC·m~(-2)、386.66 gC·m~(-2)、393.81
   gC·m~(-2);同时,土壤呼吸与植被群落演替具有显著的协同性,随着退化程度加剧土壤呼吸速率下降。轻度退化、中度退化、重度退化阶段土壤呼吸的温
   度敏感性系数(Q10)分别为2.82、3.54和2.35,表明中度退化条件下的温度敏感性最强,重度退化条件下最弱。
C1 Zhang Guangru, Northwest Institute of Plateau Biology,Chinese Academy of
   Sciences;;University of Chinese Academy of Sciences, ;;, Xining;;,
   ;;Beijing 810008;;100049.
   Zhu Jingbin, Northwest Institute of Plateau Biology,Chinese Academy of
   Sciences;;University of Chinese Academy of Sciences, ;;, Xining;;,
   ;;Beijing 810008;;100049.
   Wang Chunyu, Northwest Institute of Plateau Biology,Chinese Academy of
   Sciences;;University of Chinese Academy of Sciences, ;;, Xining;;,
   ;;Beijing 810008;;100049.
   Luo Fanglin, Northwest Institute of Plateau Biology,Chinese Academy of
   Sciences;;University of Chinese Academy of Sciences, ;;, Xining;;,
   ;;Beijing 810008;;100049.
   Zhang Fawei, College of Life Sciences,Luoyang Normal University,
   Luoyang, Henan 471934, China.
   Yang Yongsheng, Northwest Institute of Plateau Biology,Chinese Academy
   of Sciences;;Key Laboratory of Adaptation and Evolution of Plateau
   Biota,Chinese Academy of Sciences, ;;Key Laboratory of Adaptation and
   Evolution of Plateau Biota,Chinese Academy of Sciences, Xining;;Xining,
   ;; 810008;;810008.
   Li Yingnian, Northwest Institute of Plateau Biology,Chinese Academy of
   Sciences;;Key Laboratory of Adaptation and Evolution of Plateau
   Biota,Chinese Academy of Sciences, ;;Key Laboratory of Adaptation and
   Evolution of Plateau Biota,Chinese Academy of Sciences, Xining;;Xining,
   ;; 810008;;810008.
   He Huidan, Zaozhuang University, Zaozhuang, Shandong 277100, China.
   Luo Jin, Northwest Institute of Plateau Biology,Chinese Academy of
   Sciences, Xining, Qinghai 810008, China.
   Wang Junbang, Northwest Institute of Plateau Biology,Chinese Academy of
   Sciences;;Institute of Geographic Sciences and Natural Resources
   Research,Chinese Academy of Sciences, ;;, Xining;;, ;;Beijing
   810008;;100101.
Z6 张光茹, 中国科学院西北高原生物研究所;;中国科学院大学, ;;, 西宁;;, 青海;;北京 810008;;100049, 中国.
   祝景彬, 中国科学院西北高原生物研究所;;中国科学院大学, ;;, 西宁;;, 青海;;北京 810008;;100049, 中国.
   王春雨, 中国科学院西北高原生物研究所;;中国科学院大学, ;;, 西宁;;, 青海;;北京 810008;;100049, 中国.
   罗方林, 中国科学院西北高原生物研究所;;中国科学院大学, ;;, 西宁;;, 青海;;北京 810008;;100049, 中国.
   张法伟, 洛阳师范学院生命科学学院, 洛阳, 河南 471934, 中国.
   杨永胜, 中国科学院西北高原生物研究所;;中国科学院高原生物适应与进化重点实验室, ;;中国科学院高原生物适应与进化重点实验室, 西宁;;西宁,
   青海;;青海 810008;;810008, 中国.
   李英年, 中国科学院西北高原生物研究所;;中国科学院高原生物适应与进化重点实验室, ;;中国科学院高原生物适应与进化重点实验室, 西宁;;西宁,
   青海;;青海 810008;;810008, 中国.
   贺慧丹, 枣庄学院, 枣庄, 山东 277100, 中国.
   罗谨, 中国科学院西北高原生物研究所, 西宁, 青海 810008, 中国.
   王军邦, 中国科学院西北高原生物研究所;;中国科学院地理科学与资源研究所, ;;, 西宁;;, 青海;;北京 810008;;100101,
   中国.
EM 18404967849@163.com; ynli@nwipb.cas.cn
Z7 18404967849@163.com; ynli@nwipb.cas.cn
Z8 0
Z9 0
UT CSCD:6809907
DA 2023-03-23
ER

PT J
AU Zhang Guangru
   Li Wenqing
   Zhang Fawei
   Cui Xiaoyong
   He Huidan
   Yang Yongsheng
   Zhu Jingbin
   Wang Chunyu
   Luo Fanglin
   Li Yingnian
Z2 张光茹
   李文清
   张法伟
   崔骁勇
   贺慧丹
   杨永胜
   祝景彬
   王春雨
   罗方林
   李英年
TI Responses of key ecological attributes to multi-path restoration
   measures of degraded alpine meadows
Z1 退化高寒草甸关键生态属性对多途径恢复措施的响应特征
Z3 生态学报
SO Acta Ecologica Sinica
VL 40
IS 18
BP 6293
EP 6303
AR 1000-0933(2020)40:18<6293:THGHCD>2.0.TX;2-Q
PY 2020
DT Article
AB Alpine meadows are the key vegetation types of the Qinghai-Tibet Plateau
   and played critical roles in waterholding, carbon sequestration,and
   biodiversity conservations for China and Asian.Under the combinations of
   climate change and over-grazing practices,the alpine meadows have been
   widely experiencing degradation,which have seriously threatened the
   strategic status of the ecological barrier of the Plateau.Because of the
   frigid climate and fragile ecosystem, the rehabilitation of degraded
   alpine meadows has been a worldwide problem.And the restoration effects
   of degraded alpine meadow ecosystems also vary with the degraded
   gradations,restoration measures,and natural climatic conditions.The
   typical multi-path restoration measures such as grazing time
   management(spring rest-grazing and autumn rest-grazing), grazing
   intensity management(grazing livestock community
   optimization,rotation-reduction grazing,and fence enclosure)and tillage
   reconstructions were surveyed to explore the responses of key ecological
   variables and their underlying ecological processes of the degraded
   alpine meadows.The results showed that aboveground biomass,belowground
   biomass,soil organic carbon,and soil saturated water contents of
   degraded alpine meadows were clearly promoted under the multi-path
   restoration measures.The restoration effects varied with treatment
   durations and specific measures.Comparing with autumn restgrazing,
   spring rest-grazing could be a better option of grazing time management
   for lightly and heavily degraded alpine meadows.The ecological functions
   of soil carbon sequestration and water holding capacity under fence
   enclosure and tillage reconstruction showed a positive but saturating
   logarithmic relationship with treatment durations.And their appropriate
   durations in ecological restoration of the degraded meadows was about
   6-10 years.For heavily degraded alpine meadows, the fence enclosure
   should be first adopted for 6-10 years and then grazing livestock
   community optimization and rotationreduction grazing could be later used
   for the balance between ecological function and stockbreeding
   development.Therefore, the restoration measures of grazing time and
   intensity management should be mainly applied to alpine meadows with
   lightly and heavily degradation.As for extremely degraded alpine
   meadows,generally referred to asblack soil beach,the tillage
   reconstruction would be an appropriate measure.Soil carbon sequestration
   and water holding capacity was significantly promoted after 6-year
   tillage planting treatment.Due to the different initial targets of
   multi-path restoration measures,future researches should focus on the
   scientific combinations and comprehensive assessments of restoration
   measures.Those countermeasures should take the restoration staff and
   time costs and ecological rehabilitation efforts into full
   considerations and balance the function of ecology,production,and
   livelihood of alpine meadow ecosystems.
Z4 高寒草甸是青藏高原的主体植被类型,但退化态势较为严峻,严重威胁青藏高原生态屏障的战略地位。退化高寒草甸的复健是世界性难题,治理效果也因退化状态、
   恢复措施及气候环境而异。以春季休牧、秋季休牧、畜群结构优化、减畜轮牧、围栏封育及翻耕改建等典型多途径恢复措施下的退化高寒草甸为对象,系统探讨主要
   生态要素和生态功能的响应特征及潜在过程。结果表明,典型恢复措施下退化高寒草甸的植被生产力、土壤有机碳密度及土壤饱和持水量等生态要素都得到一定程度
   的提升,而恢复效果与实施年限及恢复措施密切相关。围栏封育和翻耕改建下土壤有机碳密度及饱和持水量随恢复年限均表现为对数饱和型的响应特征,退化高寒草
   甸固碳持水功能的基本恢复年限约为6-10年。春季休牧、秋季休牧、畜群结构优化、减畜轮牧、围栏封育等放牧管理恢复措施应适用于轻度退化至重度退化的高
   寒草甸,而翻耕改建则是极度退化高寒草甸的适宜治理措施。由于多途径恢复措施的关注目标不同,今后研究应集中在恢复措施的组合优化和综合评价等方面。
C1 Zhang Guangru, Northwest Institute of Plateau Biology, Chinese Academy
   of Sciences;;University of Chinese Academy of Sciences, ;;, Xining;;,
   ;;Beijing 810008;;100049.
   Zhu Jingbin, Northwest Institute of Plateau Biology, Chinese Academy of
   Sciences;;University of Chinese Academy of Sciences, ;;, Xining;;,
   ;;Beijing 810008;;100049.
   Wang Chunyu, Northwest Institute of Plateau Biology, Chinese Academy of
   Sciences;;University of Chinese Academy of Sciences, ;;, Xining;;,
   ;;Beijing 810008;;100049.
   Luo Fanglin, Northwest Institute of Plateau Biology, Chinese Academy of
   Sciences;;University of Chinese Academy of Sciences, ;;, Xining;;,
   ;;Beijing 810008;;100049.
   Li Wenqing, College of Life Sciences, Luoyang Normal University,
   Luoyang, Henan 471934, China.
   Zhang Fawei, College of Life Sciences, Luoyang Normal University,
   Luoyang, Henan 471934, China.
   Cui Xiaoyong, University of Chinese Academy of Sciences, Beijing 100049,
   China.
   He Huidan, College of Tourism, Resources and Environment, Zaozhuang
   University, Zaozhuang, Shandong 277100, China.
   Yang Yongsheng, Northwest Institute of Plateau Biology, Chinese Academy
   of Sciences, Xining, Qinghai 810008, China.
   Li Yingnian, Northwest Institute of Plateau Biology, Chinese Academy of
   Sciences, Xining, Qinghai 810008, China.
Z6 张光茹, 中国科学院西北高原生物研究所;;中国科学院大学, ;;, 西宁;;, ;;北京 810008;;100049.
   祝景彬, 中国科学院西北高原生物研究所;;中国科学院大学, ;;, 西宁;;, ;;北京 810008;;100049.
   王春雨, 中国科学院西北高原生物研究所;;中国科学院大学, ;;, 西宁;;, ;;北京 810008;;100049.
   罗方林, 中国科学院西北高原生物研究所;;中国科学院大学, ;;, 西宁;;, ;;北京 810008;;100049.
   李文清, 洛阳师范学院生命科学学院, 洛阳, 河南 471934, 中国.
   张法伟, 洛阳师范学院生命科学学院, 洛阳, 河南 471934, 中国.
   崔骁勇, 中国科学院大学, 北京 100049, 中国.
   贺慧丹, 枣庄学院旅游与资源环境学院, 枣庄, 山东 277100, 中国.
   杨永胜, 中国科学院西北高原生物研究所, 西宁, 青海 810008, 中国.
   李英年, 中国科学院西北高原生物研究所, 西宁, 青海 810008, 中国.
EM ynli@nwipb.cas.cn
Z7 ynli@nwipb.cas.cn
Z8 2
Z9 2
UT CSCD:6825323
DA 2023-03-23
ER

PT J
AU Zhang Jiang
   Yuan Minshu
   Zhang Jing
   Li Hanwei
   Wang Jieyi
   Zhang Xian
   Ju Peijun
   Jiang Haibo
   Chen Huai
   Zhu Qiuan
Z2 张江
   袁旻舒
   张婧
   李函微
   王洁仪
   张贤
   鞠佩君
   蒋海波
   陈槐
   朱求安
TI Responses of the NDVI of alpine grasslands on the Qinghai-Tibetan
   Plateau to climate change and human activities over the last 30 years
Z1 近30年来青藏高原高寒草地NDVI动态变化对自然及人为因子的响应
Z3 生态学报
SO Acta Ecologica Sinica
VL 40
IS 18
BP 6269
EP 6281
AR 1000-0933(2020)40:18<6269:J3NLQZ>2.0.TX;2-J
PY 2020
DT Article
AB Grassland ecosystem,one of the key component of terrestrial
   ecosystems,performs critical functions in climate regulation,soil and
   water conservation,windbreak and sand fixation,and the maintenance of
   biological diversity.The Qinghai-Tibetan Plateau(QTP),also known as
   theThird Poleof the Earth,is the largest and highest plateau in the
   world,with an average altitude of about 4000 m.As the important
   ecological security barrier in China,the QTP is regard as a sensitive
   and fragile area under global climate change.In recent years,the
   regional climate and environment of the QTP have changed dramatically
   due to intensified climate change and human activities,such as global
   warming,water pollution, grassland degradation and desertification,which
   have seriously hindered the sustainable development of local society and
   economy.Alpine grassland is the dominant plant functional type on the
   QTP and its vegetation dynamics in response to climate change and
   intensified human activities has been widely concerned.Normalized
   difference vegetation index(NDVI)has been widely applied in the study of
   vegetation dynamics because it can effectively reflect the vegetation
   coverage and growth status.Temperature and precipitation are considered
   to be the primary climatic factors affecting vegetation dynamics, while
   grazing intensity and human population are considered as the dominant
   anthropogenic factors.Therefore, understanding the mechanisms of the
   responses of alpine grassland to climate change and human activities is
   of great significance to predict the future of grassland under these
   disturbances.In this study,we analyzed the spatio-temporal changes of
   the NDVI of alpine grassland,temperature,precipitation,human population
   and grazing intensity by trend analysis from 1982 to 2013 on the
   county-scale.Besides,we used the panel data model to investigate the
   effect of climate changes and human activities on the NDVI in 143
   counties of the QTP in the past 32 years.The results showed that:(1)the
   NDVI increased generally,and the plant growth increased in most of the
   areas but decreased in some specific areas.(2)there was an increasing
   tendency for the mean temperature(i.e.,warmer)and total
   precipitation(i.e.,more humid)over the growing season.(3)in the
   long-term,climate factors dominated the change of NDVI in alpine
   grassland on the QTP.The increase of precipitation and temperature
   increased the NDVI,whereas the continuously increasing grazing intensity
   decreased the NDVI in alpine grassland.
Z4 草地生态系统是陆地生态系统的重要组成部分,在调节气候、水土保持、防风固沙、保护生物多样性等方面发挥着重要作用。青藏高原是全球海拔最高的独特地域单
   元,平均海拔超过4000
   m,素有世界第三极之称,亦是我国重要的生态安全屏障,其对气候变化敏感且易受人类活动的影响,属于气候变化敏感区和生态脆弱带。近年来,由于气候变化和
   人类活动的不断加剧,青藏高原区域气候和环境发生了重大变化,气候变暖、水污染、草地退化和沙化等问题已严重阻碍了当地社会经济的可持续发展。高寒草地是
   青藏高原主要的植被类型,在气候变化和人类活动加剧的背景下,青藏高原高寒草地植被的动态变化受到人们的广泛关注。归一化植被指数(Normalized
   difference vegetation
   index,NDVI)因能有效地反映植被覆盖程度和生长状况而被广泛应用于植被动态的研究中。气温与降水被认为是影响青藏高原植被动态的主要气候因子,
   放牧强度与人口数量则是主要人为因子。因此,研究高寒草地植被对气候变化和人类活动的响应机制对预测未来草地变化有着重要的意义。基于青藏高原生长季草地
   的NDVI、气温、降水、放牧强度及人口数量等数据,在县区尺度上,采用趋势分析法探究了1982-2013年青藏高原143个县区生长季草地NDVI动
   态变化、气候变化及人类活动的变化,同时采用面板数据模型分析了32年来青藏高原143个县区气候、人为因子变化对草地NDVI变化的相对贡献。研究结果
   显示:(1)青藏高原高寒草地生长季NDVI总体呈增长趋势,草地植被生长状态呈现整体改善、局部退化趋势;(2)青藏高原生长季平均气温与降水量整体增
   加,气候呈现暖湿化趋势;(3)在长时间尺度上,气候因子主导了青藏高原高寒草地NDVI的变化,降雨和气温的增加促进草地NDVI的增加,放牧强度的持
   续增加则导致草地NDVI的减少。
C1 Zhang Jiang, Center for Ecological Forecasting and Global Change,
   College of Forestry, Northwest A&F University, Yangling, Shanxi 712100,
   China.
   Yuan Minshu, Center for Ecological Forecasting and Global Change,
   College of Forestry, Northwest A&F University, Yangling, Shanxi 712100,
   China.
   Zhang Jing, Center for Ecological Forecasting and Global Change, College
   of Forestry, Northwest A&F University, Yangling, Shanxi 712100, China.
   Li Hanwei, Center for Ecological Forecasting and Global Change, College
   of Forestry, Northwest A&F University, Yangling, Shanxi 712100, China.
   Wang Jieyi, Center for Ecological Forecasting and Global Change, College
   of Forestry, Northwest A&F University, Yangling, Shanxi 712100, China.
   Zhang Xian, Center for Ecological Forecasting and Global Change, College
   of Forestry, Northwest A&F University, Yangling, Shanxi 712100, China.
   Ju Peijun, Chengdu Institute of Biology, Chinese Academy of Sciences,
   Key Laboratory of Mountain Ecological Restoration and Bioresource
   Utilization;;Ecological Restoration Biodiversity Conservation Key
   Laboratory of Sichuan Province, Chengdu, Sichuan 610041, China.
   Jiang Haibo, Chengdu Institute of Biology, Chinese Academy of Sciences,
   Key Laboratory of Mountain Ecological Restoration and Bioresource
   Utilization;;Ecological Restoration Biodiversity Conservation Key
   Laboratory of Sichuan Province, Chengdu, Sichuan 610041, China.
   Chen Huai, Chengdu Institute of Biology, Chinese Academy of Sciences,
   Key Laboratory of Mountain Ecological Restoration and Bioresource
   Utilization;;Ecological Restoration Biodiversity Conservation Key
   Laboratory of Sichuan Province, Chengdu, Sichuan 610041, China.
   Zhu Qiuan, Center for Ecological Forecasting and Global Change, College
   of Forestry, Northwest A&F University;;College of Hydrology and Water
   Resources Hohai University;;National Earth System Science Data Center,
   National Science & Technology Infrastructure of China, ;;;;,
   Yangling;;Nanjing;;, ;;;;Beijing 712100;;210098;;100101.
Z6 张江, 西北农林科技大学林学院, 生态预测与全球变化研究中心, 杨凌, 712100.
   袁旻舒, 西北农林科技大学林学院, 生态预测与全球变化研究中心, 杨凌, 712100.
   张婧, 西北农林科技大学林学院, 生态预测与全球变化研究中心, 杨凌, 712100.
   李函微, 西北农林科技大学林学院, 生态预测与全球变化研究中心, 杨凌, 712100.
   王洁仪, 西北农林科技大学林学院, 生态预测与全球变化研究中心, 杨凌, 712100.
   张贤, 西北农林科技大学林学院, 生态预测与全球变化研究中心, 杨凌, 712100.
   鞠佩君, 中国科学院成都生物研究所, 中国科学院山地生态恢复与生物资源利用重点实验室, 成都, 四川 610041, 中国.
   蒋海波, 中国科学院成都生物研究所, 中国科学院山地生态恢复与生物资源利用重点实验室, 成都, 四川 610041, 中国.
   陈槐, 中国科学院成都生物研究所, 中国科学院山地生态恢复与生物资源利用重点实验室, 成都, 四川 610041, 中国.
   朱求安, 西北农林科技大学林学院, 生态预测与全球变化研究中心;;河海大学水文水资源学院;;国家地球系统科学数据中心, 国家科技基础条件平台,
   ;;;;, 杨凌;;南京;;, ;;;;北京 712100;;210098;;100101.
EM qiuan.zhu@gmail.com
Z7 qiuan.zhu@gmail.com
Z8 22
Z9 25
UT CSCD:6825321
DA 2023-03-23
ER

PT J
AU Xu Tianwei
   Zhao Xinquan
   Zhang Xiaoling
   Wang Xungang
   Geng Yuanyue
   Hu Linyong
   Zhao Na
   Mao Shaojuan
   Liu Hongjin
   Kang Shengping
   Ma Li
   Han Xueping
   Jia Gongxue
   Zhao Liang
   Dong Quanmin
   Chai Shatuo
   Xu Shixiao
Z2 徐田伟
   赵新全
   张晓玲
   王循刚
   耿远月
   胡林勇
   赵娜
   毛绍娟
   刘宏金
   康生萍
   马力
   韩学平
   贾功雪
   赵亮
   董全民
   柴沙鸵
   徐世晓
TI Sustainable development of ecological grass-based livestock husbandry in
   Qinghai- Tibet Plateau alpine area:principle,technology and practice
Z1 青藏高原高寒地区生态草牧业可持续发展:原理、技术与实践
Z3 生态学报
SO Acta Ecologica Sinica
VL 40
IS 18
BP 6324
EP 6337
AR 1000-0933(2020)40:18<6324:QZGYGH>2.0.TX;2-1
PY 2020
DT Article
AB Qinghai-Tibet Plateau plays an important role in ensuring nationally
   ecological security,developing alpine ecological grass-based livestock
   husbandry,and improving plateau people's livelihood.Therefore,realizing
   the sustainable development of alpine grass-based livestock husbandry is
   of great significance to promote the plateau ecological construction and
   the regional high quality development.However,the production efficiency
   and economic benefit of traditional grassland livestock husbandry are
   quite low,and the situation of grassland degradation is serious,largely
   attributed to the low carrying capacity of alpine grassland,the
   contradiction between herbage supply and livestock requirement,and the
   extensive management of livestock husbandry.The traditional grassland
   livestock husbandry should be transformed and upgraded to promote the
   coordinated development of plateau ecological protection,national park
   construction and people' s livelihood improvement.In recent years,with
   the support of science and technology projects from the state and
   Qinghai Province, aiming at the bottlenecks of low efficiency,high
   resources consumption and poor benefit of traditional livestock
   system,we have carried out the technology research and demonstration of
   ecological grass-based livestock husbandry in Guinan County of Qinghai
   Province.After years' research and practice,we integrated a technology
   system for alpine ecological grass-based livestock husbandry, which
   containsrational utilizing alpine grassland-establishing high yield
   artificial grasslandprocessing high quality silage and grass
   products-precisely allocating and utilizing forage-livestock nutrition
   balanced feeding-intensive processing plateau livestock
   products-developing integrated industries-regional function coupling
   development.The newly production system has actively promoted the
   transformation of the traditional grazing livestock management to
   ecological grass-based livestock husbandry, and promoted the coordinated
   development of ecology, production and livelihood in Qinghai-Tibet
   Plateau alpine area.The works provide science and technology support for
   plateau ecological protection,improving grass-based livestock husbandry
   efficiency,and increasing local people's economic income.Meanwhile,these
   works have certain enlightenment on the adaptive management for
   typically ecological fragile areas in Western China,and the ecological
   protection and high-quality development of the upper reaches of the
   Yellow River.
Z4 青藏高原在保障国家生态安全、发展高寒生态草牧业和改善当地民生等方面具有重要战略意义。实现高寒地区生态草牧业可持续发展,对推动青藏高原生态保护和区
   域高质量发展具有重要推动作用。由于高寒草地承载力低、草畜供需时空失衡和畜牧业经营方式粗放等原因,导致草地畜牧业生产效率低,牧民经营效益差,高寒草
   地退化严重。为了协调推动高原生态保护、国家公园建设和区域民生改善,传统草地畜牧业亟待转型升级。近年来在国家和地方科技项目支持下,针对高寒草地畜牧
   业系统效率低、资源消耗大和经营效益差的瓶颈,在位于青藏高原东缘农牧交错区的青海省贵南县系统开展了生态草牧业关键技术研发、应用和示范,集成了以高寒
   草地适度利用-优质高产人工草地建植-优良牧草青贮-系列草产品加工-饲草料精准配置-家畜营养均衡饲养-高原特色畜产品精深加工-一二三产业融合-区域
   功能耦合等为一体的高寒地区生态草牧业提质增效技术体系,积极推动了传统草地畜牧业向生态草牧业发展转变,促进了高寒地区生态-生产-生活协调发展,为青
   藏高原生态保护、草牧业可持续发展和高寒地区牧民持续增收提供重要科技支撑,同时对我国西部典型生态脆弱区适应性管理,黄河上游生态保护和高质量发展具有
   一定的启示作用。
C1 Xu Tianwei, Northwest Institute of Plateau Biology, Institute of
   Sanjiangyuan National Park, Chinese Academy of Sciences, Xining, Qinghai
   810008, China.
   Zhao Xinquan, Northwest Institute of Plateau Biology, Institute of
   Sanjiangyuan National Park, Chinese Academy of Sciences, Xining, Qinghai
   810008, China.
   Hu Linyong, Northwest Institute of Plateau Biology, Institute of
   Sanjiangyuan National Park, Chinese Academy of Sciences, Xining, Qinghai
   810008, China.
   Zhao Na, Northwest Institute of Plateau Biology, Institute of
   Sanjiangyuan National Park, Chinese Academy of Sciences, Xining, Qinghai
   810008, China.
   Jia Gongxue, Northwest Institute of Plateau Biology, Institute of
   Sanjiangyuan National Park, Chinese Academy of Sciences, Xining, Qinghai
   810008, China.
   Zhao Liang, Northwest Institute of Plateau Biology, Institute of
   Sanjiangyuan National Park, Chinese Academy of Sciences, Xining, Qinghai
   810008, China.
   Xu Shixiao, Northwest Institute of Plateau Biology, Institute of
   Sanjiangyuan National Park, Chinese Academy of Sciences, Xining, Qinghai
   810008, China.
   Zhang Xiaoling, Northwest Institute of Plateau Biology, Institute of
   Sanjiangyuan National Park, Chinese Academy of Sciences;;University of
   Chinese Academy of Sciences, ;;, Xining;;, ;;Beijing 810008;;100049.
   Wang Xungang, Northwest Institute of Plateau Biology, Institute of
   Sanjiangyuan National Park, Chinese Academy of Sciences;;University of
   Chinese Academy of Sciences, ;;, Xining;;, ;;Beijing 810008;;100049.
   Geng Yuanyue, Northwest Institute of Plateau Biology, Institute of
   Sanjiangyuan National Park, Chinese Academy of Sciences;;University of
   Chinese Academy of Sciences, ;;, Xining;;, ;;Beijing 810008;;100049.
   Liu Hongjin, Northwest Institute of Plateau Biology, Institute of
   Sanjiangyuan National Park, Chinese Academy of Sciences;;University of
   Chinese Academy of Sciences, ;;, Xining;;, ;;Beijing 810008;;100049.
   Kang Shengping, Northwest Institute of Plateau Biology, Institute of
   Sanjiangyuan National Park, Chinese Academy of Sciences;;University of
   Chinese Academy of Sciences, ;;, Xining;;, ;;Beijing 810008;;100049.
   Ma Li, Northwest Institute of Plateau Biology, Institute of Sanjiangyuan
   National Park, Chinese Academy of Sciences;;University of Chinese
   Academy of Sciences, ;;, Xining;;, ;;Beijing 810008;;100049.
   Han Xueping, Northwest Institute of Plateau Biology, Institute of
   Sanjiangyuan National Park, Chinese Academy of Sciences;;University of
   Chinese Academy of Sciences, ;;, Xining;;, ;;Beijing 810008;;100049.
   Mao Shaojuan, College of Eco-Environmental Engineering, Qinghai
   University, Xining, Qinghai 810016, China.
   Dong Quanmin, Qinghai Academy of Animal Science and Veterinary Medicine,
   Xining, Qinghai 810016, China.
   Chai Shatuo, Qinghai Academy of Animal Science and Veterinary Medicine,
   Xining, Qinghai 810016, China.
Z6 徐田伟, 中国科学院西北高原生物研究所/三江源国家公园研究院, 西宁, 青海 810008, 中国.
   赵新全, 中国科学院西北高原生物研究所/三江源国家公园研究院, 西宁, 青海 810008, 中国.
   胡林勇, 中国科学院西北高原生物研究所/三江源国家公园研究院, 西宁, 青海 810008, 中国.
   赵娜, 中国科学院西北高原生物研究所/三江源国家公园研究院, 西宁, 青海 810008, 中国.
   贾功雪, 中国科学院西北高原生物研究所/三江源国家公园研究院, 西宁, 青海 810008, 中国.
   赵亮, 中国科学院西北高原生物研究所/三江源国家公园研究院, 西宁, 青海 810008, 中国.
   徐世晓, 中国科学院西北高原生物研究所/三江源国家公园研究院, 西宁, 青海 810008, 中国.
   张晓玲, 中国科学院西北高原生物研究所/三江源国家公园研究院;;中国科学院大学, ;;, 西宁;;, ;;北京 810008;;100049.
   王循刚, 中国科学院西北高原生物研究所/三江源国家公园研究院;;中国科学院大学, ;;, 西宁;;, ;;北京 810008;;100049.
   耿远月, 中国科学院西北高原生物研究所/三江源国家公园研究院;;中国科学院大学, ;;, 西宁;;, ;;北京 810008;;100049.
   刘宏金, 中国科学院西北高原生物研究所/三江源国家公园研究院;;中国科学院大学, ;;, 西宁;;, ;;北京 810008;;100049.
   康生萍, 中国科学院西北高原生物研究所/三江源国家公园研究院;;中国科学院大学, ;;, 西宁;;, ;;北京 810008;;100049.
   马力, 中国科学院西北高原生物研究所/三江源国家公园研究院;;中国科学院大学, ;;, 西宁;;, ;;北京 810008;;100049.
   韩学平, 中国科学院西北高原生物研究所/三江源国家公园研究院;;中国科学院大学, ;;, 西宁;;, ;;北京 810008;;100049.
   毛绍娟, 青海大学生态环境工程学院, 西宁, 青海 810016, 中国.
   董全民, 青海省畜牧兽医科学院, 西宁, 青海 810016, 中国.
   柴沙鸵, 青海省畜牧兽医科学院, 西宁, 青海 810016, 中国.
EM sxxu@nwipb.cas.cn
Z7 sxxu@nwipb.cas.cn
Z8 14
Z9 17
UT CSCD:6825326
DA 2023-03-23
ER

PT J
AU 曹亚楠
   武建双
   张宪洲
   牛犇
   何永涛
Z2 Cao Yanan
   Wu Jianshuang
   Zhang Xianzhou
   Niu Ben
   He Yongtao
TI Comparison of Methods for Evaluating the Forage-livestock Balance of
   Alpine Grasslands on the Northern Tibetan Plateau
Z1 藏北高原高寒草地草畜平衡评估方法比较
Z3 资源与生态学报
SO Journal of Resources and Ecology
VL 11
IS 3
BP 272
EP 282
AR 1674-764X(2020)11:3<272:COMFET>2.0.TX;2-F
PY 2020
DT Article
AB Livestock grazing is one of primary way to use grasslands throughout the
   world, and the forage-livestock balance of grasslands is a core issue
   determining animal husbandry sustainability. However, there are few
   methods for assessing the forage-livestock balance and none of those
   consider the dynamics of external abiotic factors that influence forage
   yields. In this study, we combine long-term field observations with
   remote sensing data and meteorological records of temperature and
   precipitation to quantify the impacts of climate change and human
   activities on the forage-livestock balance of alpine grasslands on the
   northern Tibetan Plateau for the years 2000 to 2016. We developed two
   methods: one is statical method based on equilibrium theory and the
   other is dynamic method based on non-equilibrium theory. We also
   examined the uncertainties and shortcomings of using these two methods
   as a basis for formulating policies for sustainable grassland
   management. Our results from the statical method showed severe
   overgrazing in the grasslands of all counties observed except Nyima
   (including Shuanghu) for the entire period from 2000 to 2016. In
   contrast, the results from the dynamic method showed overgrazing in only
   eight years of the study period 2000-2016, while in the other nine years
   alpine grasslands throughout the northern Tibetan Plateau were less
   grazed and had forage surpluses. Additionally, the dynamic method found
   that the alpine grasslands of counties in the northeastern and
   southwestern areas of the northern Tibetan Plateau were overgrazed, and
   that alpine grasslands in the central area of the plateau were less
   grazed with forage surpluses. The latter finding is consistent with
   field surveys. Therefore, we suggest that the dynamic method is more
   appropriate for assessment of forage-livestock management efforts in
   alpine grasslands on the northern Tibetan Plateau. However, the statical
   method is still recommended for assessments of alpine grasslands
   profoundly disturbed by irrational human activities.
Z4 放牧是世界各国利用草地的主要方式之一,其中草畜平衡又是畜牧业可持续发展的核心问题。然而,草畜平衡评估方面的方法相对较少,而且往往忽略了非生物因素
   对牧草产量的动态影响。本研究将长期的野外数据与遥感数据以及温度和降水的气候记录相结合,量化了2000-2016年期间气候变化和人类活动对藏北高原
   高寒草地草畜平衡的影响。我们采用了两种不同的方法,分别是基于平衡理论的静态方法和基于非平衡理论的动态方法,同时还讨论了这两种方法在制定草地可持续
   管理潜在政策时的不确定性和缺陷。静态算法的结果表明,2000-2016年,除尼玛县(包括双湖县)外,所有县的草地都存在严重的过度放牧现象。相比之
   下,动态方法结果显示,2000-2016年仅有8年过度放牧,其余9年整个藏北高原高寒草地有盈余。此外,动态方法还发现藏北高原东南和西南地区县域的
   高寒草地过度放牧,而中部地区县域的高寒草地放牧较少,草地有盈余,这与实地调查结果一致。然而,对于受到人类不合理活动严重干扰的高寒草地,静态方法仍
   然值得推荐。
C1 Cao Yanan, School of Earth Science and Engineering, Hebei University of
   Engineering, Handan, Hebei 056038, China.
   Wu Jianshuang, Institute of Environment and Sustainable Development in
   Agriculture, Chinese Academy of Agricultural Sciences, Beijing 100081,
   China.
   Zhang Xianzhou, Lhasa Plateau Ecosystem Research Station, Institute of
   Geographic Sciences and Natural Resources Research, Chinese Academy of
   Sciences;;College of Resources and Environment, University of Chinese
   Academy of Sciences, Key Laboratory of Ecosystem Network Observation and
   Modelling, Chinese Academy of Sciences;;, ;;, Beijing;;Beijing
   100101;;100049.
   He Yongtao, Lhasa Plateau Ecosystem Research Station, Institute of
   Geographic Sciences and Natural Resources Research, Chinese Academy of
   Sciences;;College of Resources and Environment, University of Chinese
   Academy of Sciences, Key Laboratory of Ecosystem Network Observation and
   Modelling, Chinese Academy of Sciences;;, ;;, Beijing;;Beijing
   100101;;100049.
   Niu Ben, Lhasa Plateau Ecosystem Research Station, Institute of
   Geographic Sciences and Natural Resources Research, Chinese Academy of
   Sciences, Key Laboratory of Ecosystem Network Observation and Modelling,
   Chinese Academy of Sciences, Beijing 100101, China.
Z6 曹亚楠, 河北工程大学, 地球科学与工程学院, 邯郸, 河北 056038, 中国.
   武建双, 中国农业科学院, 农业环境与可持续发展研究所, 北京 100081, 中国.
   张宪洲, 中国科学院地理科学与资源研究所, 拉萨高原生态试验站;;中国科学院大学, 资源与环境学院, 生态系统网络观测与模拟重点实验室;;,
   ;;, 北京;;北京 100101;;100049, 中国.
   何永涛, 中国科学院地理科学与资源研究所, 拉萨高原生态试验站;;中国科学院大学, 资源与环境学院, 生态系统网络观测与模拟重点实验室;;,
   ;;, 北京;;北京 100101;;100049, 中国.
   牛犇, 中国科学院地理科学与资源研究所, 拉萨高原生态试验站, 生态系统网络观测与模拟重点实验室, 北京 100101, 中国.
EM caoyanan@hebeu.edu.cn; zhangxz@igsnrr.ac.cn
Z7 caoyanan@hebeu.edu.cn; zhangxz@igsnrr.ac.cn
Z8 3
Z9 8
UT CSCD:6728951
DA 2023-03-23
ER

PT J
AU Cao Pengxi
   Liu Yixuan
   Xu Guoqi
   Ji Yali
   Li Jingke
   Li Xiaoyan
   Liu Xing
Z2 曹鹏熙
   刘怡萱
   许国琪
   姬亚丽
   李敬科
   李小燕
   刘星
TI Bacterial diversity in the root system soil of Oxytropis glacialis
Z1 冰川棘豆(Oxytropis glacialis)根系土壤细菌多样性特征
Z3 生态学报
SO Acta Ecologica Sinica
VL 40
IS 14
BP 4954
EP 4965
AR 1000-0933(2020)40:14<4954:BCJDOG>2.0.TX;2-W
PY 2020
DT Article
AB Oxytropis glacialis is one of the main poisonous weeds in the alpine
   grassland and desert grassland of the Qinghai- Tibet Plateau(QTP).It has
   a serious impact on the grassland degradation and the development of
   animal husbandry in the QTP.In this paper,the bacterial 16S rRNA in the
   root system soil of Oxytropis glacialis was sequenced by high-throughput
   sequencing and analyzed by bioinformatics methods.Combining with the
   physical and chemical properties of soil samples,the bacterial diversity
   and its relationship with soil physical and chemical factors was
   analyzed.The possible influence on root system soil bacteria of
   Oxytropis glacialis to form dominant species in alpine ecosystem was
   discussed.The results showed that the diversity of root system soil
   bacteria of Oxytropis glacialis was rich in different ecological
   environments,and was most affected by soil pH and organic
   matter.Meanwhile,the stable core microbiota network could be
   maintained,which could promote the formation of Oxytropis glacialis
   becoming dominant species in the alpine ecosystem.
Z4 冰川棘豆是青藏高原高寒草原和荒漠草原主要伴生毒草之一,对青藏高原草地退化及畜牧业的发展产生严重影响。对4种不同生态环境中冰川棘豆根系土壤细菌的1
   6S
   rRNA进行高通量测序及生物信息学分析,结合土壤的理化性质,分析了不同生态环境下冰川棘豆根系土壤细菌群落多样性及其与土壤理化因子的关系,探讨了根
   系土壤细菌对冰川棘豆在高寒生态系统中形成优势种可能的影响。结果表明,在不同生态环境下冰川棘豆根系土壤细菌多样性丰富,且受土壤pH和有机物影响最大
   ,同时,能够保持稳定的核心菌群网络,对冰川棘豆在高寒生态系统中形成优势种具有促进作用。
C1 Cao Pengxi, College of Science,Tibet University, Lhasa, Tibet 850000,
   China.
   Liu Yixuan, College of Science,Tibet University, Lhasa, Tibet 850000,
   China.
   Xu Guoqi, College of Science,Tibet University, Lhasa, Tibet 850000,
   China.
   Ji Yali, College of Science,Tibet University, Lhasa, Tibet 850000,
   China.
   Li Jingke, College of Science,Tibet University, Lhasa, Tibet 850000,
   China.
   Li Xiaoyan, College of Life Science,Wuhan University, Wuhan, Hubei
   430072, China.
   Liu Xing, College of Science,Tibet University;;College of Life
   Science,Wuhan University, ;;, Lhasa;;Wuhan, ;; 850000;;430072.
Z6 曹鹏熙, 西藏大学理学院, 拉萨, 西藏 850000, 中国.
   刘怡萱, 西藏大学理学院, 拉萨, 西藏 850000, 中国.
   许国琪, 西藏大学理学院, 拉萨, 西藏 850000, 中国.
   姬亚丽, 西藏大学理学院, 拉萨, 西藏 850000, 中国.
   李敬科, 西藏大学理学院, 拉萨, 西藏 850000, 中国.
   李小燕, 武汉大学生命科学学院, 武汉, 湖北 430072, 中国.
   刘星, 西藏大学理学院;;武汉大学生命科学学院, ;;, 拉萨;;武汉, ;; 850000;;430072.
EM xingliu@whu.edu.cn
Z7 xingliu@whu.edu.cn
Z8 2
Z9 3
UT CSCD:6777804
DA 2023-03-23
ER

PT J
AU Li Chengyi
   Li Xilai
   Sun Huafang
   Li Deqin
   Zhang Feng
   Lin Chunying
   Zhang Jing
   Ma Chengbiao
Z2 李成一
   李希来
   孙华方
   李得琴
   张锋
   林春英
   张静
   马程彪
TI Drought Processes of Alpine Wetland and Their Influences on CO_2Exchange
Z1 高寒湿地旱化过程及其对CO_2交换的影响
Z3 草地学报
SO Acta Agrestia Sinica
VL 28
IS 3
BP 750
EP 758
AR 1007-0435(2020)28:3<750:GHSDHH>2.0.TX;2-H
PY 2020
DT Article
AB Effects of drought processes of alpine wetland on carbon flux on the
   Qinghai-Tibetan Plateau were analyzed to discuss the changes of carbon
   flux during the drought processes of alpine wetland.Alpine wetland,swamp
   meadow and alpine meadow were selected in this study.The TARGAS-1static
   box method was used to perform a carbon flux dynamic detection test so
   as to explore the differences of carbon exchange in the drought
   processes in alpine wetland at the peak of plant growth in July and
   August.The results showed that photosynthetic rate,ecosystem respiration
   rate and net ecosystem carbon exchange of vegetation community in swamp
   meadow and alpine meadow were significantly increased(P<0.05),compared
   within alpine wetland;There were significant differences in soil
   temperature and moisture,and vegetation community biomass at different
   degradation stages(P<0.05),but there was no significant difference in
   soil electrical conductivity;Compared with soil moisture and soil
   conductivity, soil temperature had the greatest effect on
   CO_2exchange,and the temperature had a significantly negative
   relationship with net ecosystem carbon exchange(P<0.05).The carbon
   exchange in alpine meadow was more sensitive to soil temperature than
   that in alpine wetland and swamp meadow;With the drought processes of
   alpine wetland at the peak of plant growth,the soil temperature
   increased significantly,and wetland soil moisture and plant community
   biomass decreased.The functions of carbon sink in alpine wetland
   presented as a downward trend.
Z4 为研究青藏高原高寒湿地旱化对碳通量的影响,探讨高寒湿地旱化碳通量变化规律,本研究于7-8月生长高峰期以高寒湿地、沼泽化草甸和高寒草甸为研究对象,
   利用TARGAS-1静态箱法,比较高寒湿地不同退化阶段碳交换的动态差异。结果表明:与高寒湿地相比,沼泽化草甸与高寒草甸植被群落光合速率、生态系统
   呼吸速率、净生态系统碳交换显著提高(P<0.05);不同退化阶段土壤温湿度及植被群落生物量存在显著差异(P<0.05),土壤电导率差异不显著;相
   比于土壤湿度和土壤电导率,土壤温度对CO_2交换的影响更大,其与净生态系统碳交换呈显著负相关(P<0.05),高寒草甸的碳交换对土壤温度的敏感性
   要大于高寒湿地和沼泽化草甸的碳交换对土壤温度的敏感性;在植物生长高峰期,高寒湿地旱化过程土壤温度显著上升,土壤湿度和植物群落生物量显著下降,导致
   其碳汇功能呈下降趋势。
C1 Li Chengyi, College of Agriculture and Animal Husbandry,Qinghai
   University, Xining, Qinghai 810016, China.
   Sun Huafang, College of Agriculture and Animal Husbandry,Qinghai
   University, Xining, Qinghai 810016, China.
   Zhang Feng, College of Agriculture and Animal Husbandry,Qinghai
   University, Xining, Qinghai 810016, China.
   Lin Chunying, College of Agriculture and Animal Husbandry,Qinghai
   University, Xining, Qinghai 810016, China.
   Li Xilai, College of Agriculture and Animal Husbandry,Qinghai
   University;;Qinghai-Guangdong Joint Key Laboratory of Natural Resources
   Monitoring and Evaluation, ;;Qinghai-Guangdong Joint Key Laboratory of
   Natural Resources Monitoring and Evaluation, Xining;;Xining,
   Qinghai;;Qinghai 810016;;810016.
   Zhang Jing, College of Agriculture and Animal Husbandry,Qinghai
   University;;Qinghai-Guangdong Joint Key Laboratory of Natural Resources
   Monitoring and Evaluation, ;;Qinghai-Guangdong Joint Key Laboratory of
   Natural Resources Monitoring and Evaluation, Xining;;Xining,
   Qinghai;;Qinghai 810016;;810016.
   Li Deqin, Agriculture,Rural and Science and Technology Bureau,Ping'an
   District,Haidong City,Qinghai Province, Haidong, Qinghai 810600, China.
   Ma Chengbiao, Geographical State Monitoring Institute of Qinghai
   Province, Xining, Qinghai 810007, China.
Z6 李成一, 青海大学农牧学院, 西宁, 青海 810016, 中国.
   孙华方, 青海大学农牧学院, 西宁, 青海 810016, 中国.
   张锋, 青海大学农牧学院, 西宁, 青海 810016, 中国.
   林春英, 青海大学农牧学院, 西宁, 青海 810016, 中国.
   李希来, 青海大学农牧学院;;青海-广东自然资源监测与评价联合实验室, ;;青海-广东自然资源监测与评价联合实验室, 西宁;;西宁,
   青海;;青海 810016;;810016, 中国.
   张静, 青海大学农牧学院;;青海-广东自然资源监测与评价联合实验室, ;;青海-广东自然资源监测与评价联合实验室, 西宁;;西宁, 青海;;青海
   810016;;810016, 中国.
   李得琴, 青海省海东市平安区农业农村和科技局, 海东, 青海 810600, 中国.
   马程彪, 青海省地理国情监测院, 西宁, 青海 810007, 中国.
EM 1527523489@qq.com; xilai-li@163.com
Z7 1527523489@qq.com; xilai-li@163.com
Z8 4
Z9 7
UT CSCD:6785140
DA 2023-03-23
ER

PT J
AU Li Xinxing
   Liu Guimin
   Wu Xiaoli
   Ji Genghao
   Li Lisha
   Mao Nan
   Xu Haiyan
   Wu Xiaodong
Z2 李新星
   刘桂民
   吴小丽
   纪庚好
   李莉莎
   毛楠
   徐海燕
   吴晓东
TI Soil C,N and P Contents in Thaw Slump-affected Areas on the Northeastern
   Tibetan Plateau
Z1 青藏高原东北部热融滑塌区土壤碳氮磷含量
Z3 环境科学与技术
SO Environmental Science and Technology
VL 43
IS 1
BP 37
EP 44
AR 1003-6504(2020)43:1<37:QZGYDB>2.0.TX;2-X
PY 2020
DT Article
AB Thaw slump caused by permafrost degradation can affect landform under
   global warming scenarios,further changes soil physical and chemical
   properties.However,little is known about the effects of thaw slump on
   the physical and chemical properties.In order to examine the effects of
   thaw slumps on the physical and chemical properties of soil,this study
   selected three micro-geomorphologies(control area,slump area,subsidence
   area)of three thaw slump-affected areas in the alpine meadow on the
   northeastern Tibetan Plateau.Soil samples at 0~15 cm,15~30 cm were
   collected and used to measure soil organic carbon(SOC),total
   nitrogen(TN),total phosphorus(TP),dissolved organic carbon(DOC),total
   dissolved nitrogen(TDN),phosphate(physicochemical properties such as
   P-PO_4),pH and water content.The results show that the detachment areas
   caused by the permafrost thaw had significantly lower contents of C,N
   and P in the surface soil layers.In the 0~15 cm layer,SOC,TN and TP
   contents decreased by 42%,38% and 22%,respectively.DOC,TDN and P-PO_4
   decreased by 60%,24% and 44%,respectively.In the 15~30 cm layer,SOC,TN
   and TP contents decreased by 16%,23% and 21%,respectively.SOC,TN,and TP
   contents decreased by 33%,30% and 38%,respectively.pH and water contents
   were closely associated with C,N and P contents.In the thaw
   slump-affected areas,C,N and P contents decreased,while pH increased and
   water content decreased.The results indicated that the thaw slump can
   decrease soil C,N and P contents in permafrost regions.
Z4 全球变暖加剧多年冻土退化,导致地表沉降等热喀斯特现象,进而会改变土壤理化性质,但热融滑塌对土壤理化性质的影响还不清楚。该研究选择青藏高原东北部高
   寒草甸区3条热融滑塌沟的3种微地貌(对照区、滑塌区、沉降区)样地,采集0~15cm、15~
   30cm的土壤,测定其有机碳(SOC)、全氮(TN)、全磷(TP)、溶解有机碳(DOC)、总溶解氮(TDN)、磷酸盐(P-PO_4)、pH、含水
   率等理化性质,分析热融滑塌对土壤理化性质的影响。结果发现:(1)热融滑塌导致表层土壤C、N、P含量大幅降低,其中0~15cm层土壤SOC、TN、
   TP含量在0~15cm层分别减少42%、38%、22%,土壤可溶性DOC、TDN、P-PO_4分别减少60%、24%、44%;15~30cm层土
   壤中,SOC、TN、TP含量分别减少16%、23%、21%,土壤可溶性DOC、TDN、P-PO_4分别减少33%、30%、38%。(2)pH与土
   壤含水率与土壤C、N、P含量密切相关,滑塌后土壤pH升高、含水率降低,同时土壤C、N、P含量降低。结果表明热融滑塌会降低多年冻土区土壤C、N、P
   的含量。
C1 Li Xinxing, School of Environmental and Municipal Engineering,Lanzhou
   Jiaotong University, Lanzhou, Gansu 730000, China.
   Liu Guimin, School of Environmental and Municipal Engineering,Lanzhou
   Jiaotong University, Lanzhou, Gansu 730000, China.
   Wu Xiaoli, School of Environmental and Municipal Engineering,Lanzhou
   Jiaotong University, Lanzhou, Gansu 730000, China.
   Ji Genghao, School of Environmental and Municipal Engineering,Lanzhou
   Jiaotong University, Lanzhou, Gansu 730000, China.
   Li Lisha, School of Environmental and Municipal Engineering,Lanzhou
   Jiaotong University, Lanzhou, Gansu 730000, China.
   Mao Nan, School of Environmental and Municipal Engineering,Lanzhou
   Jiaotong University, Lanzhou, Gansu 730000, China.
   Xu Haiyan, School of Environmental and Municipal Engineering,Lanzhou
   Jiaotong University, Lanzhou, Gansu 730000, China.
   Wu Xiaodong, Northwest Institute of the Eco-environment and
   Resources,Chinese Academy of Sciences, Cryosphere Research Station on
   the Qinghai-Tibetan Plateau;;State Key Laboratory of Cryospheric
   Science, Lanzhou, Gansu 730000, China.
Z6 李新星, 兰州交通大学环境与市政工程学院, 兰州, 甘肃 730000, 中国.
   刘桂民, 兰州交通大学环境与市政工程学院, 兰州, 甘肃 730000, 中国.
   吴小丽, 兰州交通大学环境与市政工程学院, 兰州, 甘肃 730000, 中国.
   纪庚好, 兰州交通大学环境与市政工程学院, 兰州, 甘肃 730000, 中国.
   李莉莎, 兰州交通大学环境与市政工程学院, 兰州, 甘肃 730000, 中国.
   毛楠, 兰州交通大学环境与市政工程学院, 兰州, 甘肃 730000, 中国.
   徐海燕, 兰州交通大学环境与市政工程学院, 兰州, 甘肃 730000, 中国.
   吴晓东, 中国科学院西北生态环境资源研究院, 冰冻圈国家重点实验室;;中国科学院青藏高原冰冻圈观测研究站, 兰州, 甘肃 730000, 中国.
EM lixinxing2017@163.com; liuguimin@mail.lzjtu.cn
Z7 lixinxing2017@163.com; liuguimin@mail.lzjtu.cn
Z8 1
Z9 1
UT CSCD:6779511
DA 2023-03-23
ER

PT J
AU Liang Jun
   Quan Xiaolong
   Zhang Jiexue
   Shi Huilan
   Duan Zhonghua
   Qiao Youming
Z2 梁军
   全小龙
   张杰雪
   史惠兰
   段中华
   乔有明
TI Potential allelopathic effects of water extracts of three grasses on
   germination of their own seeds and seedling growth
Z1 3种禾草水提取液对其种子发芽和幼苗生长的潜在化感作用
Z3 草业学报
SO Acta Prataculturae Sinica
VL 29
IS 7
BP 81
EP 89
AR 1004-5759(2020)29:7<81:3ZHCST>2.0.TX;2-K
PY 2020
DT Article
AB Knowledge of the allelopathic potential of grass species is of great
   theoretical and practical significance for unraveling the degradation
   mechanisms in sown perennial pastures in alpine regions.The purpose of
   this study was to explore the potential allelopathic effects of Elymus
   nutans,Poa crymophila,and Festuca sinensis.Water extracts were prepared
   from whole plants and from plant powder of the perennial grass species.
   The effects of water extract on seed germination and seedling growth
   were investigated by laboratory bioassay. The whole plant extract of
   E.nutans significantly reduced the germination rate of
   E.nutans,P.crymophila and F.sinensis by 10.6,7.0 and 21.4 percentage
   points(P<0.05),respectively,compared with the control. Seedling growth
   of the three grass species was also inhibited by the extract.The whole
   plant extract of P.crymophilainhibited the root length of
   E.nutans,P.crymophilaand F.sinensis seedlings,the inhibition rates were
   41.9%,61.5%and 32.1%,respectively.The whole plant extract of F.sinensis
   significantly inhibited the dry weight of P.crymophilaand E.nutans
   seedlings(P<0.05)by 51.2%and 46.4%,respectively.The powder extracts of
   E.nutans,P.crymophila,and F.sinensis significantly reduced(P<0.05)the
   germination rate,germination index,seedling height and root length of
   their own seeds and seedlings and those of other species.The different
   extracts of the three grasses had autotoxic and allelopathic effects on
   the germination and seedling growth of their own seeds and the those of
   other species,and the allelopathic effect of the powder extracts on the
   three grasses was stronger than that of whole plant extracts.A
   multivariate evaluation of the allelopathic effects of different
   extracts of the three grasses on their own seed germination and seedling
   growth of the other grass species ranked the allelopathic activity in
   the order:P.crymophila>E.nutans>F.sinensis.It is recommended to consider
   the inter-species allelopathic effect when establishing mixed seeding
   pasture in the Tibetan plateau area.
Z4 研究禾草的化感潜力对于揭示高寒地区多年生人工草地的退化机理具有重要的理论和现实意义。目的是探讨垂穗披碱草、冷地早熟禾和中华羊茅的潜在化感作用。利
   用3种植物的整株和粉末分别制备了水提取液,采用室内生物测试法研究了3种多年生禾草水提取液对其种子发芽和幼苗生长的影响。结果表明:垂穗披碱草整株浸
   提液显著降低了垂穗披碱草、冷地早熟禾和中华羊茅的发芽率(P<0.05),较对照分别下降了10.6、7.0和21.4个百分点,对3种禾草幼苗生长均
   有抑制作用;冷地早熟禾整株浸提液显著抑制了垂穗披碱草、冷地早熟禾和中华羊茅幼苗的根长,抑制率分别为41.9%,61.5%和32.1%;中华羊茅整
   株浸提液显著抑制了冷地早熟禾和垂穗披碱草幼苗干重(P<0.05),抑制率分别为51.2%和46.4%;垂穗披碱草、冷地早熟禾和中华羊茅粉末浸提液
   均能显著降低自身及其他植物的发芽率、发芽指数、苗高、根长以及干重(P<0.05)。3种禾草不同浸提液对自身及其他植物种子发芽和幼苗生长均具有自毒
   作用和化感效应,且粉末浸提液对3禾草的化感效应强于整株浸提液。3种禾草不同处理的浸提液对其种子发芽和幼苗生长的综合化感效应强弱表现为:冷地早熟禾
   >垂穗披碱草>中华羊茅。采用混播方式在高寒地区建立人工草地时要考虑种间的化感作用。
C1 Liang Jun, Qinghai University;;College of Agriculture and Animal
   Husbandry,Qinghai University, State Key Laboratory of Plateau Ecology
   and Agriculture;;, Xining;;Xining, ;; 810016;;810016.
   Zhang Jiexue, Qinghai University;;College of Agriculture and Animal
   Husbandry,Qinghai University, State Key Laboratory of Plateau Ecology
   and Agriculture;;, Xining;;Xining, ;; 810016;;810016.
   Quan Xiaolong, Qinghai University, State Key Laboratory of Plateau
   Ecology and Agriculture, Xining, Qinghai 810016, China.
   Duan Zhonghua, Qinghai University, State Key Laboratory of Plateau
   Ecology and Agriculture, Xining, Qinghai 810016, China.
   Qiao Youming, Qinghai University, State Key Laboratory of Plateau
   Ecology and Agriculture, Xining, Qinghai 810016, China.
   Shi Huilan, College of Ecol-Environmental Engineering,Qinghai
   University, Xining, Qinghai 810016, China.
Z6 梁军, 青海大学;;青海大学农牧学院, 青海省省部共建三江源生态与高原农牧业国家重点实验室;;, 西宁;;西宁, 青海;;青海
   810016;;810016, 中国.
   张杰雪, 青海大学;;青海大学农牧学院, 青海省省部共建三江源生态与高原农牧业国家重点实验室;;, 西宁;;西宁, 青海;;青海
   810016;;810016, 中国.
   全小龙, 青海大学, 青海省省部共建三江源生态与高原农牧业国家重点实验室, 西宁, 青海 810016, 中国.
   段中华, 青海大学, 青海省省部共建三江源生态与高原农牧业国家重点实验室, 西宁, 青海 810016, 中国.
   乔有明, 青海大学, 青海省省部共建三江源生态与高原农牧业国家重点实验室, 西宁, 青海 810016, 中国.
   史惠兰, 青海大学生态环境工程学院, 西宁, 青海 810016, 中国.
EM liangjun0104@126.com; ymqiao@aliyun.com
Z7 liangjun0104@126.com; ymqiao@aliyun.com
Z8 1
Z9 2
UT CSCD:6761027
DA 2023-03-23
ER

PT J
AU Li Chengyi
   Li Xilai
   Yang Yuanwu
   Li Honglin
   Liang Defei
Z2 李成一
   李希来
   杨元武
   李宏林
   梁德飞
TI Effect of nitrogen addition on soil bacterial diversity in alpine
   degraded gras slands of differing slope
Z1 氮添加对不同坡度退化高寒草甸土壤细菌多样性的影响
Z3 草业学报
SO Acta Prataculturae Sinica
VL 29
IS 12
BP 161
EP 170
AR 1004-5759(2020)29:12<161:DTJDBT>2.0.TX;2-Q
PY 2020
DT Article
AB The aim of this study was to determine the effects of nitrogen addition
   on the bacterial community in soils in degraded alpine meadows with
   different slopes in Guoluo Prefecture,in the Sanjiangyuan
   Region.Degraded grasslands with different slopes were supplemented with
   nitrogen at three levels:low nitrogen(LN,2 g N·m~(-2)),medium
   nitrogen(MN,5 g N·m~(-2)),high nitrogen(HN,10 g N·m~(-2)),and the
   effects on soil bacterial diversity were determined.The 16s rDNA region
   of soil bacteria was sequenced and analyzed using Miseq PE250 sequencing
   technology.Actinomycota and Proteobacteria were the two main bacterial
   classes in the grassland soil in the study area.Individual phyla with
   extremely low abundance in soil and those with high
   abundance(>61.4%),including unidentified bacterial genera,differed
   significantly between gentle slope and steep slope regions
   (P<0.05).Different nitrogen addition levels did not significantly effect
   on the relative abundance of bacterial phyla and most bacterial genera
   in degraded alpine grassland,but had significant effects on some less
   abundant genera(P<0.05).On both gentle and steep slopes,the overall soil
   microbial richness and diversity tended to initially decrease and then
   increase with increasing nitrogen addition.The HN treatment inhibited
   the decrease of soil bacterial richness and diversity.The effect of
   nitrogen addition on bacterial diversity was threshold-limited.Among the
   three treatments,the MN treatment significantly reduced soil bacterial
   richness and diversity(P<0.05).
Z4 选取三江源区果洛州不同坡度退化程度相近的高寒草甸,进行氮添加试验,运用Miseq PE250测序技术对土壤细菌16s
   rDNA进行序列测定和分析,探讨3个氮添加水平低等量氮添加(LN,2 g N·m~(-2))、中等量氮添加(MN,5 g
   N·m~(-2))、高等量氮添加(HN,10 g
   N·m~(-2))对不同坡度退化草地土壤细菌多样性的影响。结果表明:放线菌门(Actinobacteria)、变形菌门(Proteobacter
   ia)是研究区草地土壤中最主要的两大类群。缓坡地与陡坡地土壤细菌个别丰度极低的门以及61.4%
   以上(包括未鉴定的细菌属)细菌属存在显著差异(P<0.05)。不同施氮水平对退化高寒草地各细菌门以及大部分细菌属影响不显著,对一些丰度较低的属的
   影响显著(P<0.05),且在不同坡度所响应的细菌属不同。无论是缓坡地还是陡坡地,氮添加对退化高寒草甸土壤细菌群落结构存在显著差异(P<0.05
   ),土壤微生物丰富度和多样性整体上呈现出随着施氮量增加先减少后增加的趋势,中等量氮添加显著降低了土壤细菌丰富度和多样性,高水平氮添加显著抑制了土
   壤细菌的丰富度和多样性的下降(P<0.05),说明氮添加对细菌多样性的影响具有阈值限制性。
C1 Li Chengyi, College of Agriculture and Animal Husbandry,Qinghai
   University, Xining, Qinghai 810016, China.
   Yang Yuanwu, College of Agriculture and Animal Husbandry,Qinghai
   University, Xining, Qinghai 810016, China.
   Li Xilai, College of Agriculture and Animal Husbandry,Qinghai
   University;;Qinghai University;;Qinghai-Guangdong Joint Laboratory of
   Natural Resources Monitoring and Evaluation, ;;State Key Laboratory of
   Plateau Ecology and Agriculture;;Qinghai-Guangdong Joint Laboratory of
   Natural Resources Monitoring and Evaluation, Xining;;Xining;;Xining,
   ;;;; 810016;;810016;;810016.
   Li Honglin, Qinghai University, State Key Laboratory of Plateau Ecology
   and Agriculture, Xining, Qinghai 810016, China.
   Liang Defei, Qinghai University, State Key Laboratory of Plateau Ecology
   and Agriculture, Xining, Qinghai 810016, China.
Z6 李成一, 青海大学农牧学院, 西宁, 青海 810016, 中国.
   杨元武, 青海大学农牧学院, 西宁, 青海 810016, 中国.
   李希来, 青海大学农牧学院;;青海大学;;青海-广东自然资源监测与评价联合实验室,
   ;;青海省省部共建三江源生态与高原农牧业国家重点实验室;;青海-广东自然资源监测与评价联合实验室, 西宁;;西宁;;西宁, 青海;;青海;;青海
   810016;;810016;;810016, 中国.
   李宏林, 青海大学, 青海省省部共建三江源生态与高原农牧业国家重点实验室, 西宁, 青海 810016, 中国.
   梁德飞, 青海大学, 青海省省部共建三江源生态与高原农牧业国家重点实验室, 西宁, 青海 810016, 中国.
EM 1527523489@qq.com; xilai-li@163.com
Z7 1527523489@qq.com; xilai-li@163.com
Z8 5
Z9 8
UT CSCD:6864716
DA 2023-03-23
ER

PT J
AU Li Shaoyu
   Sun Jian
   Wang Yi
   Qin Xiaojing
   Ye Chongchong
Z2 李邵宇
   孙建
   王毅
   秦小静
   叶冲冲
TI Characteristics of soil enzyme activities in different degraded gradient
   grasslands on the Tibetan Plateau
Z1 青藏高原不同退化梯度草地土壤酶活性特征
Z3 草业科学
SO Pratacultural Science
VL 37
IS 12
BP 2389
EP 2402
AR 1001-0629(2020)37:12<2389:QZGYBT>2.0.TX;2-7
PY 2020
DT Article
AB Soil enzymes are important in nutrient cycling,material
   circulation,energy flow,and metabolism in the ecosystem.We determined
   the soil physical and chemical properties,and enzyme stoichiometry,and
   explored the driving mechanism along a degraded gradient on Tibetan
   Plateau alpine meadow and steppe.The results showed that:1) Soil total
   nitrogen,total carbon,total phosphorus,organic
   carbon,compactness,moisture
   content,beta-1,4-N-acetylglucosaminidase,leucine aminopeptidase,and
   beta-1,4-glucosidase exhibited a decreasing trend,while soil temperature
   and pH increased with the aggravation of degradation in both alpine
   meadow and steppe;2) Pearson correlation analysis showed that pH was
   significantly negatively correlated with beta-1,4-glucosidase activity
   and lignin peroxidase,while organic carbon and total carbon were
   positively correlated with beta-1,4-glucosidase and lignin peroxidase in
   alpine meadow.The moisture content and compactness in alpine steppe were
   positively correlated with leucine aminopeptidase,alkaline
   phosphatase,urease,and beta-1,4-N-acetylglucosaminidase.The study
   provides a theoretical basis for exploring the variation mechanism of
   soil physical and chemical properties and enzyme activity under
   different degradation gradients,and grassland ecosystem restoration in
   Tibetan Plateau.
Z4 土壤酶是土壤生态系统物质循环和能量流动的重要参与者,也是草地生态系统代谢的重要动力之一,其活性大小对土壤养分储量和生化反应过程有明显指示作用。本
   研究以青藏高原高寒草甸和高寒草原为研究对象,通过对土壤理化性质和土壤酶化学计量特征进行分析,探究不同退化梯度下土壤酶特征及作用机理。结果表明:1
   )随着退化程度加剧,两种草地类型土壤全氮、全碳、全磷、有机碳、紧实度、含水量、N-乙酰-beta-D-葡萄糖苷酶、亮氨酸氨基肽酶和beta-葡萄
   糖苷酶均呈降低趋势,土壤温度和pH呈增加趋势;2)高寒草甸土壤pH与beta-葡萄糖苷酶活性和木质素过氧化物酶呈负相关关系,有机碳、全碳与bet
   a-葡萄糖苷酶、木质素过氧化酶呈正相关关系;高寒草原含水量和紧实度与亮氨酸氨基肽酶、碱性磷酸酶、脲酶和N-乙酰-beta-D-葡萄糖苷酶呈正相关
   关系。本研究为探索青藏高原不同草地类型退化过程中土壤理化性质和酶活性变化机理以及草地生态系统修复提供了理论依据。
C1 Li Shaoyu, College of Grassland,Resource and Environment,Inner Mongolia
   Agricultural University;;Institute of Geographic Science and Nature
   Resources Research,Chinese Academy of Science, ;;, Hohhot;;, Inner
   Mongolia;;Beijing 010011;;100101.
   Sun Jian, Institute of Geographic Science and Nature Resources
   Research,Chinese Academy of Science, Beijing 100101, China.
   Wang Yi, Institute of Geographic Science and Nature Resources
   Research,Chinese Academy of Science;;College of Earth Sciences,Chengdu
   University of Technology, ;;, ;;Chengdu, Beijing;;Sichuan
   100101;;610059.
   Qin Xiaojing, Surveying and Land Information Engineering,Henan
   Polytechnic University, Jiaozuo, Henan 454150, China.
   Ye Chongchong, Institute of Geographic Science and Nature Resources
   Research,Chinese Academy of Science;;School of Civil Engineering and
   Architecture,Southwest Petroleum University, ;;, ;;Chengdu,
   Beijing;;Sichuan 100101;;610500.
Z6 李邵宇, 内蒙古农业大学草原与资源环境学院;;中国科学院地理科学与资源研究所, ;;, 呼和浩特;;, 内蒙古;;北京
   010011;;100101, 中国.
   孙建, 中国科学院地理科学与资源研究所, 北京 100101, 中国.
   王毅, 中国科学院地理科学与资源研究所;;成都理工大学地球科学学院, ;;, ;;成都, 北京;;四川 100101;;610059, 中国.
   秦小静, 河南理工大学测绘与国土信息工程学院, 焦作, 河南 454150, 中国.
   叶冲冲, 中国科学院地理科学与资源研究所;;西南石油大学土木工程与建筑学院, ;;, ;;成都, 北京;;四川 100101;;610500,
   中国.
EM lsy199769@163.com; sunjian@igsnrr.ac.cn
Z7 lsy199769@163.com; sunjian@igsnrr.ac.cn
Z8 7
Z9 7
UT CSCD:6877213
DA 2023-03-23
ER

PT J
AU Duan Peng
   Zhang Yongchao
   Wang Jingui
   Wang Ting
   Zhao Zhizhong
Z2 段鹏
   张永超
   王金贵
   王婷
   赵之重
TI Functional Diversity of Soil Microbial Communities during Degradation of
   Alpine Wetlands in Qinghai-Tibet Plateau
Z1 青藏高原高寒湿地退化过程中土壤微生物群落功能多样性特征
Z3 草地学报
SO Acta Agrestia Sinica
VL 28
IS 3
BP 759
EP 767
AR 1007-0435(2020)28:3<759:QZGYGH>2.0.TX;2-5
PY 2020
DT Article
AB In order to provide scientific basis for the restoration of wetland in
   the Qinghai-Tibet Plateau,the degraded alpine river wetlands were
   selected in the source area of the Yellow River in Sanjiangyuan,and the
   spatial replacement time was adopted to select the different wetland
   degradation stages.In our study,microbial community functional diversity
   of different stand types in the reverse succession of alpine wetlands
   was analyzed by conventional laboratory analysis and Biolog-Eco micro
   plate method.Our results showed that the microbial flora similarity of
   alpine wetland,swamp meadow and degraded meadow was higher than that of
   severely degraded meadow and degraded steppe.The order of soil microbial
   activity from high to low in the reverse succession of alpine wetlands
   was swamp meadow>degraded meadow>alpine wetland> severely degraded
   meadow>degraded grassland.During the degradation process,the soil
   microorganisms had the strongest metabolic capacity for ester carbon
   sources,and the soil microorganisms had a lower utilization of acid
   carbon sources in the early stages of degradation.In addition,the AWCD
   value of soil microorganisms were mainly affected by soil total nitrogen
   contents,soil organic carbon contents,total nitrogen vs total
   phosphorus,plant cover,soil water contents and underground biomass.
Z4 为给高寒湿地的退化监测和恢复治理提供科学理论依据,本试验在三江源黄河源区选取退化高寒湿地,采用空间代替时间的方法,选取不同退化阶段并利用常规实验
   室分析法和Biolog-Eco微平板法研究其土壤微生物群落结构及功能的变化特征。结果表明,高寒湿地、沼泽化草甸和退化草甸样地微生物群系相似性更高
   。不同退化程度的土壤微生物活性从高到低排序依次为:沼泽化草甸>退化草甸>湿地>重度退化草甸>退化草原。整个退化过程土壤微生物对酯类碳源代谢能力均
   为最强,在退化早期土壤微生物对酸类碳源的利用率较低。土壤微生物平均颜色变化率(Average well color
   development,AWCD)主要受到土壤全氮含量、土壤有机碳含量、全氮/全磷、植物盖度、土壤含水量和地下生物量的影响。
C1 Duan Peng, Qinghai University, Xining, Qinghai 810016, China.
   Wang Jingui, Qinghai University, Xining, Qinghai 810016, China.
   Wang Ting, Qinghai University, Xining, Qinghai 810016, China.
   Zhang Yongchao, Qinghai Academy of Animal Science and Veterinary
   Medicine, Key Laboratory of Superior Forage Germplasm in the
   Qinghai-Tibetan Plateau, Xining, Qinghai 810016, China.
   Zhao Zhizhong, Qinghai University;;Qinghai Nationalities University, ;;,
   Xining;;Xining, Qinghai;;Qinghai 810016;;810007.
Z6 段鹏, 青海大学, 西宁, 青海 810016, 中国.
   王金贵, 青海大学, 西宁, 青海 810016, 中国.
   王婷, 青海大学, 西宁, 青海 810016, 中国.
   张永超, 青海省畜牧兽医科学院, 青海省青藏高原优良牧草种质资源利用重点实验室, 西宁, 青海 810016, 中国.
   赵之重, 青海大学;;青海民族大学, ;;, 西宁;;西宁, 青海;;青海 810016;;810007, 中国.
EM 734011925@qq.com; qdwjm@126.com
Z7 734011925@qq.com; qdwjm@126.com
Z8 4
Z9 7
UT CSCD:6785141
DA 2023-03-23
ER

PT J
AU Wang Xiangtao
   Zhang Chao
   Liao Lirong
   Wang Jie
   Yu Lanhui
   Zhang Xianzhou
Z2 王向涛
   张超
   廖李荣
   王杰
   喻岚辉
   张宪洲
TI Effects of Degradation of Alpine Meadow on Soil Microbial Genes in
   Nitrogen Transformation in Qinghai-Tibet Plateau
Z1 青藏高原高寒草甸退化对土壤氮素转化微生物基因的影响
Z3 水土保持通报
SO Bulletin of Soil and Water Conservation
VL 40
IS 3
BP 8
EP 13
AR 1000-288X(2020)40:3<8:QZGYGH>2.0.TX;2-Z
PY 2020
DT Article
AB [Objective]The characteristics of nitrogen(N)transformation in degraded
   alpine meadows and identify the effects of meadow degradation on the
   gene abundance of soil nitrogen-transforming microorganisms were studied
   thoroughly,in order to provide a basis for understanding the degradation
   mechanism and scientific management of alpine meadows.[Methods]A soil
   survey along a degraded gradient,including undegraded, lightly
   degraded,moderately degraded,and severely degraded meadows,in the
   Qinghai-Tibetan alpine region was conducted.The changes in soil
   physicochemical properties and genes in N transformation(including nif
   H,amoA-AOA,amoA-AOB,narG,nir K,nirS,and nosZ)were investigated by using
   real-time quantitative PCR method,and the drivers of these functional
   genes were clarified.[Results]① The contents of soil organic carbon
   (SOC),total N,nitrate N,and ammonium N decreased along the degradation
   gradient. ② Degradation led to a significant reduction in the abundance
   of nif H,amoA-AOA,and amoA-AOB genes, whereas it caused an increase in
   the abundance of nar G,nirS,and nir K genes,which was the maximum in the
   severely degraded meadow soils.③ The abundance of the nif H,amoA-AOA,and
   amoA-AOB genes was significantly positively correlated with the contents
   of SOC,nitrate N,ammonium N,and soil moisture.The abundance of the nar
   G,nirS,and nir K genes was significantly negatively correlated with the
   contents of SOC,nitrate N,and ammonium N,whereas it was positively
   correlated with the pH value.[Conclusion] The degradation of the alpine
   meadows had an important influence on the microorganisms involved in N
   transformation.The SOC,pH value,and moisture were the significant
   drivers of the functional genes in soil nitrogen-transforming
   microorganisms in alpine meadow soils.
Z4 [目的]深入分析高寒草甸退化过程中土壤氮素转化特征,明确草甸退化对土壤氮素转化微生物基因丰度的影响,为认识高寒草甸的退化机理以及科学治理高寒退化
   草甸提供重要依据。[方法]以青藏高原不同退化程度高寒草甸(未退化、轻度退化、中度退化、重度退化)为研究对象,利用实时定量PCR法分析退化过程中土
   壤理化性质及与氮素转化相关基因(nif H,amoA-AOA,amoA-AOB,nar G,nir
   K,nirS和nosZ)丰度的变化,明确影响高寒草甸氮素转化基因的关键因子。[结果]①随退化程度的加剧,高寒草甸土壤有机碳、全氮、硝态氮及铵态氮
   含量逐渐降低;②高寒草甸退化降低了与氮素转化相关的固氮nif H基因、氨氧化amoA-AOA和amoA-AOB基因丰度,但增加了反硝化nar
   G,nirS和nir K基因丰度,且在重度退化草甸丰度最高;③nif
   H,amoA-AOA和amoA-AOB基因与土壤有机碳、硝态氮、铵态氮及水分呈显著正相关,nar G,nirS和nir
   K基因与土壤有机碳、硝态氮及铵态氮含量呈显著负相关,与pH值呈显著正相关。[结论]高寒草甸退化对氮素转化微生物具有重要影响,土壤有机碳、pH值及
   水分是影响土壤氮素转化微生物基因的主要因素。
C1 Wang Xiangtao, College of Animal Science,Tibet Agriculture and Animal
   Husbandry College;;Lhasa National Ecological Research Station,Institute
   of Geographic Sciences and Natural Resources Research, Chinese Academy
   of Sciences;;University of Chinese Academy of Sciences, ;;Key Laboratory
   of Ecosystem Network Observation and Modelling, Chinese Academy of
   Sciences;;, Linzhi;;;;, Tibet;;Beijing;;Beijing 860000;;100101;;100049.
   Zhang Chao, Institute of Soil and Water Conservation,Northwest A&F
   University, Yangling, Shaanxi 712100, China.
   Wang Jie, Institute of Soil and Water Conservation,Northwest A&F
   University, Yangling, Shaanxi 712100, China.
   Liao Lirong, University of Chinese Academy of Sciences;;Institute of
   Soil and Water Conservation,Northwest A&F University, ;;, ;;Yangling,
   Beijing;;Shaanxi 100049;;712100.
   Yu Lanhui, University of Chinese Academy of Sciences;;Institute of Soil
   and Water Conservation,Northwest A&F University, ;;, ;;Yangling,
   Beijing;;Shaanxi 100049;;712100.
   Zhang Xianzhou, Lhasa National Ecological Research Station,Institute of
   Geographic Sciences and Natural Resources Research, Chinese Academy of
   Sciences;;University of Chinese Academy of Sciences;;College of
   Resources and Environment,University of Chinese Academy of Sciences, Key
   Laboratory of Ecosystem Network Observation and Modelling, Chinese
   Academy of Sciences;;;;, ;;;;, Beijing;;Beijing;;Beijing
   100101;;100049;;100190.
Z6 王向涛, 西藏农牧学院动物科学学院;;中国科学院地理科学与资源研究所,拉萨高原生态试验站;;中国科学院大学,
   ;;中国科学院生态系统网络观测与模拟重点实验室;;, 林芝;;;;, 西藏;;北京;;北京 860000;;100101;;100049,
   中国.
   张超, 西北农林科技大学水土保持研究所, 杨凌, 陕西 712100, 中国.
   王杰, 西北农林科技大学水土保持研究所, 杨凌, 陕西 712100, 中国.
   廖李荣, 中国科学院大学;;西北农林科技大学水土保持研究所, ;;, ;;杨凌, 北京;;陕西 100049;;712100, 中国.
   喻岚辉, 中国科学院大学;;西北农林科技大学水土保持研究所, ;;, ;;杨凌, 北京;;陕西 100049;;712100, 中国.
   张宪洲, 中国科学院地理科学与资源研究所;;中国科学院大学;;中国科学院大学资源与环境学院,
   中国科学院生态系统网络观测与模拟重点实验室;;中科院拉萨高原生态试验站;;;;, ;;;;, 北京;;北京;;北京
   100101;;100049;;100190, 中国.
EM wangxt.16b@igsnrr.ac.cn; zhangxz@igsnrr.ac.cn
Z7 wangxt.16b@igsnrr.ac.cn; zhangxz@igsnrr.ac.cn
Z8 0
Z9 1
UT CSCD:6768592
DA 2023-03-23
ER

PT J
AU Wang Shu
   Qin Jihong
   Xie Bingxin
   Liu Chen
   Chen Yuwen
   Tang Xiangyu
   Sun Hui
Z2 王姝
   秦纪洪
   谢冰心
   刘琛
   陈玉雯
   唐翔宇
   孙辉
TI Spectroscopic Characteristics of Dissolved Organic Matter(DOM)in Zoige
   Alpine Peatland Soils along A Soil Moisture Gradient
Z1 水分梯度下若尔盖高寒泥炭地土壤可溶性有机质光谱特征
Z3 生态环境学报
SO Ecology and Environmental Sciences
VL 29
IS 4
BP 676
EP 685
AR 1674-5906(2020)29:4<676:SFTDXR>2.0.TX;2-Y
PY 2020
DT Article
AB The alpine peatland in Western Sichuan is one of the largest roles as
   soil carbon pools in China and even in the world,and currently undergoes
   aridification and vegetation degradation.Water soluble organic
   matter(DOM)is a highly active component of soil organic carbon,which is
   of great significance to the dynamic balance of soil carbon as well as
   the source-sink conversion.DOM is also the main carrier of carbon
   exchange between terrestrial soil and aquatic ecosystem,and has an
   important impact on the quality of water environment.DOM extracted from
   the surface layer(0-10 cm)of the peatland along a soil moisture gradient
   in Zoige County,Aba Tibetan and Qiang Autonomous Prefecture,Sichuan
   Province was characterized to understand the impact of aridification on
   the content and structural characteristics of DOM.By use of the
   three-dimensional excitation emission matrix fluorescence coupled with
   parallel factor analysis(EEM-PARAFAC)and fluorescence regional
   integration(FRI)method,the quantity and spectroscopic characteristics of
   DOM were compared.The results showed that: with increase of the soil
   aridity,the total organic carbon and dissolved organic carbon content of
   Zoige peatland soils significantly decreased by 55.36% and
   28.77%,respectively;According to the characteristic parameters of
   fluorescence spectra of DOM in the Western Sichuan alpine peatland,the
   aromaticity and humification degree of DOM decreased with the increase
   of water content,the stability and the microbial availability of soil
   DOM also decreased;The results of parallel factor analysis showed that
   the small molecule humus component had the highest loading in the Zoige
   peatland soil DOM,while the protein-like component that was related to
   the microbial activity and transformation had the lowest loading;the
   proportion of fulvic acid-like and humic acid-like components in the DOM
   of plateau peatland soil was the highest,the proportion of humic
   acid-like components in the meadow soil was higher than that in the
   wetland soil,while the proportion of fulvic acid-like in the wetland
   soil was higher than that in the meadow soil.Overall,the aridification
   of Zoige wetland will lead to the significant decrease of soil carbon
   content in peatland soils,which may result in a large-scale emission of
   soil organic carbon.
Z4 川西高寒泥炭地是中国乃至全球最大的高寒土壤碳库之一,目前正经历着干旱化和植被退化的影响。水溶性有机质(DOM)是有机碳中活性较高的组分,对土壤碳
   动态平衡乃至源汇转换具有重要意义,同时也是联系陆地土壤和水生生态系统之间碳交换的主要载体,对水环境质量有重要影响。为了解干旱化对若尔盖高寒泥炭地
   土壤可溶性有机质含量及结构特征的影响,以四川省阿坝藏族羌族自治州若尔盖县高寒泥炭地不同水分环境下表层土壤(0-10
   cm)水溶性有机质(DOM)为对象,采用三维激发发射矩阵荧光光谱、平行因子分析(EEM-PARAFAC)以及荧光区域积分(FRI)等方法,对其数
   量和光谱学特征进行了比较研究。结果表明:(1)随着土壤干旱化程度加深,若尔盖泥炭地土壤总有机碳和水溶性有机碳含量而显著降低,降低程度分别为55.
   36%、28.77%;(2)川西高寒泥炭地DOM的荧光光谱特征参数表明,DOM的芳香性与腐殖化程度随着水分的增加而降低,土壤DOM稳定性降低,微
   生物可利用性降低;(3)平行因子分析结果显示若尔盖泥炭地土壤DOM中以小分子类腐殖质组分载荷最高,微生物活动和转化过程中蛋白物质类组分最低;(4
   )高原泥炭地土壤DOM中富里酸类有机质和腐殖酸类有机质占比最高,漫岗草甸土壤中腐殖酸占比高于湿地土壤,而湿地土壤富里酸组分占比高于漫岗草甸土壤。
   总之,若尔盖湿地干旱化将导致泥炭地土壤碳含量显著性降低,可能导致土壤有机碳将大规模排放。
C1 Wang Shu, Department of Environmental Science and Engineering, Sichuan
   University, Sichuan Research Center for Soil Environment Protection
   Engineering and Technology, Chengdu, Sichuan 610065, China.
   Xie Bingxin, Department of Environmental Science and Engineering,
   Sichuan University, Sichuan Research Center for Soil Environment
   Protection Engineering and Technology, Chengdu, Sichuan 610065, China.
   Chen Yuwen, Department of Environmental Science and Engineering, Sichuan
   University, Sichuan Research Center for Soil Environment Protection
   Engineering and Technology, Chengdu, Sichuan 610065, China.
   Sun Hui, Department of Environmental Science and Engineering, Sichuan
   University, Sichuan Research Center for Soil Environment Protection
   Engineering and Technology, Chengdu, Sichuan 610065, China.
   Qin Jihong, Department of Environmental Engineering, Chengdu University,
   Chengdu, Sichuan 610106, China.
   Liu Chen, Institute of Mountain Hazard and Engineering, Chinese Academy
   of Sciences, Chengdu, Sichuan 610041, China.
   Tang Xiangyu, Institute of Mountain Hazard and Engineering, Chinese
   Academy of Sciences, Chengdu, Sichuan 610041, China.
Z6 王姝, 四川大学环境科学与工程系, 四川省土壤环境保护工程技术中心, 成都, 四川 610065, 中国.
   谢冰心, 四川大学环境科学与工程系, 四川省土壤环境保护工程技术中心, 成都, 四川 610065, 中国.
   陈玉雯, 四川大学环境科学与工程系, 四川省土壤环境保护工程技术中心, 成都, 四川 610065, 中国.
   孙辉, 四川大学环境科学与工程系, 四川省土壤环境保护工程技术中心, 成都, 四川 610065, 中国.
   秦纪洪, 成都大学环境工程系, 成都, 四川 610106, 中国.
   刘琛, 中国科学院水利部成都山地灾害与环境研究所, 成都, 四川 610041, 中国.
   唐翔宇, 中国科学院水利部成都山地灾害与环境研究所, 成都, 四川 610041, 中国.
EM w.dashu@foxmail.com; sunhuifiles@gmail.com
Z7 w.dashu@foxmail.com; sunhuifiles@gmail.com
Z8 2
Z9 3
UT CSCD:6762836
DA 2023-03-23
ER

PT J
AU Wang Ting
   Yang Siwei
   Hua Rui
   Chu Bin
   Ye Guohui
   Niu Yujie
   Tang Zhuangsheng
   Hua Limin
Z2 王婷
   杨思维
   花蕊
   楚彬
   叶国辉
   牛钰杰
   唐庄生
   花立民
TI Response characteristics of composition of plant functional groups to
   various grassland degradation conditions in alpine steppe on the Tibetan
   Plateau,China
Z1 高寒草原植物功能群组成对退化程度的响应
Z3 生态学报
SO Acta Ecologica Sinica
VL 40
IS 7
BP 2225
EP 2233
AR 1000-0933(2020)40:7<2225:GHCYZW>2.0.TX;2-1
PY 2020
DT Article
AB Alpine steppe is one of the dominant grassland types on Tibetan Plateau.
   It plays an important role in global carbon cycle,nitrogen
   cycle,biodiversity conservation,soil and water conservation,and animal
   husbandry development. This study selected five sampling plots with
   different degradation levels on the degraded alpine steppe in Maduo
   county, Guoluo Prefecture,Qinghai Province. The composition of plant
   functional groups and soil physical and chemical properties were
   investigated in the sampling plots. We used the multivariate analysis to
   analyze the relationship between plant functional composition and soil
   physical and chemical properties. The results showed that: (1) with the
   steppe degradation increasing,the richness and the important value of
   Gramineae functional group increased firstly and then decreased,but the
   coverage of Gramineae functional group was decreasing. The
   richness,coverage and important value of forbs functional group
   increased firstly and then decreased,while the important value of forbs
   functional group was increasing. (2) The content of soil organic matter
   was decreasing with the soil depth increasing. The content of soil
   organic matter and total soil nitrogen were decreasing with the steppe
   degradation increasing. (3) As the steppe degradation increasing,the
   soil bulk density, soil porosity at the depth of 0 ― 30 cm were
   increasing,while the soil moisture content decreased firstly and then
   increased. (4) The important value of each plant functional group was
   positively correlated with soil porosity and negatively correlated with
   soil bulk density. Through redundancy analysis,the grassland degradation
   firstly affected soil physical properties and then affected the
   composition of plant functional groups.
Z4 高寒草原作为青藏高原区主要的草地类型,在全球碳、氮循环、生物多样性维护、水土保持、畜牧业发展等方面发挥着重要的作用。在青海省果洛州玛多县高寒草原
   选取5块不同退化程度的样地,调查植物功能群组成和土壤理化性质,并采用多元排序法分析不同退化程度下植物功能群组成与土壤因子的关系,以期明确高寒草原
   功能群组成对草原退化的响应。结果表明:(1)禾本科功能群丰富度和重要值均随退化程度增加呈先增后降趋势,盖度表现为降低趋势;杂类草功能群的丰富度、
   盖度和重要值均随退化程度增加呈先增加后降低的趋势。而杂类草功能群的相对重要值随退化程度增加而增加。(2)土壤有机质含量随土层深度的增加而降低;随
   退化程度加剧,土壤有机质和全氮呈降低的趋势。(3)随退化程度加剧,030
   cm各土层深度的容重均增加,土壤通气孔隙度降低。(4)各功能群重要值与土壤通气孔隙度呈正相关关系,与土壤容重呈负相关关系;通过冗余分析,草地退化
   首先影响土壤物理属性进而影响草地功能群组成。
C1 Wang Ting, College of Grassland Science,Gansu Agricultural University,
   Lanzhou, Gansu 730070, China.
   Hua Rui, College of Grassland Science,Gansu Agricultural University,
   Lanzhou, Gansu 730070, China.
   Chu Bin, College of Grassland Science,Gansu Agricultural University,
   Lanzhou, Gansu 730070, China.
   Ye Guohui, College of Grassland Science,Gansu Agricultural University,
   Lanzhou, Gansu 730070, China.
   Niu Yujie, College of Grassland Science,Gansu Agricultural University,
   Lanzhou, Gansu 730070, China.
   Tang Zhuangsheng, College of Grassland Science,Gansu Agricultural
   University, Lanzhou, Gansu 730070, China.
   Hua Limin, College of Grassland Science,Gansu Agricultural University,
   Lanzhou, Gansu 730070, China.
   Yang Siwei, College of Grassland Science,Gansu Agricultural
   University;;Institute of Animal and Veterinary Science, ;;,
   Lanzhou;;Bijie, ;; 730070;;551700.
Z6 王婷, 甘肃农业大学草业学院, 草业生态系统教育部重点实验室, 兰州, 甘肃 730070, 中国.
   花蕊, 甘肃农业大学草业学院, 草业生态系统教育部重点实验室, 兰州, 甘肃 730070, 中国.
   楚彬, 甘肃农业大学草业学院, 草业生态系统教育部重点实验室, 兰州, 甘肃 730070, 中国.
   叶国辉, 甘肃农业大学草业学院, 草业生态系统教育部重点实验室, 兰州, 甘肃 730070, 中国.
   牛钰杰, 甘肃农业大学草业学院, 草业生态系统教育部重点实验室, 兰州, 甘肃 730070, 中国.
   唐庄生, 甘肃农业大学草业学院, 草业生态系统教育部重点实验室, 兰州, 甘肃 730070, 中国.
   花立民, 甘肃农业大学草业学院, 草业生态系统教育部重点实验室, 兰州, 甘肃 730070, 中国.
   杨思维, 甘肃农业大学草业学院;;毕节市畜牧兽医科学研究所, 草业生态系统教育部重点实验室;;, 兰州;;毕节, ;;
   730070;;551700.
EM hualm@gsau.edu.cn
Z7 hualm@gsau.edu.cn
Z8 3
Z9 3
UT CSCD:6705763
DA 2023-03-23
ER

PT J
AU 石培礼
   张宪洲
Z2 Shi Peili
   Zhang Xianzhou
TI Towards Regional Synergy: Reconciling Rangeland Ecological Functioning
   with Forage Production of Cultivated Pasture
Z1 走向区域协同:协调草地生态功能与牧草生产服务
Z3 资源与生态学报
SO Journal of Resources and Ecology
VL 11
IS 3
BP 247
EP 252
AR 1674-764X(2020)11:3<247:TRSRRE>2.0.TX;2-K
PY 2020
DT Article
AB Animal husbandry and crop farming are specialized for development in
   separate areas on the Tibetan Plateau. Such a pattern of isolation has
   led to current concerns of rangeland and farming system degradation due
   to intensive land use. The crop-livestock integration, however, has been
   proven to increase food and feed productivity thorough niche
   complementarity, and is thereby especially effective for promoting
   ecosystem resilience. Regional synergy has emerged as an integrated
   approach to reconcile rangeland livestock with forage crop production.
   It moves beyond the specialized sectors of animal husbandry and
   intensive agriculture to coordinate them through regional coupling.
   Therefore, crop-livestock integration (CLI) has been suggested as one of
   the effective solutions to forage deficit and livestock production in
   grazing systems. But it is imperative that CLI moves forward from the
   farm level to the regional scale, in order to secure regional synergism
   during agro-pastoral development. The national key R & D program,
   Technology and Demonstration of Recovery and Restoration of Degraded
   Alpine Ecosystems on the Tibetan Plateau, aims to solve the problems of
   alpine grassland degradation by building up a grass-based animal
   husbandry technology system that includes synergizing forage production
   and ecological functioning, reconciling the relationship between
   ecology, forage production and animal husbandry, and achieving the
   win-win goals of curbing grassland degradation and changing the
   development mode of animal husbandry. It is imperative to call for
   regional synergy through integrating ecological functioning with
   ecosystem services, given the alarming threat of rangeland degradation
   on the Tibetan Plateau. The series of papers in this issue, together
   with those published previously, provide a collection of rangeland
   ecology and management studies in an effort to ensure the sustainable
   use and management of the alpine ecosystems.
Z4 畜牧业和种植业在西藏高原不同地区长期处于分离发展状态,这种分离的格局导致了土地利用强度加剧和草场与农田生态系统的退化。农牧结合可通过行业间生态位
   互补提高粮食和饲料生产力,并有效提升复合生态系统的弹性,因此,通过协调畜牧业和饲料作物生产,走向区域协同成为农牧业发展和退化生态系统恢复的综合解
   决途径。通过区域耦合,协调专业化畜牧业和集约化农业,是解决放牧系统牧草不足和畜牧业生产瓶颈的有效办法。目前,要实现农牧业发展的区域协同,还必须从
   局域农场向区域层面推进。为此,从2016年起,国家重点研发计划项目青藏高原退化高寒生态系统恢复与重建与技术示范开始实施,旨在通过建立生产和生态功
   能相协调的草牧业技术体系,协调生态-草-牧关系,实现遏制草地退化和转变畜牧业发展方式的双赢目标。面对青藏高原草地退化的严峻威胁,迫切需要通过生态
   功能与生产功能相协调的方式实现区域协同。本专辑组织发表草地生态和管理的相关论文,以期促进高寒生态系统的管理和可持续利用。
C1 Shi Peili, Lhasa Plateau Ecosystem Research Station, Institute of
   Geographic Sciences and Natural Resources Research;;College of Resources
   and Environment, University of Chinese Academy of Sciences, Key
   Laboratory of Ecosystem Network Observation and Modeling, Chinese
   Academy of Sciences;;, ;;, Beijing;;Beijing 100101;;100190.
   Zhang Xianzhou, Lhasa Plateau Ecosystem Research Station, Institute of
   Geographic Sciences and Natural Resources Research;;College of Resources
   and Environment, University of Chinese Academy of Sciences, Key
   Laboratory of Ecosystem Network Observation and Modeling, Chinese
   Academy of Sciences;;, ;;, Beijing;;Beijing 100101;;100190.
Z6 石培礼, 中国科学院地理科学与资源研究所,拉萨高原生态研究中心;;中国科学院大学,资源与环境学院, 生态系统网络观测与模拟重点实验室;;,
   ;;, 北京;;北京 100101;;100190, 中国.
   张宪洲, 中国科学院地理科学与资源研究所,拉萨高原生态研究中心;;中国科学院大学,资源与环境学院, 生态系统网络观测与模拟重点实验室;;,
   ;;, 北京;;北京 100101;;100190, 中国.
EM shipl@igsnrr.ac.cn; zhangxz@igsnrr.ac.cn
Z7 shipl@igsnrr.ac.cn; zhangxz@igsnrr.ac.cn
Z8 4
Z9 5
UT CSCD:6728948
DA 2023-03-23
ER

PT J
AU He Jinsheng
   Bu Haiyan
   Hu Xiaowen
   Feng Yanhao
   Li Shouli
   Zhu Jianxiao
   Liu Guohua
   Wang Yanrong
   Nan Zhibiao
Z2 贺金生
   卜海燕
   胡小文
   冯彦皓
   李守丽
   朱剑霄
   刘国华
   王彦荣
   南志标
TI Close-to-nature restoration of degraded alpine grasslands: Theoretical
   basis and technical approach
Z1 退化高寒草地的近自然恢复: 理论基础与技术途径
Z3 科学通报
SO Chinese Science Bulletin
VL 65
IS 34
BP 3898
EP 3908
AR 0023-074X(2020)65:34<3898:THGHCD>2.0.TX;2-J
PY 2020
DT Review
AB The alpine grasslands on the Tibetan Plateau, which account for about
   40% of the total grassland area in China, serve as an important
   ecological barrier to protect China's water resources and for ecological
   security. Although the vegetation activity of alpine grasslands on the
   Tibetan Plateau has been overall improving during the past decades, most
   of the grasslands are still suffering from varying degrees of
   degradation, with some part even deteriorating. In the present
   protection and construction of ecological barriers on the Tibetan
   Plateau, the restoration of the degraded alpine grasslands through
   current technical approaches often end up with low stability and
   sustainability, and the ecosystem multifunctionality and
   multiserviceability of the grasslands are often difficult to be fully
   recovered. This is mainly because the present approaches rarely draw
   support from the natural restoration processes, along with the technical
   limitations of optimizing the assembly and supplementary sowing with
   appropriate native grass species that are often rare, and of improving
   soil quality using microbial fertilizer and nutrients. Therefore, it is
   urgent to develop an effective and sustainable restoration approach of
   the degraded alpine grasslands. The primary tasks of close-to-nature
   restoration with ecological conservation as its premise focuses on
   maintaining biodiversity and enhancing ecosystem multifunctionality and
   multiserviceability. Close-to-nature restoration adopts traditional
   artificial restoration approaches and relies on natural ecological
   processes to achieve sustainable ecological restoration. It focuses on
   based on nature and return to nature, and realizes sustainable
   restoration through the selfregulating function of natural ecosystem.
   Therefore, ecosystems that are restored through close-to-nature
   restoration may maintain higher biodiversity, provide more ecosystem
   functions and services, and increase resilience to natural disasters.
   This paper proposes to apply the close-to-nature restoration to recover
   degraded alpine grasslands on the Tibetan Plateau, and addresses why it
   is a natural choice on the basis of ecological theories with respect to
   biodiversity and the multifunctionality and multiserviceability of
   ecosystems, as well as the uniqueness of alpine grasslands on the
   Tibetan Plateau. Based on this, this paper further proposes that seed
   multiplication, and assembly and supplementary sowing technology of
   native grassland species are the bottlenecks to the close-to-nature
   restoration of alpine grasslands, and that the combination of soil
   nutrients and microbial regulation is an essential supplementary
   measure. This study, which integrates the theory of close-to-nature
   restoration and the corresponding techniques, hopefully can provide a
   nature-based solution for the restoration of the degraded alpine
   grassland ecosystems on the Tibetan Plateau.
Z4 近几十年来,青藏高原高寒草地植被活动整体上趋于向好,但大部分草地仍然存在不同程度的退化,局部有恶化的态势.在青藏高原生态屏障保护与建设过程中,由
   于建植或改良的草地草种单一、优良乡土草种少,加之受高寒气候的限制,群落稳定性和可持续性不强,使得生态系统多功能性和多服务性往往难以完全恢复.因此
   ,探索行之有效的可持续恢复模式迫在眉睫.本文提出了对青藏高原高寒草地实施近自然恢复(close-to-nature
   restoration)的理念,从生物多样性、生态系统多功能性和多服务性、生态系统稳定性的理论出发,结合青藏高原高寒生态系统的特点,论述了近自然
   恢复是退化高寒草地生态恢复的必然选择.据此,本文提出优良乡土草种扩繁、组配及其补播技术是高寒草地近自然恢复技术亟须解决的瓶颈,土壤养分及微生物调
   控相结合是近自然恢复技术的重要辅助措施.该理论与技术途径为青藏高原退化高寒草地生态系统恢复提供了一个基于自然的解决方案.
C1 He Jinsheng, College of Pastoral Agriculture Science and
   Technology,Lanzhou University;;College of Urban and Environmental
   Science,Peking University, State Key Laboratory of Grassland
   Agro-ecosystems;;, Lanzhou;;, ;;Beijing 730020;;100871.
   Bu Haiyan, School of Life Science,Lanzhou University, State Key
   Laboratory of Grassland Agro-ecosystems, Lanzhou, Gansu 730000, China.
   Hu Xiaowen, College of Pastoral Agriculture Science and
   Technology,Lanzhou University, State Key Laboratory of Grassland
   Agro-ecosystems, Lanzhou, Gansu 730020, China.
   Feng Yanhao, College of Pastoral Agriculture Science and
   Technology,Lanzhou University, State Key Laboratory of Grassland
   Agro-ecosystems, Lanzhou, Gansu 730020, China.
   Li Shouli, College of Pastoral Agriculture Science and
   Technology,Lanzhou University, State Key Laboratory of Grassland
   Agro-ecosystems, Lanzhou, Gansu 730020, China.
   Zhu Jianxiao, College of Pastoral Agriculture Science and
   Technology,Lanzhou University, State Key Laboratory of Grassland
   Agro-ecosystems, Lanzhou, Gansu 730020, China.
   Wang Yanrong, College of Pastoral Agriculture Science and
   Technology,Lanzhou University, State Key Laboratory of Grassland
   Agro-ecosystems, Lanzhou, Gansu 730020, China.
   Nan Zhibiao, College of Pastoral Agriculture Science and
   Technology,Lanzhou University, State Key Laboratory of Grassland
   Agro-ecosystems, Lanzhou, Gansu 730020, China.
   Liu Guohua, Research Center for Eco-Environmental Sciences,Chinese
   Academy of Sciences, State Key Laboratory of Urban and Regional Ecology,
   Beijing 100085, China.
Z6 贺金生, 兰州大学草地农业与科技学院;;北京大学城市与环境学院, 草地农业生态系统国家重点实验室;;, 兰州;;, ;;北京
   730020;;100871.
   卜海燕, 兰州大学生命科学学院, 草地农业生态系统国家重点实验室, 兰州, 甘肃 730000, 中国.
   胡小文, 兰州大学草地农业与科技学院, 草地农业生态系统国家重点实验室, 兰州, 甘肃 730020, 中国.
   冯彦皓, 兰州大学草地农业与科技学院, 草地农业生态系统国家重点实验室, 兰州, 甘肃 730020, 中国.
   李守丽, 兰州大学草地农业与科技学院, 草地农业生态系统国家重点实验室, 兰州, 甘肃 730020, 中国.
   朱剑霄, 兰州大学草地农业与科技学院, 草地农业生态系统国家重点实验室, 兰州, 甘肃 730020, 中国.
   王彦荣, 兰州大学草地农业与科技学院, 草地农业生态系统国家重点实验室, 兰州, 甘肃 730020, 中国.
   南志标, 兰州大学草地农业与科技学院, 草地农业生态系统国家重点实验室, 兰州, 甘肃 730020, 中国.
   刘国华, 中国科学院生态环境研究中心, 城市与区域生态国家重点实验室, 北京 100085, 中国.
EM jshe@pku.edu.cn
Z7 jshe@pku.edu.cn
Z8 11
Z9 15
UT CSCD:6874782
DA 2023-03-23
ER

PT J
AU Qian Dawen
   Yan Changzhen
   Xiu Lina
Z2 钱大文
   颜长珍
   修丽娜
TI Land cover change and landscape pattern vulnerability response in Muli
   mining and its surrounding areas in the Qinghai-Tibet Plateau
Z1 青藏高原木里矿区及其周边土地覆被变化及景观格局脆弱性响应
Z3 冰川冻土
SO Journal of Glaciology and Geocryology
VL 42
IS 4
BP 1334
EP 1343
AR 1000-0240(2020)42:4<1334:QZGYML>2.0.TX;2-B
PY 2020
DT Article
AB Mining area development will lead to dramatic changes in the surrounding
   land cover and landscape pattern,but at present there is a lack of
   dynamic monitoring of the long-term sequence changes of the typical
   mining area in the Qinghai-Tibet Plateau and its surrounding land
   cover,especially the lack of in-depth understanding of the response
   characteristics of the landscape pattern vulnerability. So it is
   impossible to provide effective scientific guidance on rational
   development and ecological restoration of mining areas. Based on the
   method of remote sensing technology and land change science,as well as
   the concept of landscape pattern vulnerability, the changes of land
   cover and the response of regional landscape pattern vulnerability of
   Muli coal mine in the northern Qinghai-Tibet Plateau were analysed from
   1975 to 2016. The results showed that the mining area was increasing in
   size,especially after 2000,and this caused shrinkage of the surrounding
   lands,including alpine meadow wetland,other and alpine meadow. The
   indirect effect of the mining expansion on the surrounding ecosystem was
   increasing,which concluded from the decrease of water area,the
   degradation of alpine meadow wetland and the slight reserve of the
   mining area. The development of Muli mining area has led to the increase
   of the regional landscape pattern vulnerability,which might have a
   negative impact on the surrounding ecosystem service function.
   Therefore,the landscape pattern optimization should be considered in the
   ecological restoration and mining planning in order to reduce the
   vulnerability of landscape pattern. The research results of this paper
   can provide some reference for the rational development planning and
   ecological restoration of mining areas on the Qinghai-Tibet Plateau and
   other ecologically fragile areas.
Z4 矿区开发会导致周边土地覆被及景观格局发生剧烈变化,但目前对青藏高原典型矿区及其周边土地覆被长时间序列变化缺乏动态监测,尤其缺乏对景观格局脆弱性响
   应特征的深入认识,因此无法针对矿区合理开发和生态修复等提出有效的科学指导。通过遥感技术和土地变化科学研究手段,以及景观格局脆弱性概念,对青藏高原
   北部木里矿区及周边1975-2016年土地覆被时空变化和景观格局脆弱性进行分析和评估。结果表明:木里矿区在2000年后剧烈扩张,导致周边土地覆被
   面积缩减,其中高寒草甸湿地面积损失最大,其次为其他和高寒草甸。矿区开发对周边生态系统的间接影响效应在逐渐增大,表现为水域面积减少,高寒草甸湿地出
   现退化以及矿区发生少量逆转。受矿区扩张影响,区域景观格局脆弱性不断增强,可能对周边生态系统服务功能产生负面影响。因此,未来矿区的生态修复和规划过
   程中,应当优化景观格局,降低景观格局脆弱性。研究成果可为青藏高原及其他生态脆弱地区的矿区合理开发规划及生态修复等工程提供一定参考。
C1 Qian Dawen, Northwest Institute of Eco-Environment and Resources,Chinese
   Academy of Sciences;;University of Chinese Academy of Sciences, ;;,
   Lanzhou;;, ;;Beijing 730000;;100049.
   Xiu Lina, Northwest Institute of Eco-Environment and Resources,Chinese
   Academy of Sciences;;University of Chinese Academy of Sciences, ;;,
   Lanzhou;;, ;;Beijing 730000;;100049.
   Yan Changzhen, Northwest Institute of Eco-Environment and
   Resources,Chinese Academy of Sciences, Lanzhou, Gansu 730000, China.
Z6 钱大文, 中国科学院西北生态环境资源研究院;;中国科学院大学, ;;, 兰州;;, 甘肃;;北京 730000;;100049, 中国.
   修丽娜, 中国科学院西北生态环境资源研究院;;中国科学院大学, ;;, 兰州;;, 甘肃;;北京 730000;;100049, 中国.
   颜长珍, 中国科学院西北生态环境资源研究院, 兰州, 甘肃 730000, 中国.
EM qiandawen@lzb.ac.cn
Z7 qiandawen@lzb.ac.cn
Z8 3
Z9 5
UT CSCD:6886218
DA 2023-03-23
ER

PT J
AU Hao Aihua
   Xue Xian
   Peng Fei
   You Quangang
   Liao Jie
   Duan Hanchen
   Huang Cuihua
   Dong Siyang
Z2 郝爱华
   薛娴
   彭飞
   尤全刚
   廖杰
   段翰晨
   黄翠华
   董斯扬
TI Different vegetation and soil degradation characteristics of a typical
   grassland in the Qinghai-Tibetan Plateau
Z1 青藏高原典型草地植被退化与土壤退化研究
Z3 生态学报
SO Acta Ecologica Sinica
VL 40
IS 3
BP 964
EP 975
AR 1000-0933(2020)40:3<964:QZGYDX>2.0.TX;2-H
PY 2020
DT Article
AB This study used a field sampling survey and laboratory analysis to
   investigate the different characteristics of community
   structure,above/belowground biomass,plant composition and diversity,root
   proportions in different soil layers,and soil physiochemical properties
   between alpine steppes and alpine meadows in the Qinghai-Tibetan
   Plateau.Five degradation stages were identified including
   non-degradation (ND),light degradation (LD),moderate degradation
   (MD),severe degradation (SD),and extreme degradation (ED).The results
   are as follows:(1) as degradation level increased,graminoid dominance in
   alpine steppes remained unchanged,but sedges in alpine meadows were
   gradually replaced by the subdominant forb species.(2) With increased
   alpine steppe degradation,there was a significant decrease in
   aboveground biomass (P<0.05).The grassland degradation did not affect
   significantly aboveground biomass with the exception of ED alpine
   meadows (P<0.05).The response of underground biomass to degradation in
   alpine meadows was more sensitive compared with alpine steppes.(3) The
   aboveground sedge biomass exhibited invisible trends with the increase
   of alpine steppe degradation.The proportion of aboveground graminoid
   biomass decreased from 88.12% (ND) to 53.54% (ED),while that of forbs
   increased from 0.08% (ND) to 42.81% (ED).In the process of the
   ecological succession of alpine meadow degradation,the aboveground
   graminoid and forb biomass significantly increased except a decrease in
   ED areas.The contribution of aboveground sedge biomass decreased from
   69.15% (ND) to 0.04% (ED),while that of forbs increased from 12.56% (ND)
   to 92.61% (ED).(4) The alpine steppe root systems showed the increased
   shallowness as degradation levels increased.However,the alpine meadows
   showed an opposite trend.(5) The study determined that soil water
   content (theta),soil organic carbon (SOC),total nitrogen (TN),and bulk
   density (BD) of alpine meadows were more intensively influenced by
   degradation compared to those of alpine steppes.The results could
   provide a valuable reference for the restoration of the degraded
   grassland in the Qinghai-Tibetan Plateau.
Z4 采用野外样方调查和室内分析法,探讨了青藏高原不同退化程度高寒草原和高寒草甸植被群落结构、植物多样性、地上-地下生物量、根系分配及土壤理化特性差异
   。研究表明:(1)随着退化程度加剧,高寒草原禾草优势地位未改变,高寒草甸优势种莎草逐渐被杂类草取代。(2)随着退化程度加剧,高寒草原地上生物量显
   著降低(P<0.05),高寒草甸地上生物量先保持稳定再下降。高寒草甸地下生物量较高寒草原地下生物量对退化响应更敏感。(3)高寒草原退化过程中,莎
   草地上物生量变化不明显(P>0.05),禾草地上生物量贡献率由88.12%减少至53.54%,杂类草地上生物量贡献率由0.08%增加至42.81
   %;高寒草甸退化过程中,禾草和杂类草地上生物量先增加后减小,莎草地上生物量占比由69.15%减少至0.04%,杂类草地上生物量占比由12.56%
   增加至92.61%。(4)随着退化程度加剧,高寒草原根系向浅层迁移,高寒草甸根系向深层迁移。(5)退化对高寒草甸土壤含水量(theta)、土壤有
   机碳(SOC)、总氮(TN)及土壤容重(BD)影响均比高寒草原更强烈。本研究对青藏高原退化草地恢复治理具有重要的参考价值。
C1 Hao Aihua, Northwest Institute of Eco-Environment and Resources,Chinese
   Academy of Sciences;;University of Chinese Academy of Sciences, Key
   Laboratory of Desert and Desertification,Chinese Academy of Sciences;;,
   Lanzhou;;, ;;Beijing 730000;;100049.
   Xue Xian, Northwest Institute of Eco-Environment and Resources,Chinese
   Academy of Sciences, Key Laboratory of Desert and
   Desertification,Chinese Academy of Sciences, Lanzhou, Gansu 730000,
   China.
   Peng Fei, Northwest Institute of Eco-Environment and Resources,Chinese
   Academy of Sciences, Key Laboratory of Desert and
   Desertification,Chinese Academy of Sciences, Lanzhou, Gansu 730000,
   China.
   You Quangang, Northwest Institute of Eco-Environment and
   Resources,Chinese Academy of Sciences, Key Laboratory of Desert and
   Desertification,Chinese Academy of Sciences, Lanzhou, Gansu 730000,
   China.
   Liao Jie, Northwest Institute of Eco-Environment and Resources,Chinese
   Academy of Sciences, Key Laboratory of Desert and
   Desertification,Chinese Academy of Sciences, Lanzhou, Gansu 730000,
   China.
   Duan Hanchen, Northwest Institute of Eco-Environment and
   Resources,Chinese Academy of Sciences, Key Laboratory of Desert and
   Desertification,Chinese Academy of Sciences, Lanzhou, Gansu 730000,
   China.
   Huang Cuihua, Northwest Institute of Eco-Environment and
   Resources,Chinese Academy of Sciences, Key Laboratory of Desert and
   Desertification,Chinese Academy of Sciences, Lanzhou, Gansu 730000,
   China.
   Dong Siyang, Northwest Institute of Eco-Environment and
   Resources,Chinese Academy of Sciences, Key Laboratory of Desert and
   Desertification,Chinese Academy of Sciences, Lanzhou, Gansu 730000,
   China.
Z6 郝爱华, 中国科学院西北生态环境资源研究院;;中国科学院大学, 中国科学院沙漠与沙漠化重点实验室;;, 兰州;;, ;;北京
   730000;;100049.
   薛娴, 中国科学院西北生态环境资源研究院, 中国科学院沙漠与沙漠化重点实验室, 兰州, 甘肃 730000, 中国.
   彭飞, 中国科学院西北生态环境资源研究院, 中国科学院沙漠与沙漠化重点实验室, 兰州, 甘肃 730000, 中国.
   尤全刚, 中国科学院西北生态环境资源研究院, 中国科学院沙漠与沙漠化重点实验室, 兰州, 甘肃 730000, 中国.
   廖杰, 中国科学院西北生态环境资源研究院, 中国科学院沙漠与沙漠化重点实验室, 兰州, 甘肃 730000, 中国.
   段翰晨, 中国科学院西北生态环境资源研究院, 中国科学院沙漠与沙漠化重点实验室, 兰州, 甘肃 730000, 中国.
   黄翠华, 中国科学院西北生态环境资源研究院, 中国科学院沙漠与沙漠化重点实验室, 兰州, 甘肃 730000, 中国.
   董斯扬, 中国科学院西北生态环境资源研究院, 中国科学院沙漠与沙漠化重点实验室, 兰州, 甘肃 730000, 中国.
EM xianxue@lzb.ac.cn
Z7 xianxue@lzb.ac.cn
Z8 20
Z9 28
UT CSCD:6674545
DA 2023-03-23
ER

PT J
AU Chen Huai
   Ju Peijun
   Zhang Jiang
   Wang Yuanyun
   Zhu Qiu'an
   Yan Liang
   Kang Xiaoming
   He Yixin
   Zeng Yuan
   Hao Yanbin
   Wang Yanfen
Z2 陈槐
   鞠佩君
   张江
   王元云
   朱求安
   颜亮
   康晓明
   何奕忻
   曾源
   郝彦宾
   王艳芬
TI Attribution analyses of changes in alpine grasslands on the
   Qinghai-Tibetan Plateau
Z1 青藏高原高寒草地生态系统变化的归因分析
Z3 科学通报
SO Chinese Science Bulletin
VL 65
IS 22
BP 2406
EP 2418
AR 0023-074X(2020)65:22<2406:QZGYGH>2.0.TX;2-I
PY 2020
DT Article
AB Alpine grasslands are one of the major ecosystem types on the
   Qinghai-Tibetan Plateau. In the past decades, the ecological structure
   and function of alpine grasslands have undergone great changes with
   intensified climate change and human activities. However, the relative
   contributions of natural and human factors to such changes are
   controversial. Based on the optimized residual method, this study
   evaluated the relative anthropogenic contribution to the changes in
   alpine grasslands on the Qinghai-Tibetan Plateau in the past twenty
   years (1990-2013). The Lund-potsdam-jena model (LPJ), Integrated
   Biosphere Simulator model (IBIS) and Terrestrial ecosystem model (TEM)
   were selected to simulate grassland productivity driven by climate
   factors. We found that the temperature on the plateau was on the rise at
   a rate of about 0.5°C per decade. Precipitation increased slightly, but
   with a large spatial difference. The population of the Tibetan Plateau
   increased sharply during the study period. During the two score years
   (1990-2013), the productivity of alpine grasslands on the
   Qinghai-Tibetan Plateau increased greatly, mainly (up to 74.0%)
   contributed by human activities. Where the change was dominated by human
   activities, the area with increased grassland net primary product (NPP)
   was greater than that with decreased NPP, indicating that the
   over-utilization of alpine grasslands has been effectively contained and
   reversed into moderate protection. For five out of the first ten years
   (1990-1999), human activities dominated the change of alpine grasslands
   (relative anthropogenic contribution around 60.1%), the NPP increased
   for 3 years and decreased for 2 years. After 2000, the impact of human
   activities increased sharply (up to 84.6%) and the anthropogenic
   dominating area expanded substantially, indicating that the large
   ecological restoration project implemented may have increased the
   productivity of alpine grasslands in the same period (9 out of 13 years
   for NPP increase). Spatial analyses comparing the two periods showed
   that 36.7% of areas with changed grassland NPP was dominated first by
   climate change and then by human activities, among which 10.1% had
   increased NPP and 26.6% had decreased NPP. In one word, the
   Qinghai-Tibetan Plateau may be approaching the turning point of the
   Environmental Kuznets Curve. Therefore, with further strengthened
   construction of ecological civilization, the ecological function of
   alpine grasslands would continue to be improved on the Plateau. However,
   we should also pay attention to the ever larger areas of human
   activity-induced NPP decrease. Therefore, the restoration and treatment
   of degraded grasslands is still pivotal to the construction of
   ecological security barriers and adaptative ecosystem management of
   grasslands on the Qinghai-Tibetan Plateau.
Z4 高寒草地生态系统是青藏高原主要生态系统类型之一,其结构和功能对全球变化敏感.过去几十年,随着气候变化与人类活动加剧,高寒草地生态系统结构和功能发
   生了巨大变化,然而其变化的自然及人为相对贡献率存在较大争议.本研究基于优化的模型差值法评估了1990~2013年青藏高原高寒草地变化的人为相对贡
   献率.研究结果表明,这一时期青藏高原高寒草地生产力显著增加,人类活动主导了草地生态系统净初级生产力的变化,人为相对贡献率达到74.0%,人类活动
   主导草地生产力增加的面积占比大于主导草地生产力减少的面积占比,青藏高原草地可能已由过度利用转变为适度保护,但其特征呈现复杂性.
   2000年后人类活动影响急剧增强,表明同期实施的大型生态恢复工程可能增加了高寒草地生产力.空间结果表明,两个时期相比有36.7%的草地生产力变化
   由气候变化主导转为人类活动主导,其中主导草地生产力减少是增加的两倍以上.随着我国生态文明建设的不断推进,青藏高原高寒草地生态功能总体上开始呈恢复
   趋势,但人类活动主导草地生产力减少的区域也在增加,该区域可能已趋于人地关系发生转变的临界点.因此,退化草地的恢复与治理仍是青藏高原生态安全屏障建
   设的重要支点,青藏高原草地适应性管理已刻不容缓.
C1 Chen Huai, Chengdu Institute of Biology,Chinese Academy of
   Sciences;;Center for Excellence in Tibetan Plateau Earth
   Sciences,Chinese Academy of Sciences, Key Laboratory of Mountain
   Ecological Restoration and Bioresource Utilization;;Ecological
   Restoration Biodiversity Conservation Key Laboratory of Sichuan
   Province;;Center for Excellence in Tibetan Plateau Earth
   Sciences,Chinese Academy of Sciences, Chengdu;;, ;;Beijing
   610041;;100101.
   Ju Peijun, Chengdu Institute of Biology,Chinese Academy of
   Sciences;;University of Chinese Academy of Sciences, Key Laboratory of
   Mountain Ecological Restoration and Bioresource Utilization;;Ecological
   Restoration Biodiversity Conservation Key Laboratory of Sichuan
   Province;;, Chengdu;;, ;;Beijing 610041;;100049.
   Wang Yuanyun, Chengdu Institute of Biology,Chinese Academy of
   Sciences;;University of Chinese Academy of Sciences, Key Laboratory of
   Mountain Ecological Restoration and Bioresource Utilization;;Ecological
   Restoration Biodiversity Conservation Key Laboratory of Sichuan
   Province;;, Chengdu;;, ;;Beijing 610041;;100049.
   Zhang Jiang, Center for Ecological Forecasting and Global Change,College
   of Forestry,Northwest A&F University, Yangling, Shanxi 712100, China.
   Zhu Qiu'an, Center for Ecological Forecasting and Global Change,College
   of Forestry,Northwest A&F University, Yangling, Shanxi 712100, China.
   Yan Liang, Institute of Wetland Research,Chinese Academy of Forestry,
   Beijing 100091, China.
   Kang Xiaoming, Institute of Wetland Research,Chinese Academy of
   Forestry, Beijing 100091, China.
   He Yixin, Chengdu Institute of Biology,Chinese Academy of Sciences, Key
   Laboratory of Mountain Ecological Restoration and Bioresource
   Utilization;;Ecological Restoration Biodiversity Conservation Key
   Laboratory of Sichuan Province, Chengdu, Sichuan 610041, China.
   Zeng Yuan, Institute of Remote Sensing and Digital Earth,Chinese Academy
   of Sciences, Beijing 100094, China.
   Hao Yanbin, University of Chinese Academy of Sciences, Beijing 100049,
   China.
   Wang Yanfen, Center for Excellence in Tibetan Plateau Earth
   Sciences,Chinese Academy of Sciences;;University of Chinese Academy of
   Sciences, Center for Excellence in Tibetan Plateau Earth
   Sciences,Chinese Academy of Sciences;;, ;;, Beijing;;Beijing
   100101;;100049.
Z6 陈槐, 中国科学院成都生物研究所;;中国科学院青藏高原地球科学卓越创新中心,
   山地生态恢复与生物资源利用四川省重点实验室;;中国科学院青藏高原地球科学卓越创新中心, 成都;;, ;;北京 610041;;100101.
   鞠佩君, 中国科学院成都生物研究所;;中国科学院大学, 山地生态恢复与生物资源利用四川省重点实验室;;, 成都;;, ;;北京
   610041;;100049.
   王元云, 中国科学院成都生物研究所;;中国科学院大学, 山地生态恢复与生物资源利用四川省重点实验室;;, 成都;;, ;;北京
   610041;;100049.
   张江, 西北农林科技大学林学院,生态预测与全球变化研究中心, 杨凌, 712100.
   朱求安, 西北农林科技大学林学院,生态预测与全球变化研究中心, 杨凌, 712100.
   颜亮, 中国林业科学院湿地研究所, 北京 100091, 中国.
   康晓明, 中国林业科学院湿地研究所, 北京 100091, 中国.
   何奕忻, 中国科学院成都生物研究所, 山地生态恢复与生物资源利用四川省重点实验室, 成都, 四川 610041, 中国.
   曾源, 中国科学院遥感与数字地球研究所, 北京 100094, 中国.
   郝彦宾, 中国科学院大学, 北京 100049, 中国.
   王艳芬, 中国科学院青藏高原地球科学卓越创新中心;;中国科学院大学, 中国科学院青藏高原地球科学卓越创新中心;;, ;;, 北京;;北京
   100101;;100049, 中国.
EM chenhuai@cib.ac.cn; yfwang@ucas.ac.cn
Z7 chenhuai@cib.ac.cn; yfwang@ucas.ac.cn
Z8 13
Z9 24
UT CSCD:6803635
DA 2023-03-23
ER

PT J
AU Huang Bo
   Yi Shuhua
   Zhang Xinyu
   Ma Qingshan
   Xiang Bo
   Du Jiaxing
   Ma Jianhai
   Sun Yi
Z2 黄波
   宜树华
   张欣雨
   马青山
   向波
   杜嘉星
   马建海
   孙义
TI Distribution of Ligularia virgaurea in the source region of the Yellow
   River based on BIOMOD
Z1 基于BIOMOD的黄河源区黄帚橐吾分布
Z3 草业科学
SO Pratacultural Science
VL 37
IS 11
BP 2198
EP 2210
AR 1001-0629(2020)37:11<2198:JYBDHH>2.0.TX;2-7
PY 2020
DT Article
AB The source region of the Yellow River (SRYR) lies in the northeastern
   Qinghai-Tibetan Plateau.The SRYR is a typical alpine region that is
   fragile and vulnerable.Ligularia virgaurea,one of the main toxic
   weeds,is widely distributed in the SRYR.There are few studies on the
   spatial-temporal distribution of L.virgaurea at a regional scale,and the
   most important limiting factor is the lack of broad scale,precise,and
   efficient monitoring methods.We proposed a practical method based on
   unmanned aerial vehicles (UAVs) and a widely used species distribution
   model,BIOdiversity MODelling(BIOMOD),and tested it to determine the
   distribution of L.virgaurea in the SRYR.During the growing season of
   2018,we set 208 working points using the self-developed
   software-fragmentation monitoring and analysis with aerial
   photography(FragMAP) and obtained more than 5 000 aerial photographs in
   the SRYR.Based on the data,we simulated the distribution of L.virgaurea
   using the 10 models in BIOMOD.The results showed that:1) BIOMOD could
   reduce the uncertainty and improve the prediction performance of
   L.virgaurea distribution;2) the generalized boosting model exhibited the
   best performance in predicting the potential distribution of L.virgaurea
   in SRYR,while the random forest model was the best at predicting its
   distribution in the future;the main factors affecting its distribution
   were the microhabitat (maximum value,average value,and ranges of
   normalized difference vegetation index),annual average
   radiation,radiation in cold and wet season,and precipitation in the wet
   season;and 3) climate warming may increase the distribution of
   L.virgaurea in SRYR,especially in the southeastern central area.This
   study described the spatial-temporal distribution of L.virgaurea,which
   provides basic data for estimating the damage rating and for
   implementing prevention measures in a rational and timely
   manner.Furthermore,it could provide a scientific basis for the
   sustainable development of grassland ecosystems and animal husbandry in
   the SRYR.Meanwhile,the UAVs-based monitoring featured with
   long-time,large scale and high precision,provided abundant data and a
   new method for biodiversity research and conservation in the alpine
   grassland ecosystem.
Z4 黄河源区位于青藏高原东北部,属生态环境脆弱的高寒区。黄帚橐吾(Ligularia
   virgaurea)广泛分布于黄河源区,是限制该区域草地畜牧业发展、导致该区域系统稳定性和服务功能下降的最主要毒杂草之一。目前鲜有黄帚橐吾区域尺
   度时空分布的研究,而缺乏大尺度、高精度、高效率的监测手段是其主要限制因素。本研究利用团队自主开发的基于无人机的协同航拍和分析系统(Fragmen
   tation Monitoring and Analysis with Aerial
   Photography,FragMAP)对黄河源区黄帚橐吾的分布进行基础调查,获取有效样本(航拍照片) 5
   000余个并提取黄帚橐吾存在/不存在数据。基于生物多样性模拟(biodiversity
   modelling,BIOMOD)模型集成平台,采用10种不同模型模拟该区域的黄帚橐吾潜在分布格局及其对气候变化的响应。结果表明:1)
   BIOMOD能降低预测的不确定性和误差,提高预测精度;2)广义增强回归模型(generalised boosting
   model,GBM)预测黄河源区黄帚橐吾当前潜在分布效果最好,而随机森林(random forest
   model,RF)模型则能更好地预测其未来分布,决定黄帚橐吾空间分布的主要因素有小生境[归一化植被指数(normalized
   difference vegetation
   index,NDVI)最大值、平均值和范围]、年平均辐射、最冷季辐射、最湿季辐射、最湿期降水等;3)气温升高会导致黄帚橐吾分布范围增加,尤其是源
   区中部偏东南区域。本研究模拟了黄河源区黄帚橐吾的时空分布特征,为进一步开展其致害等级评价、合理利用和适时防控等工作提供数据支撑,也为该区域草地生
   态系统和畜牧业的可持续发展提供科学依据。同时,本研究利用FragMAP系统获取大量标准统一、时间序列长、尺度大、精度高的航拍照片,可为BIOMO
   D模型提供充足、有效的数据基础,从而为草地生态系统生物多样性的研究和保护提供了新方法和新手段。
C1 Huang Bo, Institute of Fragile Eco-environment,School of Geographic
   Science,Nantong University, Nantong, Jiangsu 226007, China.
   Yi Shuhua, Institute of Fragile Eco-environment,School of Geographic
   Science,Nantong University, Nantong, Jiangsu 226007, China.
   Zhang Xinyu, Institute of Fragile Eco-environment,School of Geographic
   Science,Nantong University, Nantong, Jiangsu 226007, China.
   Sun Yi, Institute of Fragile Eco-environment,School of Geographic
   Science,Nantong University, Nantong, Jiangsu 226007, China.
   Ma Qingshan, Grassland Station of Huangnan Tibetan Autonomous Prefecture
   of Qinghai Province, Longwu, Qinghai 81I300, China.
   Xiang Bo, Chongqing Climate Center, Chongqing 401147.
   Du Jiaxing, PLA Dalian Naval Academy, Dalian, Liaoning 116018, China.
   Ma Jianhai, Enforcement and supervisory bureau of agriculture and animal
   husbandry of Huangnan Tibetan Autonomous Prefecture of Qinghai Province,
   Longwu, Qinghai 811300, China.
Z6 黄波, 南通大学脆弱生态环境研究所/地理科学学院, 南通, 江苏 226007, 中国.
   宜树华, 南通大学脆弱生态环境研究所/地理科学学院, 南通, 江苏 226007, 中国.
   张欣雨, 南通大学脆弱生态环境研究所/地理科学学院, 南通, 江苏 226007, 中国.
   孙义, 南通大学脆弱生态环境研究所/地理科学学院, 南通, 江苏 226007, 中国.
   马青山, 青海省黄南州草原站, 隆务, 青海 81I300, 中国.
   向波, 重庆市气候中心, 重庆 401147, 中国.
   杜嘉星, 中国人民解放军海军大连舰艇学院, 大连, 辽宁 116018, 中国.
   马建海, 青海省黄南州农牧综合行政执法监督局, 隆务, 青海 811300, 中国.
EM 1722021010@stmail.ntu.edu.cn; sunyi@ntu.edu.cn
Z7 1722021010@stmail.ntu.edu.cn; sunyi@ntu.edu.cn
Z8 1
Z9 2
UT CSCD:6863410
DA 2023-03-23
ER

PT J
AU Sun Jian
   Zhang Zhenchao
   Dong Shikui
Z2 孙建
   张振超
   董世魁
TI Adaptive management of alpine grassland ecosystems over Tibetan Plateau
Z1 青藏高原高寒草地生态系统的适应性管理
Z3 草业科学
SO Pratacultural Science
VL 36
IS 4
BP 933
EP 938
AR 1001-0629(2019)36:4<933:QZGYGH>2.0.TX;2-2
PY 2019
DT Article
AB Around one third of grasslands in Tibetan Plateau are in different
   extent of degradation, which is severely harmful for the production,
   livelihood and ecological security. Degradations of grassland, including
   structural imbalance and function receding of plant community and
   deterioration of soil physicochemical properties, are usually caused by
   natural factors like climate change or human activities like
   overgrazing. At present, the main measures for grassland restoration
   include fence enclosure, artificial vegetation cultivation and control
   of rodent, pest and weed, but all of these measures should be adopted
   according to degradation stage of the particular grasslands. Restoring
   the degraded grasslands, balancing the ecological, economic and social
   functions of alpine grasslands, and achieving the sustainable
   utilization of alpine grasslands are essential for ecological security,
   region stabilization and economic development, and the measures should
   be taken from macrofunctions division, scientific development of
   stockbreeding and education of policies. In order to achieve the
   sustainable utilization of grassland resources and protection of
   grassland ecosystems, the adaptive management of alpine grassland
   ecosystems should be based on ecological theories. This special issue
   embodies the recent researches on the key processes and mechanisms of
   grassland degradation and restoration, all of which would provide
   valuable information for protection and regulation of alpine grassland
   ecosystem.
Z4 青藏高原约有1/3的草地经历着不同程度退化,严重危害区域生产、生活和生态安全。草地退化是气候变化等自然因素和过度放牧等人为因素综合作用的结果,主
   要表现为植被群落结构失调、功能减弱、土壤理化性质恶化。目前,草地恢复的主要措施有围栏封育、人工建植、鼠虫害及毒杂草防除等,需根据不同草地退化情况
   ,因地制宜,采取合理有效的治理方案。对退化草地进行恢复治理,协调高寒草地生态系统生态、经济和社会功能的关系,实现高寒草地的可持续利用,关系到生态
   安全、区域稳定和经济发展,主要应从宏观功能区划,畜牧业科学发展、政策法规和教育落实3个方面进行。高寒草地生态系统的适应性管理应以生态学理论为基础
   ,实现草地资源的可持续利用和草地生态系统的保护与恢复。作为青藏高原高寒草地生态系统适应性管理的前期探索和阶段性总结,本专辑收录了关于青藏高原草地
   退化和恢复关键生态过程和机制等方面的研究成果,以期为高寒草地生态系统的保护和管理提供科学依据。
C1 Sun Jian, Synthesis Research Centre of Chinese Ecosystem Research
   Network, Institute of Geographic Sciences and Natural Resources
   Research, Chinese Academy of Sciences, Key Laboratory of Ecosystem
   Network Observation and Modelling, Beijing 100101, China.
   Zhang Zhenchao, Synthesis Research Centre of Chinese Ecosystem Research
   Network, Institute of Geographic Sciences and Natural Resources
   Research, Chinese Academy of Sciences;;School of Water and Soil
   Conservation, Beijing Forestry University, Key Laboratory of Ecosystem
   Network Observation and Modelling;;, ;;, Beijing;;Beijing
   100101;;100083.
   Dong Shikui, School of Environment, Beijing Normal University, Beijing
   100875, China.
Z6 孙建, 中国科学院地理科学与资源研究所, 中国科学院生态网络观测与模拟重点实验室, 北京 100101, 中国.
   张振超, 中国科学院地理科学与资源研究所;;北京林业大学水土保持学院, 中国科学院生态网络观测与模拟重点实验室;;, ;;, 北京;;北京
   100101;;100083, 中国.
   董世魁, 北京师范大学环境学院, 北京 100875, 中国.
EM sunjian@igsnrr.ac.cn; dsk03037@bnu.edu.cn
Z7 sunjian@igsnrr.ac.cn; dsk03037@bnu.edu.cn
Z8 18
Z9 26
UT CSCD:6500194
DA 2023-03-23
ER

PT J
AU Zhang Qian
   Ma Li
   Zhang Zhonghua
   Xu Wenhua
   Zhou Bingrong
   Song Minghua
   Qiao Anhai
   Wang Fang
   She Yandi
   Yang Xiaoyuan
   Guo Jing
   Zhou Huakun
Z2 张骞
   马丽
   张中华
   徐文华
   周秉荣
   宋明华
   乔安海
   王芳
   佘延娣
   杨晓渊
   郭婧
   周华坤
TI Ecological restoration of degraded grassland in Qinghai-Tibet alpine
   region: Degradation status,restoration measures, effects and prospects
Z1 青藏高寒区退化草地生态恢复:退化现状、恢复措施、效应与展望
Z3 生态学报
SO Acta Ecologica Sinica
VL 39
IS 20
BP 7441
EP 7451
AR 1000-0933(2019)39:20<7441:QZGHQT>2.0.TX;2-R
PY 2019
DT Review
AB The Qinghai-Tibet alpine region is a typical plateau ecosystem with
   unique features. As an important part of the grassland ecosystem,it
   plays an important role in the ecological security of the alpine region
   and the livelihood of farmers and herdsmen. At present, the grassland
   ecosystem in the Qinghai-Tibet alpine region is seriously degraded.
   Therefore, ecological restoration of degraded grasslands is the main
   priority in this area. In recent years,a large number of studies
   proposed various effective recovery methods,but there is no systematic
   summary and discussion of local conditions. Based on these findings as
   well as on the relevant literature,this paper explains the status of
   degraded grasslands in the alpine region of Qinghai-Tibet in
   detail,summarizes the main ecological problems of various ecological
   types in this region, and clarifies the scope of application of
   different integration technologies and models. We analyzed and discussed
   the recovery mechanisms of these technologies, measures, and models.
   Future research of the alpine grassland ecosystem is necessary in order
   to provide a systematic theoretical basis and technical support for the
   restoration and control of degraded grasslands in alpine and cold
   regions of Qinghai and Tibet, as well as to ensure the structural and
   functional stability of the alpine grassland ecosystem.
Z4 青藏高寒区属于独特而典型的高原生态系统,草地生态系统作为其重要组成部分,在对高寒区生态安全以及农牧民生计的维系中,占有举足轻重的地位。目前,青藏
   高寒区的草地生态系统退化严重,因此该区退化草地的生态恢复工作是国家生态工作的重中之重。近年来,已有大量研究提出了各种有效的恢复手段,但缺乏因地制
   宜的系统性总结和论述。基于此,在已有研究的基础上,阐述了青藏高寒区退化草地现状,总结了高寒区各生态类型分区的主要生态问题,明确了不同集成技术与模
   式的适用区域和范围,同时对这些技术、措施和模式的恢复效果和恢复机制进行分析和讨论。并对未来高寒草地生态系统的研究进行了展望,以期为青藏高寒区退化
   草地的恢复治理、高寒草地生态系统结构和功能稳定性维系提供系统的理论基础与技术支撑。
C1 Zhang Qian, Northwest Institute of Plateau Biology,Chinese Academy of
   Sciences, Key Laboratory of Restoration Ecology for Cold Regions
   Laboratory in Qinghai, Xining, Qinghai 810001, China.
   Ma Li, Northwest Institute of Plateau Biology,Chinese Academy of
   Sciences, Key Laboratory of Restoration Ecology for Cold Regions
   Laboratory in Qinghai, Xining, Qinghai 810001, China.
   Zhang Zhonghua, Northwest Institute of Plateau Biology,Chinese Academy
   of Sciences, Key Laboratory of Restoration Ecology for Cold Regions
   Laboratory in Qinghai, Xining, Qinghai 810001, China.
   Xu Wenhua, Northwest Institute of Plateau Biology,Chinese Academy of
   Sciences, Key Laboratory of Restoration Ecology for Cold Regions
   Laboratory in Qinghai, Xining, Qinghai 810001, China.
   Wang Fang, Northwest Institute of Plateau Biology,Chinese Academy of
   Sciences, Key Laboratory of Restoration Ecology for Cold Regions
   Laboratory in Qinghai, Xining, Qinghai 810001, China.
   She Yandi, Northwest Institute of Plateau Biology,Chinese Academy of
   Sciences, Key Laboratory of Restoration Ecology for Cold Regions
   Laboratory in Qinghai, Xining, Qinghai 810001, China.
   Yang Xiaoyuan, Northwest Institute of Plateau Biology,Chinese Academy of
   Sciences, Key Laboratory of Restoration Ecology for Cold Regions
   Laboratory in Qinghai, Xining, Qinghai 810001, China.
   Guo Jing, Northwest Institute of Plateau Biology,Chinese Academy of
   Sciences, Key Laboratory of Restoration Ecology for Cold Regions
   Laboratory in Qinghai, Xining, Qinghai 810001, China.
   Zhou Huakun, Northwest Institute of Plateau Biology,Chinese Academy of
   Sciences, Key Laboratory of Restoration Ecology for Cold Regions
   Laboratory in Qinghai, Xining, Qinghai 810001, China.
   Zhou Bingrong, Institute of Meteorological Science of Qinghai Province,
   Xining, Qinghai 810001, China.
   Song Minghua, Institute of Geographic Sciences and Natural Resources
   Research, Chinese Academy of Sciences, Beijing 100101, China.
   Qiao Anhai, Qinghai Provincial Grassland Station, Xining, Qinghai
   810001, China.
Z6 张骞, 中国科学院西北高原生物研究所, 青海省寒区恢复生态学重点实验室, 西宁, 青海 810001, 中国.
   马丽, 中国科学院西北高原生物研究所, 青海省寒区恢复生态学重点实验室, 西宁, 青海 810001, 中国.
   张中华, 中国科学院西北高原生物研究所, 青海省寒区恢复生态学重点实验室, 西宁, 青海 810001, 中国.
   徐文华, 中国科学院西北高原生物研究所, 青海省寒区恢复生态学重点实验室, 西宁, 青海 810001, 中国.
   王芳, 中国科学院西北高原生物研究所, 青海省寒区恢复生态学重点实验室, 西宁, 青海 810001, 中国.
   佘延娣, 中国科学院西北高原生物研究所, 青海省寒区恢复生态学重点实验室, 西宁, 青海 810001, 中国.
   杨晓渊, 中国科学院西北高原生物研究所, 青海省寒区恢复生态学重点实验室, 西宁, 青海 810001, 中国.
   郭婧, 中国科学院西北高原生物研究所, 青海省寒区恢复生态学重点实验室, 西宁, 青海 810001, 中国.
   周华坤, 中国科学院西北高原生物研究所, 青海省寒区恢复生态学重点实验室, 西宁, 青海 810001, 中国.
   周秉荣, 青海省气象科学研究所, 西宁, 青海 810001, 中国.
   宋明华, 中国科学院地理科学与资源研究所, 北京 100101, 中国.
   乔安海, 青海省草原总站, 西宁, 青海 810001, 中国.
EM hkzhou@nwipb.cas.cn
Z7 hkzhou@nwipb.cas.cn
Z8 33
Z9 41
UT CSCD:6607192
DA 2023-03-23
ER

PT J
AU Cao Xujuan
   Hasbagan Ganjurjav
   Hu Guozheng
   Gao Qingzhu
Z2 曹旭娟
   干珠扎布
   胡国铮
   高清竹
TI Characteristics of Grassland Degradation in the Qinghai Tibetan
   Plateau,Based on NDVI3g Data
Z1 基于NDVI3g数据反演的青藏高原草地退化特征
Z3 中国农业气象
SO Chinese Journal of Agrometeorology
VL 40
IS 2
BP 86
EP 95
AR 1000-6362(2019)40:2<86:JYNSJF>2.0.TX;2-V
PY 2019
DT Article
AB The Qinghai-Tibetan Plateau is an important ecological security barrier
   and animal husbandry base in China.Alpine grassland is the largest
   ecosystem in the Qinghai-Tibetan Plateau,accounting for more than 60% of
   the total area of the plateau.In recent years,the alpine grasslands in
   the Qinghai-Tibetan Plateau are experienced large area of
   degradation,which is restricting the ecological services of the plateau
   and the sustainable development of animal husbandry.To date,however,it
   is remaining unclear in the status of grassland degradation on the
   Qinghai-Tibetan Plateau.In this study,the degradation status was
   presented by the grassland degradation index,which was retrieved from
   vegetation coverage,based on NDVI3g data.The results showed that the
   current situation(2011-2013)of average grassland degradation index in
   the Qinghai-Tibetan Plateau was 1.76,which indicated light degradation
   level.The area of degraded grassland reached 41% and has no change
   compared with the historical average(1986-2010),but the areas of
   moderate,severe,and extra severe degradation has been increased in the
   Qinghai-Tibetan Plateau.The areas of slight,moderate,severe,and extra
   severe degraded grassland were 22%,8%,6% and 5%,respectively during 2011
   to 2013,while they reached 28%(slight),7%(moderate),4%(severe)and
   1%(extra severe)during 1986 to 2010.The degradation index in alpine
   desert was 3.23 during 2011 to 2013,which reached an extremely
   degradation level.The degradation index in the alpine meadow and alpine
   grassland steppe were 1.49 and 1.57,respectively during 2011 to
   2013,which were characterized as light degradation level.In the
   Qinghai-Tibetan Plateau,the degraded area of grassland in Xinjiang
   reached 71%,higher than that in Qinghai and Tibet,which reached 42% and
   41%,respectively.The degraded area of grassland in Gansu,Sichuan and
   Yunnan were relatively small,reached 25%,10% and 12%,respectively,in the
   Qinghai-Tibetan Plateau.In summary,there exist spatiotemporal variations
   in grassland degradation in the Qinghai-Tibetan Plateau.There is no
   significant change in current grassland degradation status compared with
   the historical average.However,in some regions on the plateau,i.e.alpine
   region,the grasslands showed a continuously degrading trend.
Z4 利用NDVI3g数据反演青藏高原1986-2013年高寒草地植被盖度,并计算草地退化指数,以了解青藏高原高寒草地退化状况及其分布特征。结果表明,
   2011-2013年青藏高原草地退化指数为1.76,属轻度退化等级;退化面积达到41%,与历史平均水平(1986-2010)相比无显著变化,但中
   等以上退化面积有所增加。其中,轻度退化面积为22%、中度退化面积为8%、重度和极重度退化面积分别为6%和5%,而历史平均分别为28%、7%、4%
   和1%。从不同草地类型来看,高寒荒漠退化程度最严重,退化面积78%,退化指数为3.23,达到重度退化等级且表现出持续恶化趋势;而高寒草甸和高寒草
   原退化面积分别为31%和38%,退化指数分别为1.49和1.57,均属于轻度退化状态。从不同省域看,2011-2013年青藏高原新疆自治区范围内
   草地退化程度最为严重,退化草地面积所占比例为71%;青海省和西藏自治区草地退化比例也较大,分别达到42%和41%;甘肃、四川和云南草地退化比例较
   小,分别为25%、10%和12%。总体来看,青藏高原草地退化存在空间差异,与历史平均相比无显著变化,但局部有恶化趋势,尤其是高寒荒漠退化状况较为
   严重。
C1 Cao Xujuan, Institute of Environment and Sustainable Development in
   Agriculture,Chinese Academy of Agricultural Sciences;;Shanxi Research
   Academy of Environmental Sciences, Key Laboratory for
   Agro-Environment,Ministry of Agriculture;;, ;;Taiyuan, Beijing;;
   100081;;030027.
   Hasbagan Ganjurjav, Institute of Environment and Sustainable Development
   in Agriculture,Chinese Academy of Agricultural Sciences, Key Laboratory
   for Agro-Environment,Ministry of Agriculture, Beijing 100081, China.
   Hu Guozheng, Institute of Environment and Sustainable Development in
   Agriculture,Chinese Academy of Agricultural Sciences, Key Laboratory for
   Agro-Environment,Ministry of Agriculture, Beijing 100081, China.
   Gao Qingzhu, Institute of Environment and Sustainable Development in
   Agriculture,Chinese Academy of Agricultural Sciences, Key Laboratory for
   Agro-Environment,Ministry of Agriculture, Beijing 100081, China.
Z6 曹旭娟, 中国农业科学院农业环境与可持续发展研究所;;山西省环境科学研究院, 农业部农业环境重点实验室;;, ;;太原, 北京;;
   100081;;030027, 中国.
   干珠扎布, 中国农业科学院农业环境与可持续发展研究所, 农业部农业环境重点实验室, 北京 100081, 中国.
   胡国铮, 中国农业科学院农业环境与可持续发展研究所, 农业部农业环境重点实验室, 北京 100081, 中国.
   高清竹, 中国农业科学院农业环境与可持续发展研究所, 农业部农业环境重点实验室, 北京 100081, 中国.
EM caoxujuan@sina.com; ganjurjav@foxmail.com
Z7 caoxujuan@sina.com; ganjurjav@foxmail.com
Z8 5
Z9 6
UT CSCD:6419537
DA 2023-03-23
ER

PT J
AU Li Junxiang
   Zhang Yangjian
   Zhu Juntao
   Zeng Hui
   Chang Wenjing
   Cong Nan
   Liu Yaojie
   Zu Jiaxing
   Huang Ke
   Zhu Yixuan
   Wang Li
   Tang Ze
   Chen Ning
Z2 李军祥
   张扬建
   朱军涛
   曾辉
   常文静
   丛楠
   刘瑶杰
   俎佳星
   黄珂
   朱艺旋
   王荔
   唐泽
   陈宁
TI Responses of community characteristics and productivity to a warming
   gradient in a Kobresia pygmaea meadow of Tibetan Plateau
Z1 藏北高山嵩草草甸群落特征及生产力对模拟增温幅度的响应
Z3 生态学报
SO Acta Ecologica Sinica
VL 39
IS 2
BP 474
EP 485
AR 1000-0933(2019)39:2<474:ZBGSSC>2.0.TX;2-6
PY 2019
DT Article
AB The community characteristics and productivity of alpine ecosystems are
   extremely sensitive to climate change in Qinghai-Tibet Plateau owing to
   harsh climatic environments.To explore the effects of warming on
   ecosystem productivity and their inter-annual differences in an alpine
   meadow,field experiments with temperature-gradient
   treatments(W1,W2,W3,and W4)using open top chambers(OTCs)were conducted
   in Tibetan Plateau.The results showed that the warming effect decreased
   the total coverage of the plant community(W1,W2,W3,and W4 significantly
   reduced plant community coverage by 28%,23%,59%,and 60% in 2015(P
   <0.05),respectively;W4 significantly reduced plant community coverage by
   83% in 2016(P<0.05))and the coverage of Kobresia pygmaea(W1,W2,W3,and W4
   significantly reduced the coverage of K.pygmaea by 26%,33%,61%,and 64%
   in 2015(P<0.05),respectively;W4 significantly reduced the coverage of
   K.pygmaea by 85% in 2016(P<0.05))compared with control treatment.The
   lower warming treatments(W1 and W2)had no significant effects on the
   coverage of Potentilla,whereas the higher warming treatments(W3 and
   W4)significantly reduced the coverage of Potentilla(W3,W4 significantly
   reduced the coverage of Potentilla by 58% and 60% in
   2015(P<0.05),respectively;W4 significantly reduced the coverage of
   Potentilla by 71% in 2016(P <0.05).The warming treatments with a lower
   temperature range promoted growth and biomass accumulation of the
   community,whereas weakened the promotion effects or even inhibited
   growth and biomass accumulation when the temperature increased above a
   certain degree(W4 significantly reduced the aboveground biomass by 69%
   in 2015(P<0.05);W4 significantly reduced the aboveground biomass by 82%
   in 2016(P<0.05)).There were significant differences in the coverage of
   K.pygmaea and other species in the growth season between 2015 and
   2016,but no significant changes were observed for Potentilla
   coverage.This study indicated that moderate warming is conducive for
   plant growth,but excessive warming can lead to declined grassland
   productivity and the deterioration of alpine
   meadows.Furthermore,Potentilla species from local communities are more
   resistant to global change,indicating their strong competitiveness in
   facing future climate warming.
Z4 青藏高原气候严酷,陆地表层生态系统脆弱,其高寒植物群落特征及生态系统生产力对气候变化的响应极其敏感。利用开顶箱(OTCs,Open Top
   Chambers)式装置在藏北高山嵩草(Kobresia
   pygmaea)草甸设置不同增温梯度实验(W1、W2、W3、W4),探究增温对高寒草甸植物群落特征及地上生产力的影响。研究结果表明:1)与对照样
   地相比,增温减少了植物群落总盖度(2015年,W1、W2、W3、W4分别显著减少了28%、23%、59%、60%;2016年,W4显著减少了83
   %)和高山嵩草盖度(2015年,W1、W2、W3、W4分别显著减少了26%、33%、681%、64%;2016年,W4显著减少了85%),而低幅
   度增温(W1、W2)对委陵菜属植物盖度无显著影响,高幅度增温(W3、W4)显著减少了委陵菜属植物盖度(2015年,W3、W4分别显著减少了58%
   和60%;2016年,W4显著减少了71%);2)对整个植物群落而言,增温幅度较低时,增温对群落的生长和生物量的积累有促进作用,当温度升高超过一
   定程度,这种促进作用会逐渐减弱甚至变成抑制作用(2015年,W4显著减少了地上生物量69%;2016年,W4显著减少了地上生物量82%);3)高
   山嵩草盖度和其他物种总盖度存在显著的年际差异,而委陵菜属植物盖度无明显的年际变化。研究结果预示着,一定程度的升温会促进高寒草甸植物群落的生长,但
   温度升高超过一定幅度时,会导致草地生产力下降,草地退化加剧,同时当地群落中委陵菜属植物在全球变化背景下相对稳定,这类物种在未来气候变暖的背景下可
   能具有更强的竞争力。
C1 Li Junxiang, Peking University Shenzhen Graduate School;;Lhasa
   Station,Institute of Geographic Sciences and Natural Resources
   Research,Chinese Academy of Sciences, ;;Key Laboratory of Ecosystem
   Network Observation and Modeling,Chinese Academy of Sciences,
   Shenzhen;;, ;;Beijing 518055;;100101.
   Wang Li, Peking University Shenzhen Graduate School;;Lhasa
   Station,Institute of Geographic Sciences and Natural Resources
   Research,Chinese Academy of Sciences, ;;Key Laboratory of Ecosystem
   Network Observation and Modeling,Chinese Academy of Sciences,
   Shenzhen;;, ;;Beijing 518055;;100101.
   Zhang Yangjian, Lhasa Station,Institute of Geographic Sciences and
   Natural Resources Research,Chinese Academy of Sciences;;Center for
   Excellence in Tibetan Plateau Earth Sciences,Chinese Academy of
   Sciences;;College of Resources and Environmental,University of Chinese
   Academy of Sciences, Key Laboratory of Ecosystem Network Observation and
   Modeling,Chinese Academy of Sciences;;Center for Excellence in Tibetan
   Plateau Earth Sciences,Chinese Academy of Sciences;;, ;;;;,
   Beijing;;Beijing;;Beijing 100101;;100101;;100190.
   Zhu Juntao, Lhasa Station,Institute of Geographic Sciences and Natural
   Resources Research,Chinese Academy of Sciences, Key Laboratory of
   Ecosystem Network Observation and Modeling,Chinese Academy of Sciences,
   Beijing 100101, China.
   Cong Nan, Lhasa Station,Institute of Geographic Sciences and Natural
   Resources Research,Chinese Academy of Sciences, Key Laboratory of
   Ecosystem Network Observation and Modeling,Chinese Academy of Sciences,
   Beijing 100101, China.
   Zeng Hui, Peking University Shenzhen Graduate School;;College of Urban
   and Environmental Sciences,Peking University, ;;, Shenzhen;;, ;;Beijing
   518055;;100871.
   Chang Wenjing, Peking University Shenzhen Graduate School, Shenzhen,
   Guangdong 518055, China.
   Liu Yaojie, Lhasa Station,Institute of Geographic Sciences and Natural
   Resources Research,Chinese Academy of Sciences;;University of Chinese
   Academy of Sciences, Key Laboratory of Ecosystem Network Observation and
   Modeling,Chinese Academy of Sciences;;, ;;, Beijing;;Beijing
   100101;;100190.
   Zu Jiaxing, Lhasa Station,Institute of Geographic Sciences and Natural
   Resources Research,Chinese Academy of Sciences;;University of Chinese
   Academy of Sciences, Key Laboratory of Ecosystem Network Observation and
   Modeling,Chinese Academy of Sciences;;, ;;, Beijing;;Beijing
   100101;;100190.
   Huang Ke, Lhasa Station,Institute of Geographic Sciences and Natural
   Resources Research,Chinese Academy of Sciences;;University of Chinese
   Academy of Sciences, Key Laboratory of Ecosystem Network Observation and
   Modeling,Chinese Academy of Sciences;;, ;;, Beijing;;Beijing
   100101;;100190.
   Zhu Yixuan, Lhasa Station,Institute of Geographic Sciences and Natural
   Resources Research,Chinese Academy of Sciences;;University of Chinese
   Academy of Sciences, Key Laboratory of Ecosystem Network Observation and
   Modeling,Chinese Academy of Sciences;;, ;;, Beijing;;Beijing
   100101;;100190.
   Tang Ze, Lhasa Station,Institute of Geographic Sciences and Natural
   Resources Research,Chinese Academy of Sciences;;University of Chinese
   Academy of Sciences, Key Laboratory of Ecosystem Network Observation and
   Modeling,Chinese Academy of Sciences;;, ;;, Beijing;;Beijing
   100101;;100190.
   Chen Ning, Lhasa Station,Institute of Geographic Sciences and Natural
   Resources Research,Chinese Academy of Sciences;;University of Chinese
   Academy of Sciences, Key Laboratory of Ecosystem Network Observation and
   Modeling,Chinese Academy of Sciences;;, ;;, Beijing;;Beijing
   100101;;100190.
Z6 李军祥, 北京大学深圳研究生院;;中国科学院地理科学与资源研究所, ;;中国科学院生态系统网络观测与模拟重点实验室;;中科院拉萨高原生态试验站,
   深圳;;, ;;北京 518055;;100101.
   王荔, 北京大学深圳研究生院;;中国科学院地理科学与资源研究所, ;;中国科学院生态系统网络观测与模拟重点实验室;;中科院拉萨高原生态试验站,
   深圳;;, ;;北京 518055;;100101.
   张扬建, 中国科学院地理科学与资源研究所;;中国科学院青藏高原地球科学卓越创新中心;;中国科学院大学资源与环境学院,
   中国科学院生态系统网络观测与模拟重点实验室;;中科院拉萨高原生态试验站;;中国科学院青藏高原地球科学卓越创新中心;;, ;;;;,
   北京;;北京;;北京 100101;;100101;;100190, 中国.
   朱军涛, 中国科学院地理科学与资源研究所, 中国科学院生态系统网络观测与模拟重点实验室;;中科院拉萨高原生态试验站, 北京 100101,
   中国.
   丛楠, 中国科学院地理科学与资源研究所, 中国科学院生态系统网络观测与模拟重点实验室;;中科院拉萨高原生态试验站, 北京 100101, 中国.
   曾辉, 北京大学深圳研究生院;;北京大学城市与环境学院, ;;, 深圳;;, ;;北京 518055;;100871.
   常文静, 北京大学深圳研究生院, 深圳, 广东 518055, 中国.
   刘瑶杰, 中国科学院地理科学与资源研究所;;中国科学院大学, 中国科学院生态系统网络观测与模拟重点实验室;;中科院拉萨高原生态试验站;;,
   ;;, 北京;;北京 100101;;100190, 中国.
   俎佳星, 中国科学院地理科学与资源研究所;;中国科学院大学, 中国科学院生态系统网络观测与模拟重点实验室;;中科院拉萨高原生态试验站;;,
   ;;, 北京;;北京 100101;;100190, 中国.
   黄珂, 中国科学院地理科学与资源研究所;;中国科学院大学, 中国科学院生态系统网络观测与模拟重点实验室;;中科院拉萨高原生态试验站;;, ;;,
   北京;;北京 100101;;100190, 中国.
   朱艺旋, 中国科学院地理科学与资源研究所;;中国科学院大学, 中国科学院生态系统网络观测与模拟重点实验室;;中科院拉萨高原生态试验站;;,
   ;;, 北京;;北京 100101;;100190, 中国.
   唐泽, 中国科学院地理科学与资源研究所;;中国科学院大学, 中国科学院生态系统网络观测与模拟重点实验室;;中科院拉萨高原生态试验站;;, ;;,
[truncated: 865,940 more chars]
