# Supplementary material for: A bibliometric analysis of research trends and hotspots in alpine grassland degradation on the Qinghai-Tibet Plateau
Source: PeerJ. 2023 Oct 25;11:e16210. doi: 10.7717/peerj.16210 (PMC10612491; doi:10.7717/peerj.16210)
Supplement: Supplemental Information 3 — According to the keywords set in this study, the Web of Science Core Collection was searched as a partial data source for this study, and table 2 and figure 2 were plotted. [file peerj-11-16210-s003.txt]

FN Clarivate Analytics Web of Science
VR 1.0
PT J
AU Chen, KY
   Zhang, J
   Muneer, MA
   Xue, K
   Niu, HS
   Ji, BM
AF Chen, Keyu
   Zhang, Jing
   Muneer, Muhammad Atif
   Xue, Kai
   Niu, Haishan
   Ji, Baoming
TI Plant community and soil available nutrients drive arbuscular
   mycorrhizal fungal community shifts during alpine meadow degradation
SO FUNGAL ECOLOGY
DT Article
AB Arbuscular mycorrhizal fungi (AMF) play an important role in maintaining the function and sustainability of grassland ecosystem, but they are also susceptible to environmental changes. In recent decades, alpine meadows on the Tibetan Plateau have experienced severe degradation due to the impact of human activities and climate change. But it remains unclear how degradation affects the AMF community, a group of functionally important root associated microorganisms, which potentially limit the development and application of microbial tech-nologies in the restoration of degraded grasslands. In this study, we investigated AMF communities richness and composition in non-degraded (ND), moderately degraded (MD) and severely degraded (SD) alpine meadows on the Tibetan Plateau, and then explored their main biotic and abiotic determinants. Alpine meadow degradation significantly reduced plant community biomass, richness, soil organic carbon, total nitrogen, total phosphorus, available nitrogen and available phosphorus, but increased soil pH. AMF community composition and the ies-dominant family and genera differed significantly among different degradation stages. Grassland degradation shifted the AMF community composition in favor of Claroideoglomus over Rhizophagus, and resulted in a marked loss of Glomeraceae and the dominance of Diversisporaceae. Alpine meadow degradation significantly increased AMF hyphal density and richness, likely working as a plant strategy to relieve nutrient deficiencies or loss as a result of degradation. The structural equation model showed that AMF community richness and composition were significantly influenced by plant community, followed by soil available nutrients. Soil available nutrients was the key contributor to the increased AMF hyphal density and richness during grassland degradation. Our findings identify the effects of alpine meadow degradation on AMF richness and highlight the importance of the plant community in shaping the AMF community during alpine meadow degradation. These results suggest that plant community restoration should be the primary goal for the ecological restoration of degraded alpine meadows, and these soil functional microorganisms should be simultaneously integrated into ecological resto-ration strategies and management.
C1 [Chen, Keyu; Zhang, Jing; Muneer, Muhammad Atif; Ji, Baoming] Beijing Forestry Univ, Sch Grassland Sci, Beijing 100083, Peoples R China.
   [Xue, Kai; Niu, Haishan] Univ Chinese Acad Sci, Coll Resource & Environm, Beijing 100049, Peoples R China.
RP Zhang, J (通讯作者)，Beijing Forestry Univ, Sch Grassland Sci, Beijing 100083, Peoples R China.
EM zhangjing_2019@bjfu.edu.cn
TC 0
Z9 0
PD APR
PY 2023
VL 62
AR 101211
DI 10.1016/j.funeco.2022.101211
UT WOS:000896668400002
DA 2023-03-23
ER

PT J
AU Lin, HH
   Duan, XW
   Dong, YF
   Zhong, RH
   Rong, L
   Huang, JC
AF Lin, Honghong
   Duan, Xingwu
   Dong, Yifan
   Zhong, Ronghua
   Rong, Li
   Huang, Jiangcheng
TI Responses of soil water-holding capacity to environmental changes in
   alpine ecosystems across the southern Tibetan Plateau in the past 35-40
   years
SO CATENA
DT Article
AB Environmental changes on the Tibetan Plateau could affect not only the livelihoods of local people but also the food and environmental security of downstream people. Soil water-holding capacity (WHC) governs soil func-tioning in ecosystems, could be significantly altered by the accelerated climate change and vegetation degra-dation experienced by the Tibetan Plateau's alpine ecosystem. However, it remains unclear regarding the direction and magnitude of this feedback. Here, we assessed the responses of WHC to the combined impacts of climate change and vegetation degradation across the Tibetan Plateau over the past decades based on a regional resampling campaign, including 148 well-matched sampling sites, conducted in the 1980s and 2020. We observed an overall decrease in the WHC in the study area in response to a warmer climate and increased soil erosion. The decrease in the topsoil (notably 0-20 cm) was more significant than that in the subsoil (notably 20-50 cm). Average soil available water content (AWC) decreased from 0.13 to 0.10 cm3 cm-3 (p < 0.0001) for topsoil, and from 0.10 to 0.09 cm3 cm-3 (p < 0.01) for subsoil. The changes in AWC were primarily explained by soil erosion (11.3 %) and climate change (9.2 %). Furthermore, the decline in AWC results in a significant decrease in soil productivity, which may exacerbate vegetation degradation and increase the susceptibility of alpine ecosystems to disturbances. These findings suggest that soil erosion control is still an urgent task for environmental protection on the Tibetan Plateau and that increasing WHC is an important goal of adaptation measures.
C1 [Lin, Honghong; Duan, Xingwu; Dong, Yifan; Zhong, Ronghua; Rong, Li; Huang, Jiangcheng] Yunnan Univ, Inst Int Rivers & Ecosecur, Kunming 650091, Peoples R China.
   [Duan, Xingwu; Dong, Yifan; Zhong, Ronghua; Rong, Li; Huang, Jiangcheng] Yunnan Univ, Yunnan Key Lab Int Rivers & Transboundary Ecosecur, Kunming 650091, Peoples R China.
RP Duan, XW (通讯作者)，Yunnan Univ, Inst Int Rivers & Ecosecur, Kunming 650091, Peoples R China.
EM xwduan@ynu.edu.cn
TC 0
Z9 0
PD MAR
PY 2023
VL 222
AR 106840
DI 10.1016/j.catena.2022.106840
UT WOS:000906009100001
DA 2023-03-23
ER

PT J
AU Zhang, YJ
   Ding, MJ
   Zhang, H
   Wang, NY
   Yu, ZP
   Xu, H
   Huang, P
AF Zhang, Yueju
   Ding, Mingjun
   Zhang, Hua
   Wang, Nengyu
   Yu, Ziping
   Xu, Huan
   Huang, Peng
TI Degradation-driven bacterial homogenization closely associated with the
   loss of soil multifunctionality in alpine meadows
SO AGRICULTURE ECOSYSTEMS & ENVIRONMENT
DT Article
AB Alpine meadows are sensitive to climate change due to their unique ecosystem. The mechanisms by which soil microbial diversity regulates soil multifunctionality under degradation need to be extensively explored. In this study, three degraded levels of alpine meadows (nondegraded, ND; moderately degraded, MD; and severely degraded, SD) were chosen in the hinterland of Sanjiangyuan National Park on the Qinghai-Tibet Plateau. Soil microbial abundance and community structure were determined through 16 S rRNA, and six soil variables related to nutrient pools (DNA concentration, CDNA; soil organic matter, SOM; total N, TN; total P, TP; hy-drolytic N, HN; and available P, AP) were measured and calculated for soil multifunctionality. The results showed that meadow degradation resulted in a decline in bacterial functional diversity and an increase in compositional diversity (Shannon index and richness). Soil fungi were less sensitive to meadow degradation. Meanwhile, soil individual functions, such as SOM, TN, HN, AP, and multifunctionality, decreased significantly when subjected to meadow degradation. Moreover, bacterial functional diversity and the Shannon index, rather than bacterial richness, had significantly positive and negative relationships with soil multifunctionality, respectively. Furthermore, the dissimilarity of bacterial communities decreased with degradation. These results indicated that meadow degradation led to bacterial homogenization and functional redundancy, all of which would reduce soil multifunctionality. Abiotic factors such as soil water content (SWC) and bulk density (BD) also significantly changed and still played a key role in regulating the soil multifunctionality accompanying degra-dation. Amino-acid metabolism had the highest relative abundance (4.37%) and was negatively correlated with SOM and TN, implying that bacteria may convert more limited resources for their own needs and increase the loss of soil multifunctionality under severe degradation. The results provide new insight into the relationships between biodiversity and ecosystem multifunctionality and scientific guidance for the restoration of degraded alpine meadows.
C1 [Zhang, Yueju; Ding, Mingjun; Zhang, Hua; Wang, Nengyu; Yu, Ziping; Xu, Huan; Huang, Peng] Jiangxi Normal Univ, Sch Geog & Environm, Key Lab Poyang Lake Wetland & Watershed Res, Minist Educ, 99 Ziyang Rd, Nanchang 330022, Peoples R China.
   [Ding, Mingjun; Zhang, Hua] Jiangxi Normal Univ, Jiangxi Prov Key Lab Poyang Lake Comprehens Manage, Nanchang 330022, Peoples R China.
RP Zhang, H (通讯作者)，Jiangxi Normal Univ, Sch Geog & Environm, Key Lab Poyang Lake Wetland & Watershed Res, Minist Educ, 99 Ziyang Rd, Nanchang 330022, Peoples R China.
EM zhangh2013@jxnu.edu.cn
TC 0
Z9 0
PD MAR 1
PY 2023
VL 344
AR 108284
DI 10.1016/j.agee.2022.108284
UT WOS:000899210900006
DA 2023-03-23
ER

PT J
AU Duan, ZH
   Quan, XL
   Chen, MC
   Shi, HL
   Wang, ZQ
   Li, XQ
   Qiao, YM
AF Duan, Zhonghua
   Quan, Xiaolong
   Chen, Mengci
   Shi, Huilan
   Wang, Zhanqing
   Li, Xiaoqing
   Qiao, Youming
TI Compositional characteristics and indication of n-fatty acids in alpine
   meadow plants and soils
SO BIOCHEMICAL SYSTEMATICS AND ECOLOGY
DT Article
AB Aim: To explore the distributions and indication of n-fatty acids in the plants and soils from alpine meadow, and how n-fatty acids in plants and soils are associated.Methods: The plant (grass, herb, and shrub) and soil samples were collected from alpine meadow in the Qinghai -Tibet Plateau, and the compositional characteristics of n-fatty acids were analyzed using GC-MS.Results and conclusion: n-Fatty acids ranging from C6 to C28 were identified, C16 was the most abundant fatty acid in most plants, which contributed between 39.1% and 74.2% to total n-fatty acids; the most abundant fatty acid in soils was C15, which contributed between 72.1% and 89.1% to total n-fatty acid. The total n-fatty acid content of Artemisia hedinii and the long chain n-fatty acid content of Ajuga lupulina were the highest, while the total and long chain n-fatty acid content of Saxifraga tangutica were the lowest. The contents of C20, C22, C24 and C26 in indicative plants of degradation and typical dominant plants (Festuca sinensis, Elymus nutans, Poa crymophila, Kobresia humulis, Kobresia pygmaea) were higher than other long chain n-fatty acids (C >= 20). The n-fatty acids content of the plants in degraded alpine meadow were higher than that in non-degraded alpine meadow except C6, C23, C25 and C27. The total n-fatty acids content of plants and soils in degraded alpine meadow were higher than that of non-degraded meadow. The n-fatty acids content in soils were decreased with the increasing depth of sampling except C15. The positive correlation of long chain n-fatty acids content in soils and plants was strongly significant (p < 0.001, R2 = 0.926). The compositional characteristics of n-fatty acids in plants and soils were similar. Therefore, the source of the long chain n-fatty acids in the soil might be deduced from native vegetation.
C1 [Duan, Zhonghua; Quan, Xiaolong; Chen, Mengci; Qiao, Youming] Qinghai Univ, State Key Lab Plateau Ecol & Agr, Xining 810016, Peoples R China.
   [Duan, Zhonghua; Shi, Huilan; Wang, Zhanqing] Qinghai Univ, Coll Ecol Environm Engn, Xining 810016, Peoples R China.
   [Li, Xiaoqing] Qinghai Univ, Coll Agr & Anim Husb, Xining 810016, Peoples R China.
RP Qiao, YM (通讯作者)，Qinghai Univ, State Key Lab Plateau Ecol & Agr, Xining 810016, Peoples R China.
EM ymqiao@aliyun.com
TC 0
Z9 0
PD APR
PY 2023
VL 107
AR 104613
DI 10.1016/j.bse.2023.104613
EA FEB 2023
UT WOS:000942828800001
DA 2023-03-23
ER

PT J
AU Ma, T
   Yang, ZY
   Shi, BW
   Gao, WJ
   Li, YF
   Zhu, JX
   He, JS
AF Ma, Tian
   Yang, Zhiying
   Shi, Biwan
   Gao, Wenjing
   Li, Yifan
   Zhu, Jianxiao
   He, Jin-Sheng
TI Phosphorus supply suppressed microbial necromass but stimulated plant
   lignin phenols accumulation in soils of alpine grassland on the Tibetan
   Plateau
SO GEODERMA
DT Article
AB Increased nitrogen (N) and phosphorus (P) inputs have fundamental effects on the soil organic carbon (SOC) composition and dynamics. However, the responses of plant-and microbial-derived SOC components to N and P addition in alpine grasslands are poorly understood. Based on a 10-year N and P addition experiment conducted in the alpine grassland of the Tibetan Plateau, we used amino sugars and lignin phenols as tracers for microbial necromass and plant lignin components, respectively, and explored their accumulation with the addition of N and P. We found that P and N + P addition (P supply) decreased microbial necromass, whereas N addition did not have a significant effect. In comparison, the P supply increased lignin phenols in the topsoil, but N addition decreased them in the subsoil. Among these factors, soil total P played a non-negligible role in controlling the accumulation of amino sugars and lignin phenols in soils. In addition, decreased ratios of fungi-to-bacteria necromass carbon and amino sugars to lignin phenols were observed with P supply. This implies that although the 10-year P supply did not change the SOC significantly, it may have eventually increased the SOC loss potential. Collectively, we attempted to elucidate the underlying mechanisms of long-term SOC sequestra-tion, which has important implications for plant-and microbial-mediated carbon processes in the context of increasing N and P inputs.
C1 [Ma, Tian; Yang, Zhiying; Shi, Biwan; Gao, Wenjing; Li, Yifan; Zhu, Jianxiao; He, Jin-Sheng] Lanzhou Univ, State Key Lab Grassland & Agroecosystems, Lanzhou 730020, Peoples R China.
   [Ma, Tian; Yang, Zhiying; Shi, Biwan; Gao, Wenjing; Li, Yifan; Zhu, Jianxiao; He, Jin-Sheng] Lanzhou Univ, Coll Pastoral Agr Sci & Technol, Lanzhou 730020, Peoples R China.
   [Ma, Tian] Lanzhou Univ, Observat & Res Stn Ecoenvironm Frozen Ground Qilia, Lanzhou 730020, Peoples R China.
RP Ma, T (通讯作者)，Lanzhou Univ, State Key Lab Grassland & Agroecosystems, Lanzhou 730020, Peoples R China.; Ma, T (通讯作者)，Lanzhou Univ, Coll Pastoral Agr Sci & Technol, Lanzhou 730020, Peoples R China.
EM matian4022@126.com
TC 0
Z9 0
PD MAR
PY 2023
VL 431
AR 116376
DI 10.1016/j.geoderma.2023.116376
EA FEB 2023
UT WOS:000934102400001
DA 2023-03-23
ER

PT J
AU Zhang, SD
   Wu, T
   Guo, L
   Zou, HT
   Shi, Y
AF Zhang, Shidong
   Wu, Tong
   Guo, Luo
   Zou, Huiting
   Shi, Yu
TI Integrating ecosystem services supply and demand on the Qinghai-Tibetan
   Plateau using scarcity value assessment
SO ECOLOGICAL INDICATORS
DT Article
AB As a result of the land degradation it causes, rapid urbanization can severely impact the form and function of the natural environment. Because of the limited availability of natural capital and the ecosystem services they provide in many regions, fluctuations in supply and demand should rigorously considered in decision-making. The Qinghai-Tibetan Plateau (QTP) is a globally-important ecoregion that generates significant ecosystem ser-vices value. Focusing on the QTP, we calculated the value change in the supply of ecosystem services using a coefficient table and the change in demand based on population, GDP, and income elasticity. The impact of supply and demand on the scarcity value of ecosystem services (ESSV) was then compared across four repre-sentative scenarios. The results showed that the ESSV on the QTP rose considerably between 1990 and 2020, particularly between 2000 and 2010. Between 1990 and 2020, the public-goods services grew faster than private -goods services. The most important element impacting the ESSV was demand-driven scarcity. The level of ur-banization gradually increased during 1990-2020, with a consistent distribution of high ESSV and high ur-banization across the region. High-High types and Low-Low types had a significant aggregation effect, located primarily in the north and west of the QTP, respectively. The Low-High type was scattered along with the Low -Low type, indicating fragile ecological conditions that merit greater protection from land degradation. The de-gree of coupling reveals an increasing degree of synergy between ESSV and urbanization on the QTP, indicating potential for more synergistic development.
C1 [Zhang, Shidong; Guo, Luo; Zou, Huiting; Shi, Yu] Minzu Univ China, Coll Life & Environm Sci, Beijing 100081, Peoples R China.
   [Wu, Tong] Stanford Univ, Nat Capital Project, Stanford, CA 94301 USA.
RP Guo, L (通讯作者)，Minzu Univ China, Coll Life & Environm Sci, Beijing 100081, Peoples R China.; Wu, T (通讯作者)，Stanford Univ, Nat Capital Project, Stanford, CA 94301 USA.
EM 21400281@muc.edu.cn; tongwu@stanford.edu; guoluo@muc.edu.cn;
   20302112@muc.edu.cn; 19301381@muc.edu.cn
TC 0
Z9 0
PD MAR
PY 2023
VL 147
AR 109969
DI 10.1016/j.ecolind.2023.109969
EA FEB 2023
UT WOS:000931875800001
DA 2023-03-23
ER

PT J
AU Lv, YY
   Sun, Y
   Yi, SH
   Meng, BP
AF Lv, Yanyan
   Sun, Yi
   Yi, Shuhua
   Meng, Baoping
TI Human activities dominant the distribution of Kobresia pygmaea community
   in alpine meadow grassland in the east source region of Yellow River,
   China
SO FRONTIERS IN ECOLOGY AND EVOLUTION
DT Article
AB Kobresia pygmaea is the endemic and one of the most important species in the alpine meadow in the Qinghai-Tibet Plateau. It is the key stage in the management of degraded grassland, and irreversible degradation will take place after the degradation succession phases of the Kobresia pygmaea community. However, knowledge about the spatial distribution and driving factors were still unknown. In this study, the potential distribution of the Kobresia pygmaea community was determined using the BIOMOD niche model. Combine with the reality distribution based on remote sensing classification, the driving factors of climate and human activities were identified. The findings revealed that: (1) among all environmental factors, the maximum radiation, monthly temperature difference, driest period precipitation were the main climate influencing factors for the Kobresia pygmaea community distribution, and random forest model achieved the highest prediction accuracy and best stability of any niche model. (2) The potential distribution area of Kobresia pygmaea community was 653.25 km(2) (account for 3.28% of the study area), and mostly located in northern and central of Zeku County, northeast of Henan County, and northeast, central, and eastern parts of Maqu County. (3) Climate factors driven 21.12% of Kobresia pygmaea community reality distribution, while human activities driven for 79.98%. Our results revealed that human activities dominant the reality distribution of Kobresia pygmaea community in alpine meadow grassland in the east source region of Yellow River, China.
C1 [Lv, Yanyan; Sun, Yi; Yi, Shuhua; Meng, Baoping] Nantong Univ, Inst Fragile Eco Environm, Nantong, Jiangsu, Peoples R China.
   [Lv, Yanyan; Sun, Yi; Yi, Shuhua; Meng, Baoping] Nantong Univ, Sch Geog Sci, Nantong, Jiangsu, Peoples R China.
RP Meng, BP (通讯作者)，Nantong Univ, Inst Fragile Eco Environm, Nantong, Jiangsu, Peoples R China.; Meng, BP (通讯作者)，Nantong Univ, Sch Geog Sci, Nantong, Jiangsu, Peoples R China.
EM mengbp18@ntu.edu.cn
TC 0
Z9 0
PD FEB 2
PY 2023
VL 11
AR 1127973
DI 10.3389/fevo.2023.1127973
UT WOS:000937249900001
DA 2023-03-23
ER

PT J
AU Guo, N
   Sang, C
   Huang, M
   Zhang, R
   Degen, AA
   Ma, LN
   Bai, YF
   Zhang, T
   Wang, WY
   Niu, JH
   Li, SS
   Long, RJ
   Shang, ZH
AF Guo, Na
   Sang, Chao
   Huang, Mei
   Zhang, Rui
   Degen, A. Allan
   Ma, Lina
   Bai, Yanfu
   Zhang, Tao
   Wang, Wenyin
   Niu, Jiahuan
   Li, Shanshan
   Long, Ruijun
   Shang, Zhanhuan
TI Long-term active restoration of degraded grasslands enhances vegetation
   resilience by altering the soil seed bank
SO AGRONOMY FOR SUSTAINABLE DEVELOPMENT
DT Article
AB Long-term active restoration is often employed to restore degraded grasslands. The establishment of a viable soil seed bank is the key to successful restoration, as it enhances the resilience of vegetation. However, little is known of how the soil seed bank affects vegetation resilience following long-term active restoration of degraded grasslands. We determined seed abundance and species composition of the soil seed bank and soil properties and vegetation resilience of intact, degraded, and long-term (> 10 years) actively restored grasslands on the Tibetan plateau (3900-4200 m a.s.l.). The plant-soil-seed bank quality index and structural equation modelling (SEM) were used to assess the effect of the soil seed bank on vegetation resilience. After long-term (> 10 years) active restoration of degraded grasslands by sowing seeds of native plant species, the densities of transient and persistent seeds increased by 5%, but seed richness (number of species) decreased by 25% when compared with degraded grasslands. This occurred largely as a result of an increase in grass but decrease in forb seeds. Persistent seeds of grasses play an important role in the productivity of restored grasslands, while the density of persistent seeds serves as an indicator of the resilience of vegetation. A combination of the plant community and soil properties determined seed density. Here, we show for the first time that long-term active restoration enhances vegetation resilience of grasslands by altering the soil seed bank. A high seed density of sown Gramineae and a low seed density of forbs in the soil seed bank is a key to the successful active restoration of degraded grasslands.
C1 [Guo, Na; Sang, Chao; Huang, Mei; Ma, Lina; Bai, Yanfu; Zhang, Tao; Wang, Wenyin; Niu, Jiahuan; Li, Shanshan; Long, Ruijun; Shang, Zhanhuan] Lanzhou Univ, Coll Ecol, State Key Lab Herbage Improvement & Grassland Agro, Lanzhou 730000, Peoples R China.
   [Zhang, Rui] Chinese Acad Sci, Northwest Inst Ecoenvironm & Resources, Urat Desert Grassland Res Stn, Lanzhou 730000, Peoples R China.
   [Degen, A. Allan] Ben Gurion Univ Negev, Jacob Blaustein Inst Desert Res, Wyler Dept Dryland Agr, Desert Anim Adaptat & Husb, IL-8410500 Beer Sheva, Israel.
   [Bai, Yanfu] Sichuan Agr Univ, Coll Grassland Sci & Technol, Chengdu 611130, Peoples R China.
   [Niu, Jiahuan] Xian Jiaotong Liverpool Univ, Dept Hlth & Environm Sci, Suzhou 215123, Peoples R China.
RP Shang, ZH (通讯作者)，Lanzhou Univ, Coll Ecol, State Key Lab Herbage Improvement & Grassland Agro, Lanzhou 730000, Peoples R China.
EM shangzhh@lzu.edu.cn
TC 0
Z9 0
PD FEB
PY 2023
VL 43
IS 1
AR 6
DI 10.1007/s13593-022-00862-9
UT WOS:000907155100001
DA 2023-03-23
ER

PT J
AU Huang, XM
   Shi, JT
   Sun, WY
   Sun, CM
   Shen, XP
AF Huang, Xiaomin
   Shi, Jingtao
   Sun, Wenyuan
   Sun, Chengming
   Shen, Xinping
TI Cultivation in an Alpine Region: Implications for Soil Bacteria
SO AGRONOMY-BASEL
DT Article
AB Land use change is a major predictor for variations in soil bacteria, which plays a key role in maintaining soil multifunctionality and function of terrestrial ecosystems. The effects of land use change on the soil bacterial community in an alpine region at the Qinghai-Tibetan Plateau (QTP) were still unclear. In this study, we investigated soil bacterial profiles under grazed grassland, enclosed grassland, continuous cropland, rotation cropland and abandoned cropland in the Tianzhu alpine agro-pastoral ecotone. Our results showed that Proteobacteria, Acidobacteria and Actinobacteria were the most three abundant phyla regardless of land use change, accounting for over 60% of the total. Cultivation declined soil bacterial alpha diversity without recovering even after abandonment. Over 73% variations in bacterial diversity can be explained by soil physical and chemical properties. In addition, soil moisture could be the main driver for the difference in bacterial structure between croplands and others. Soil bulk density, pH, organic carbon and total nitrogen contents seem to be the key factors determining the difference in bacterial structure between abandoned croplands and others. Our results have implications for comprehensive understanding about the responses of the soil bacterial community to land use change in alpine regions.
C1 [Huang, Xiaomin; Shi, Jingtao; Sun, Chengming; Shen, Xinping] Yangzhou Univ, Agr Coll, Jiangsu Key Lab Crop Genet & Physiol, Jiangsu Key Lab Crop Cultivat & Physiol, Yangzhou 225009, Peoples R China.
   [Huang, Xiaomin; Shi, Jingtao; Sun, Chengming; Shen, Xinping] Yangzhou Univ, Jiangsu Coinnovat Ctr Modern Prod Technol Grain Cr, Yangzhou 225009, Peoples R China.
   [Huang, Xiaomin; Shi, Jingtao; Shen, Xinping] Yangzhou Univ, Modern Agr Dev Res Inst Co Ltd, Changshu 215551, Peoples R China.
   [Sun, Wenyuan] Changshu Water Conservancy Technol Promot Stn, Changshu 215500, Peoples R China.
RP Sun, CM; Shen, XP (通讯作者)，Yangzhou Univ, Agr Coll, Jiangsu Key Lab Crop Genet & Physiol, Jiangsu Key Lab Crop Cultivat & Physiol, Yangzhou 225009, Peoples R China.; Sun, CM; Shen, XP (通讯作者)，Yangzhou Univ, Jiangsu Coinnovat Ctr Modern Prod Technol Grain Cr, Yangzhou 225009, Peoples R China.; Shen, XP (通讯作者)，Yangzhou Univ, Modern Agr Dev Res Inst Co Ltd, Changshu 215551, Peoples R China.
EM cmsun@yzu.edu.cn; xpshen@yzu.edu.cn
TC 0
Z9 0
PD FEB
PY 2023
VL 13
IS 2
AR 296
DI 10.3390/agronomy13020296
UT WOS:000938082700001
DA 2023-03-23
ER

PT J
AU Liu, W
   Yuan, YC
   Li, Y
   Li, R
   Jiang, YH
AF Liu, Wei
   Yuan, Yecheng
   Li, Ying
   Li, Rui
   Jiang, Yuhao
TI Net Primary Productivity Estimation Using a Modified MOD17A3 Model in
   the Three-River Headwaters Region
SO AGRONOMY-BASEL
DT Article
AB Remote sensing (RS) models can easily estimate the net primary productivity (NPP) on a large scale. The majority of RS models try to couple the effects of temperature, water, stand age, and CO2 concentration to attenuate the maximum light use efficiency (LUE) in the NPP models. The water effect is considered the most unpredictable, significant, and challenging. Because the stomata of alpine plants are less sensitive to limiting water vapor loss, the typically employed atmospheric moisture deficit or canopy water content may be less sensitive in signaling water stress on plant photosynthesis. This study introduces a soil moisture (SM) content index and an alpine vegetation photosynthesis model (AVPM) to quantify the RS NPP for the alpine ecosystem over the Three-River Headwaters (TRH) region. The SM content index was based on the minimum relative humidity and maximum vapor pressure deficit during the noon, and the AVPM model was based on the framework of a moderate resolution imaging spectroradiometer NPP (MOD17) model. A case study was conducted in the TRH region, covering an area of approximately 36.3 x 10(4) km(2). The results demonstrated that the AVPM NPP greatly outperformed the MOD17 and had superior accuracy. Compared with the MOD17, the average bias of the AVPM was -9.8 gCm(-2)yr(-1), which was reduced by 91.8%. The average mean absolute percent error was 57.0%, which was reduced by 68.2%. The average Pearson's correlation coefficient was 0.4809, which was improved by 30.0%. The improvements in the NPP estimation were mainly attributed to the decreasing estimation of the water stress coefficient on the NPP, which was considered the higher constraint of water impact on plant photosynthesis. Therefore, the AVPM model is more accurate in estimating the NPP for the alpine ecosystem. This is of great significance for accurately assessing the vegetation growth of alpine ecosystems across the entire Qinghai-Tibet Plateau in the context of grassland degradation and black soil beach management.
C1 [Liu, Wei; Yuan, Yecheng; Li, Ying; Li, Rui] Chinese Acad Sci, Inst Geog Sci & Nat Resources Res, State Key Lab Resources & Environm Informat Syst, Beijing 100101, Peoples R China.
   [Liu, Wei; Li, Ying; Li, Rui] Univ Chinese Acad Sci, Beijing 100049, Peoples R China.
   [Jiang, Yuhao] Natl Forestry & Grassland Adm, Acad Forest Inventory & Planning, Beijing 100013, Peoples R China.
RP Yuan, YC (通讯作者)，Chinese Acad Sci, Inst Geog Sci & Nat Resources Res, State Key Lab Resources & Environm Informat Syst, Beijing 100101, Peoples R China.
EM yuanyc@lreis.ac.cn
TC 0
Z9 0
PD FEB
PY 2023
VL 13
IS 2
AR 431
DI 10.3390/agronomy13020431
UT WOS:000937933500001
DA 2023-03-23
ER

PT J
AU Su, JH
   Ji, WH
   Sun, XM
   Wang, HF
   Kang, YK
   Yao, BH
AF Su, Junhu
   Ji, Weihong
   Sun, Xiaomei
   Wang, Haifang
   Kang, Yukun
   Yao, Baohui
TI Effects of different management practices on soil microbial community
   structure and function in alpine grassland
SO JOURNAL OF ENVIRONMENTAL MANAGEMENT
DT Article
AB Management practices, such as grazing exclusion and reseeding, have been implemented to mitigate the degradation of grassland. Low grazing intensities and reseeding increase grass production. Nevertheless, few studies have investigated the effects of these measures on the soil microbial community structure and function in the Qinghai Tibetan Plateau (QTP). To reveal the effects of management practices on soil microbes and give a reference to assess and improve ecosystems functions, we here evaluated the impact of various types of grazing (exclusion, seasonal, and traditional), reseeding (annual oat (Avena fatua) grassland (RO) and perennial artificial grassland cultivated >10 y), and integrated restoration (weed control and no-tillage reseeding) measures on soil microbial community structure and function in the QTP. The Shannon-Wiener diversity indices were highest for prokaryotes under RO and for fungi under integrated grassland restoration. Relative Actinobacteria abundance was higher under seasonal grazing than that under integrated grassland restoration. The latter had relatively higher abundances of Betaproteobacteria, Alphaproteobacteria, and Deltaproteobacteria and comparatively lower abundance of Thermoleophilia. There were significantly higher abundances of plant pathogens under seasonal grazing than those under other managements. There were significantly high proportions of pathotrophs and saprotrophs (10.0%) under seasonal and traditional grazing, respectively. The proportion of pathotrophs under integrated restoration (10.0%) was about seven-fold greater than that under grazing exclusion (1.5%). The relative differences among treatments in terms of soil water content, plant biomass, and soil C:N partially explained the differences in their prokaryotic community compositions. Increases in soil organic carbon and C:N may explain the observed changes in the soil fungal communities. The management practices affected soil microorganisms mainly by altering the soil nutrient profile. Grazing attracted specific pathotrophs and saprotrophs while repelling certain plant pathogens. Hence, modulations in soil microbial community structure and function must be considered in the process of planning for the implementation of grassland degradation management measures.
C1 [Su, Junhu; Kang, Yukun; Yao, Baohui] Gansu Agr Univ, Coll Grassland Sci, Key Lab Grassland Ecosyst, Minist Educ, Lanzhou 730070, Peoples R China.
   [Su, Junhu; Ji, Weihong; Sun, Xiaomei; Wang, Haifang; Kang, Yukun; Yao, Baohui] Gansu Agr Univ, Massey Univ Res Ctr Grassland Biodivers, Gansu Agr Univ, Lanzhou 730070, Peoples R China.
   [Su, Junhu; Kang, Yukun; Yao, Baohui] Gansu Qilianshan Grassland Ecosyst Observat & Res, Wuwei 733200, Peoples R China.
   [Ji, Weihong] Massey Univ, Inst Nat & Math Sci, Private Bag,North Shore Mail Ctr 0632,102 904rad, Auckland 0632, New Zealand.
   [Sun, Xiaomei] Gansu Agr Univ, Coll Resource & Environm Sci, Lanzhou 730070, Peoples R China.
   [Wang, Haifang] Gansu Agr Univ, Coll Life Sci & Technol, Lanzhou 730070, Peoples R China.
RP Su, JH (通讯作者)，Gansu Agr Univ, Coll Grassland Sci, Key Lab Grassland Ecosyst, Minist Educ, Lanzhou 730070, Peoples R China.
EM sujh@gsau.edu.cn
TC 0
Z9 0
PD FEB 1
PY 2023
VL 327
AR 116859
DI 10.1016/j.jenvman.2022.116859
UT WOS:000900220000009
DA 2023-03-23
ER

PT J
AU Xing, YF
   Shi, JJ
   De, KJ
   Wang, XL
   Wang, W
   Ma, Y
   Zhang, HR
   He, MH
   Liu, QQ
AF Xing, Yunfei
   Shi, Jianjun
   De, Kejia
   Wang, Xiaoli
   Wang, Wei
   Ma, Yuan
   Zhang, Hairong
   He, Miaohua
   Liu, Qingqing
TI The Current Distribution of Carex alatauensis in the Qinghai-Tibet
   Plateau Estimated by MaxEnt
SO AGRONOMY-BASEL
DT Article
AB Modeling the current distribution of and predicting suitable habitats for threatened species support the species conservation and restoration planning process. Therefore, the purpose of this study was to model the actual distribution and predict environmentally suitable habitats for Carex alatauensis S.R.Zhang 2015, a locally threatened native grass species on the Qinghai-Tibet Plateau. To realize this objective, based on the geographical samples within the natural distribution of C. alatauensis, the dominant climatic factors in its potential distribution range were analyzed using the maximum entropy (MaxEnt) model. The results showed that the average values of the area under the receiver operating characteristic curve (AUC) of the training data were 0.833 +/- 0.044, which indicated that the accuracy of the MaxEnt model was pretty high for modeling potential distribution regions of C. alatauensis. The combined results from the Jackknife test and the presented contribution of environmental variables revealed that the annual precipitation, the growth season precipitation, and the precipitation of the driest month were the key climatic factors that restricted the distribution of C. alatauensis on the Qinghai-Tibet Plateau. It is predicted that the potential distribution area of C. alatauensis on the Qinghai-Tibet Plateau is 1.96 x 10(6) km(2), and the most suitable area is 3.7 x 10(5) km(2), mainly located in the Qilian Mountains, the Himalayas, and the Qingtanggula Mountains.
C1 [Xing, Yunfei; Shi, Jianjun; De, Kejia; Wang, Xiaoli; Wang, Wei; Ma, Yuan; Zhang, Hairong; He, Miaohua; Liu, Qingqing] Qinghai Univ, Agr & Anim Husb Coll, Xining 810016, Peoples R China.
   [Xing, Yunfei; Shi, Jianjun; De, Kejia; Wang, Xiaoli; Wang, Wei; Ma, Yuan] Qinghai Acad Anim Sci & Vet Med, Xining 810018, Peoples R China.
   [Xing, Yunfei; Shi, Jianjun] Minist Educ Key, Lab Alpine Grassland Ecol Three River Source Reg, Xining 810016, Peoples R China.
   [Shi, Jianjun] Qinghai Prov Key Lab Adapt Management Alpine Grass, Xining 810016, Peoples R China.
RP Shi, JJ; De, KJ (通讯作者)，Qinghai Univ, Agr & Anim Husb Coll, Xining 810016, Peoples R China.; Shi, JJ; De, KJ (通讯作者)，Qinghai Acad Anim Sci & Vet Med, Xining 810018, Peoples R China.; Shi, JJ (通讯作者)，Minist Educ Key, Lab Alpine Grassland Ecol Three River Source Reg, Xining 810016, Peoples R China.; Shi, JJ (通讯作者)，Qinghai Prov Key Lab Adapt Management Alpine Grass, Xining 810016, Peoples R China.
EM shjj0318@sina.com; 18090900142@qhu.edu.cn
TC 0
Z9 0
PD FEB
PY 2023
VL 13
IS 2
AR 564
DI 10.3390/agronomy13020564
UT WOS:000937957300001
DA 2023-03-23
ER

PT J
AU Zhang, CP
   Li, Q
   Feng, RQ
   Zhang, ZH
   Yang, YF
   Liu, J
AF Zhang, Chunping
   Li, Qi
   Feng, Runqiu
   Zhang, Zhenhua
   Yang, Yunfeng
   Liu, Jie
TI C:N:P stoichiometry of plant-soil-microbe in the secondary succession of
   zokor-made mounds on Qinghai-Tibet Plateau
SO ENVIRONMENTAL RESEARCH
DT Article
AB The knowledge of ecological stoichiometry and stoichiometric homeostasis could contribute to exploring the balance of chemical elements in ecological recovery. However, it is largely unknown how the carbon (C), nitrogen (N), phosphorus (P), and stoichiometric characteristics in the plant-soil-microbe continuum system respond to the spontaneous secondary succession of degraded alpine grasslands. Therefore, we investigated the spontaneous secondary successional recovery of grasslands disturbed by zokor (Myospalax fontanierii) on the Qinghai-Tibetan Plateau, China, via a strategy of substituting space for time. Based on plant richness, biomass, and coverage, plant importance value was employed to assess the recovery degree of zokor-made mounds (ZMMs, large and bare patch areas constructed by zokors). Multiple statistical methods, including stoichiometric homeostatic model, network, and redundancy analysis, were conducted to decipher the stoichiometric patterns. The results indicated that plant C, C:N, and C:P increased with the recovery of ZMMs, contrary to the decrease of plant N and P. In addition, soil C, N, C:N, C:P, and N:P increased with the recovery degree, and the soil became relatively more N rich by increasing organic N under the revegetation of legumes. Meanwhile, soil microbial biomass C, N, and P increased with the recovery of ZMMs, but microbial biomass C:N:P ratios were highly constrained. Soil accessible inorganic nitrogen played an important role in driving plant and microbial nutrient and stoichiometry. Our results demonstrated that the different responses of C, N, and P contents in plant-soilmicrobe lead to shifts in C:N:P stoichiometric ratio. Nevertheless, plants and soil microbes exhibited strong stoichiometric homeostasis. Collectively, our study provides new insight into biogeochemical responses to the successional recovery of degraded alpine grassland on the Qinghai-Tibetan Plateau from a stoichiometric perspective.
C1 [Zhang, Chunping; Li, Qi; Feng, Runqiu; Liu, Jie] Lanzhou Univ, Coll Pastoral Agr Sci & Technol, Ctr Grassland Microbiome, Collaborat Innovat Ctr Western Ecol Safety,State K, Lanzhou 730020, Peoples R China.
   [Liu, Jie] Nankai Univ, Minist Educ, Key Lab Pollut Proc & Environm Criteria, Tianjin 300350, Peoples R China.
   [Zhang, Zhenhua] Chinese Acad Sci, Northwest Inst Plateau Biol, Qinghai Haibei Natl Field Res Stn Alpine Grassland, Xining 810008, Peoples R China.
   [Zhang, Zhenhua] Chinese Acad Sci, Northwest Inst Plateau Biol, Key Lab Adaptat & Evolut Plateau Biota, Xining 810008, Peoples R China.
   [Yang, Yunfeng] Tsinghua Univ, Sch Environm, State Key Joint Lab Environm Simulat & Pollut Cont, Beijing 100084, Peoples R China.
   [Liu, Jie] 222 TianShui Rd South, Lanzhou, Gansu, Peoples R China.
RP Liu, J (通讯作者)，222 TianShui Rd South, Lanzhou, Gansu, Peoples R China.
EM jieliu@lzu.edu.cn
TC 0
Z9 0
PD APR 1
PY 2023
VL 222
AR 115333
DI 10.1016/j.envres.2023.115333
EA FEB 2023
UT WOS:000931592100001
DA 2023-03-23
ER

PT J
AU Gan, T
   Zhao, HW
   Ai, Y
   Zhang, SH
   Wen, YL
   Tian, LM
   Mipam, TD
AF Gan, Tian
   Zhao, Hongwen
   Ai, Yi
   Zhang, Sihu
   Wen, Yongli
   Tian, Liming
   Mipam, Tserang Donko
TI Spatial distribution and ecological risk assessment of heavy metals in
   alpine grasslands of the Zoige Basin, China
SO FRONTIERS IN ECOLOGY AND EVOLUTION
DT Article
AB Heavy metals elements are not only related to the functions of ecosystems but also affect human health. To understand the characteristics of heavy metals in the topsoil of the Zoige alpine basin, a total of 252 grass and topsoil samples were collected in May and September 2014. The results showed that only Cd and Pb highly exceeded their background values (BV); in May and September, Cd was 2.02- and 1.55-fold higher than its BV, respectively, and Pb was 2.35- and 2.17-fold above its BV, respectively. The sources of Cd and Pb were homologous. In addition, the comprehensive potential ecological risk index was less than 150, indicating that heavy metal pollution in the study area is currently low. The spatial interpolation indicated that Cd and Pb pollution might be related to tourism and transportation, but the low biological absorption coefficient for all heavy metals showed that heavy metal absorption ability of forage was low and would not impact yak breeding. Finally, the soil was lightly contaminated by Cd and Pb due to the rapid development of the animal husbandry and tourism. The spatial variation of heavy metal in the basin is dominated by structural factors, and the random factors also have an effect on spatial distribution of As, Cd, Cu and Ni. The random factors such as overgrazing can exert an influence on physical structure and the circulation of nutrient substances of meadow soil through livestock grazing and trampling, ultimately affecting the content and distribution of soil heavy metals.
C1 [Gan, Tian; Ai, Yi; Zhang, Sihu; Wen, Yongli; Mipam, Tserang Donko] Southwest Minzu Univ, Inst Qinghai Tibetan Plateau, Sichuan Zoige Alpine Wetland Ecosyst Natl Observat, Chengdu, Peoples R China.
   [Zhao, Hongwen] Sichuan Acad Grassland Sci, Chengdu, Peoples R China.
   [Tian, Liming] Sichuan Univ, Coll Life Sci, Sichuan Zoige Alpine Wetland Ecosyst Natl Observat, Chengdu, Peoples R China.
   [Tian, Liming] Sichuan Univ, Coll Life Sci, Key Lab Bioresource & Ecoenvironm, Minist Educ, Chengdu, Peoples R China.
RP Mipam, TD (通讯作者)，Southwest Minzu Univ, Inst Qinghai Tibetan Plateau, Sichuan Zoige Alpine Wetland Ecosyst Natl Observat, Chengdu, Peoples R China.
EM tdmipam@163.com
TC 0
Z9 0
PD JAN 27
PY 2023
VL 11
AR 1093823
DI 10.3389/fevo.2023.1093823
UT WOS:000929011400001
DA 2023-03-23
ER

PT J
AU Wang, L
   Ma, WM
   Zhou, D
   Chen, Q
   Liu, L
   Li, L
AF Wang, Li
   Ma, Wenmei
   Zhou, Dan
   Chen, Qi
   Liu, Lu
   Li, Long
TI Bioclimatic drivers of forage growth and cover in alpine rangelands
SO FRONTIERS IN ECOLOGY AND EVOLUTION
DT Article
AB Context: Climate change and human activities have significant impacts on the Qinghai-Tibetan Plateau; the alpine ecosystem in this region has been degraded. A decline in forage yield reduces the livestock carrying capacity, but an unmitigated increase may lead to overfeeding and damage to vegetation. These changes have eventually led to grassland degradation and a series of ecological problems. Therefore, it is essential to examine bioclimatic factors that affect forage growth in grasslands.Objective: To identify bioclimatic factors associated with forage growth and coverage in the Qinghai-Tibetan Plateau.Methods: We examined how forage growth and coverage are affected by 35 bioclimatic indicators published in a global database (CMCC-BioClimInd).Results and conclusions: We comprehensively considered the relationship between 35 indicators and forage yield and coverage and found that the combination of temperature and precipitation indicators had a very high correlation with yield and coverage. When we evaluated the relationship between each index and forage yield, forage yield was found to be significantly correlated with 16 bioclimatic indices. Forage yield was positively correlated with yearly positive precipitation (R-2 = 0.49, p < 0.05), annual precipitation (R-2 = 0.48, p < 0.05), and precipitation of driest quarter (R-2 = 0.47, p < 0.05), and negatively correlated with temperature seasonality (R-2 = 0.52, p < 0.05), precipitation seasonality (R-2 = 0.39, p < 0.05), and simplified continentality index (R-2 = 0.48). Forage coverage was significantly correlated with 15 bioclimatic indicators. It showed positive correlations with precipitation of driest quarter (R-2 = 0.36, p < 0.05), precipitation of driest month (R-2 = 0.33, p < 0.05), and annual precipitation (R-2 = 0.31, p < 0.05), and negative correlations with temperature seasonality (R-2 = 0.415, p < 0.05), annual temperature range, precipitation seasonality, and simplified continentality index (R-2 = 0.37, p < 0.05).Significance: We identified bioclimatic indicators that affect forage growth in the northeastern Qinghai-Tibetan Plateau, and explored the physiological and ecological mechanisms underlying forage growth. Our results provide a scientific basis for future forage management, early determination of livestock carrying capacity, rational management of animal husbandry practices, and ecological protection and restoration efforts.
C1 [Wang, Li] Inst Meteorol Sci Res Qinghai Prov, Meteorol Bur Qinghai Prov, Xining, Peoples R China.
   [Ma, Wenmei; Zhou, Dan; Chen, Qi; Liu, Lu] Meteorol Serv Ctr Qinghai Prov, Meteorol Bur Qinghai Prov, Xining, Peoples R China.
   [Li, Long] Qinghai Normal Univ, Sch Geog Sci, Xining, Peoples R China.
   [Li, Long] QingHai Remote Sensing Ctr Nat Resources, Xining, Peoples R China.
RP Ma, WM (通讯作者)，Meteorol Serv Ctr Qinghai Prov, Meteorol Bur Qinghai Prov, Xining, Peoples R China.
EM maxiaolu0607@126.com
TC 0
Z9 0
PD JAN 26
PY 2023
VL 10
AR 1076005
DI 10.3389/fevo.2022.1076005
UT WOS:000934244300001
DA 2023-03-23
ER

PT J
AU Wang, YC
   Dang, N
   Feng, K
   Wang, JB
   Jin, X
   Yao, ST
   Wang, LL
   Gu, SS
   Zheng, H
   Lu, GX
   Deng, Y
AF Wang, Yingcheng
   Dang, Ning
   Feng, Kai
   Wang, Junbang
   Jin, Xin
   Yao, Shiting
   Wang, Linlin
   Gu, Songsong
   Zheng, Hua
   Lu, Guangxin
   Deng, Ye
TI Grass-microbial inter-domain ecological networks associated with alpine
   grassland productivity
SO FRONTIERS IN MICROBIOLOGY
DT Article
AB Associations between grasses and soil microorganisms can strongly influence plant community structures. However, the associations between grass productivity and diversity and soil microbes, as well as the patterns of co-occurrence between grass and microbes remain unclear. Here, we surveyed grass productivity and diversity, determined soil physicochemical, and sequenced soil archaea, bacteria and fungi by metabarcoding technology at 16 alpine grasslands. Using the Distance-decay relationship, Inter-Domain Ecological Network (IDEN), and Mantel tests, we investigated the relationship between grass productivity, diversity and microbial diversity, and the patterns of co-occurrence between grass and microbial inter-domain network in alpine grassland. We found the archaea richness, bacteria richness and Shannon, and fungi alpha-diversity were significantly negatively correlation with grass diversity, but archaea and bacteria diversity were positively correlation with grass productivity. Moreover, an increase in microbial beta-diversity was observed along with increased discrepancy in grass diversity and productivity and soil variables. Variance partitioning analysis suggested that the contribution of grass productivity on microbial community was higher than that of soil variables and grass diversity, which implies that microbial community was more related to grass productivity. Inter-Domain Ecological Network showed that the grass species formed complex and stable ecological networks with some bacterial, archaeal, and fungal species, and the grass-fungal ecological networks showed the highest robustness, which indicated that soil fungi could better co-coexist with aboveground grass in alpine grasslands. Besides, the connectivity degrees of the grass-microbial network were significantly positively correlated with grass productivity, suggesting that the coexistence pattern of grasses and microbes had a positive feedback effect on the grass productivity. The results are important for establishing the regulatory mechanisms between plants and microorganisms in alpine grassland ecosystems.
C1 [Wang, Yingcheng; Jin, Xin; Yao, Shiting; Lu, Guangxin] Qinghai Univ, Collage Agr & Anim Husb, Xining, Peoples R China.
   [Wang, Yingcheng; Feng, Kai; Wang, Linlin; Gu, Songsong; Deng, Ye] Chinese Acad Sci, Res Ctr Ecoenvironm Sci, CAS Key Lab Environm Biotechnol, Beijing, Peoples R China.
   [Dang, Ning] Chinese Acad Sci, Inst Appl Ecol, Shenyang, Peoples R China.
   [Dang, Ning; Deng, Ye] Univ Chinese Acad Sci, Coll Resources & Environm, Beijing, Peoples R China.
   [Wang, Junbang] Chinese Acad Sci, Inst Geog Sci & Nat Resources Res, Natl Ecosyst Sci Data Ctr, Key Lab Ecosyst Network Observat & Modeling, Beijing, Peoples R China.
   [Wang, Linlin] Shandong Univ, Inst Marine Sci & Technol, Qingdao, Peoples R China.
   [Zheng, Hua] Chinese Acad Sci, Res Ctr Ecoenvironm Sci, State Key Lab Urban & Reg Ecol, Beijing, Peoples R China.
RP Lu, GX (通讯作者)，Qinghai Univ, Collage Agr & Anim Husb, Xining, Peoples R China.; Deng, Y (通讯作者)，Chinese Acad Sci, Res Ctr Ecoenvironm Sci, CAS Key Lab Environm Biotechnol, Beijing, Peoples R China.; Deng, Y (通讯作者)，Univ Chinese Acad Sci, Coll Resources & Environm, Beijing, Peoples R China.
EM lugx74@qq.com; yedeng@rcees.ac.cn
TC 0
Z9 0
PD JAN 25
PY 2023
VL 14
AR 1109128
DI 10.3389/fmicb.2023.1109128
UT WOS:000928595800001
DA 2023-03-23
ER

PT J
AU Jia, YL
   Chen, SY
   Wu, MH
   Gu, YZ
   Wei, PJ
   Wu, TH
   Shang, ZH
   Wang, SJ
   Yu, HY
AF Jia, Yinglan
   Chen, Shengyun
   Wu, Minghui
   Gu, Yuzheng
   Wei, Peijie
   Wu, Tonghua
   Shang, Zhanhuan
   Wang, Shijin
   Yu, Hongyan
TI Improved permafrost stability by revegetation in extremely degraded
   grassland of the Qinghai-Tibetan Plateau
SO GEODERMA
DT Article
AB Revegetation is an effective approach for restoring extremely degraded grassland (DG) in the Qinghai-Tibetan Plateau (QTP). However, little is known about its effects on permafrost stability. Our study investigated changes in the characteristics of DG and revegetated grassland (RG) in alpine permafrost regions of the QTP by means of in situ monitoring and sampling. Compared with DG, soil temperature was lower in warm months and slightly higher in cool months both at 2 and 10 cm depths after revegetation, while soil moisture generally decreased. Revegetation advanced the onset and increased the duration of completely frozen stage. The number of freeze-thaw days decreased at 2 cm but increased at 10 cm depth. The freeze-thaw strength weakened at 2 cm depth in spring and autumn, and at 10 cm depth in autumn, but increased at 10 cm depth in spring. The thawing index at the two depths and active layer thickness in RG were also significantly lower than those in DG. Revegetation significantly affected the particle size distribution and stability of soil aggregates by increasing the proportion of large macroaggregates. Thus, revegetation can effectively improve the permafrost stability of degraded grassland in the QTP and enhance the service functions of alpine grassland ecosystems.
C1 [Jia, Yinglan; Chen, Shengyun; Wu, Minghui; Gu, Yuzheng; Wei, Peijie; Wu, Tonghua] Chinese Acad Sci, Northwest Inst Ecoenvironm & Resources, State Key Lab Cryospher Sci, Cryosphere & Ecoenvironm Res Stn Shule River Headw, Lanzhou 730000, Gansu, Peoples R China.
   [Chen, Shengyun; Shang, Zhanhuan] Lanzhou Univ, Coll Ecol, State Key Lab Grassland & Agroecosystems, Lanzhou 730000, Gansu, Peoples R China.
   [Wang, Shijin] Natl Field Sci Observat & Res Stn Yulong Snow Mt C, Lanzhou 730000, Gansu, Peoples R China.
   [Chen, Shengyun; Yu, Hongyan] Long Term Natl Sci Res Base Qilian Mt Natl Pk, Xining 810000, Qinghai, Peoples R China.
   [Jia, Yinglan; Wu, Minghui; Wei, Peijie] Univ Chinese Acad Sci, Beijing 100049, Peoples R China.
RP Chen, SY (通讯作者)，Chinese Acad Sci, Northwest Inst Ecoenvironm & Resources, State Key Lab Cryospher Sci, Cryosphere & Ecoenvironm Res Stn Shule River Headw, Lanzhou 730000, Gansu, Peoples R China.
EM sychen@lzb.ac.cn
TC 0
Z9 0
PD FEB
PY 2023
VL 430
AR 116350
DI 10.1016/j.geoderma.2023.116350
EA JAN 2023
UT WOS:000926308800001
DA 2023-03-23
ER

PT J
AU Wei, WR
   Yao, X
   Zhang, Y
   Zhen, QY
   Qin, MS
   Tang, ZM
   Oosthuizen, MK
   Zhang, WG
AF Wei, Wanrong
   Yao, Xiao
   Zhang, Yan
   Zhen, Qiaoyan
   Qin, Minsen
   Tang, Zhongmin
   Oosthuizen, Maria K. K.
   Zhang, Weiguo
TI Vegetation restoration measures: Increasing plant height suppresses
   population densities of plateau pikas
SO LAND DEGRADATION & DEVELOPMENT
DT Article; Early Access
AB Plateau pikas (Ochotona curzoniae) are often regarded as pests when their population densities exceed a certain threshold. Vegetation restoration measures are commonly used for the ecological control of pikas. Nevertheless, it is not known how effective these measures are, and if effective, which factors are responsible for the decline in pika densities. Four commonly used grassland restoration measures: exclosure [E], exclosure/fertilized [EF], exclosure/overseeding [EO], exclosure/fertilization/over-seeding [EOF], were implemented in grasslands degraded by high densities of pikas, and the pika density (PD) and vegetation traits in each treatment plot were monitored for 4 consecutive years. Neither the PD nor the vegetation composition was affected by any of the vegetation restoration measures within the first year. From the second year onwards, all the vegetation restoration measures had a significant effect on the vegetation composition and structure, such as an increase in the height, cover, and biomass. All the vegetation restoration measures, except E, had a significant suppressive effect on pika densities as time progressed, with the combination EOF measure having the largest effect. The stepwise regression analysis indicated that the vegetation height is the main factor that determines the PD. Similarly, structural equation modelling showed that vegetation restoration measures reduce PD primarily by increasing vegetation height. This may be because the height of the vegetation is closely correlated to the predation risk of pikas. Our results highlight the importance of vegetation height in pika management, suggesting that the key to successful pika management is to find a sustainable grazing system, which is beneficial to the growth of the dominant graminoids and maintains a high plant diversity for the sustainability of grassland ecosystems.
C1 [Wei, Wanrong; Zhen, Qiaoyan; Qin, Minsen] China West Normal Univ, Coll life Sci, Key Lab Southwest China Wildlife Resources Conserv, Nanchong, Peoples R China.
   [Wei, Wanrong; Zhang, Yan; Zhang, Weiguo] Lanzhou Univ, Coll Pastoral Agr Sci & Technol, State Key Lab Grassland Agroecosyst, Lanzhou, Peoples R China.
   [Yao, Xiao] Jiangsu Prov & Chinese Acad Sci, Inst Bot, Nanjing, Peoples R China.
   [Tang, Zhongmin] Gannan Grassland Workstat Gansu Prov, Hezuo, Peoples R China.
   [Oosthuizen, Maria K. K.] Univ Pretoria, Mammal Res Inst, Hatfield, South Africa.
   [Wei, Wanrong; Zhang, Weiguo] Lanzhou Univ, Coll Pastoral Agr Sci & Technol, State Key Lab Grassland Agroecosyst, Lanzhou 730200, Peoples R China.
RP Wei, WR; Zhang, WG (通讯作者)，Lanzhou Univ, Coll Pastoral Agr Sci & Technol, State Key Lab Grassland Agroecosyst, Lanzhou 730200, Peoples R China.
EM weiwr18@126.com; weizhang12332@163.com
TC 0
Z9 0
DI 10.1002/ldr.4600
EA JAN 2023
UT WOS:000919701200001
DA 2023-03-23
ER

PT J
AU Zhang, YC
   Hong, SB
   Liu, D
   Piao, SL
AF Zhang, Yichen
   Hong, Songbai
   Liu, Dan
   Piao, Shilong
TI Susceptibility of vegetation low-growth to climate extremes on Tibetan
   Plateau
SO AGRICULTURAL AND FOREST METEOROLOGY
DT Article
AB Both intensity and frequency of climate extreme events have significantly increased over the past decades, which triggered exceptional responses in terrestrial ecosystems. Resolving the responses of vegetation growth to climate extremes are essential but challenging. The Tibetan Plateau (TP), home to fragile alpine ecosystems, is sensitive to increased climatic variabilities and thus an ideal region to characterize various ecosystem response to climate extremes. In this study, we employed event coincidence analysis to detect the susceptibility (quantified by coincidence rate) of vegetation low-growth to four climate extremes (drought, extreme wet, extreme hot and cold) using Normalized Difference Vegetation Index (NDVI) and solar-induced chlorophyll fluorescence (SIF) over TP for the period 2001 to 2018. We found notable changes in the susceptibility of vegetation low-growth to climate extremes along climate gradients, with higher susceptibility to extreme hot generally being found in warmer regions, while higher susceptibility to extreme cold in colder regions. Meanwhile, susceptibility to drought decreased while that to extreme wet increased with increasing precipitation. We also found higher susceptibility of herbaceous plants for drought and extreme hot than woody plants, but their susceptibility to extreme wet and cold was relatively lower. The varied vegetation susceptibility to climate extremes along climate gradient and among different vegetation types were due to the sensitivity of vegetation to climate variability, rather than the intensity or frequency of climate extremes. This study identified the ecological sensitive regions under climate extreme events, and highlighted the risk of decline in vegetation growth under warm-droughts in spite of a wetting climate over Tibetan Plateau.
C1 [Zhang, Yichen; Hong, Songbai; Piao, Shilong] Peking Univ, Sino French Inst Earth Syst Sci, Coll Urban & Environm Sci, Beijing 100871, Peoples R China.
   [Liu, Dan; Piao, Shilong] Chinese Acad Sci, Inst Tibetan Plateau Res, Key Lab Alpine Ecol, Beijing 100101, Peoples R China.
   [Piao, Shilong] Chinese Acad Sci, Ctr Excellence Tibetan Plateau Earth Sci, Beijing 100101, Peoples R China.
RP Hong, SB (通讯作者)，Peking Univ, Sino French Inst Earth Syst Sci, Coll Urban & Environm Sci, Beijing 100871, Peoples R China.; Liu, D (通讯作者)，Chinese Acad Sci, Inst Tibetan Plateau Res, Key Lab Alpine Ecol, Beijing 100101, Peoples R China.
EM songbaih@pku.edu.cn; liu.dan@itpcas.ac.cn
TC 0
Z9 0
PD MAR 15
PY 2023
VL 331
AR 109323
DI 10.1016/j.agrformet.2023.109323
EA JAN 2023
UT WOS:000922463900001
DA 2023-03-23
ER

PT J
AU Zhang, ZC
   Zhao, YR
   Lin, H
   Li, YP
   Fu, JM
   Wang, YX
   Sun, J
   Zhao, YH
AF Zhang, Zhenchao
   Zhao, Yiran
   Lin, Hao
   Li, Yanpeng
   Fu, Jinmin
   Wang, Yingxin
   Sun, Juan
   Zhao, Yanhua
TI Comprehensive analysis of grazing intensity impacts alpine grasslands
   across the Qinghai-Tibetan Plateau: A meta-analysis
SO FRONTIERS IN PLANT SCIENCE
DT Article
AB Livestock grazing is a dominant practice in alpine grasslands and plays a crucial role in the ecosystem service of the Qinghai-Tibetan Plateau. The effects of grazing on alpine grasslands highly depends on grazing intensity. Up to now, we still lack comprehensive understanding of the general responses of alpine grasslands to different grazing intensities over broad geographic scales across the Qinghai-Tibetan Plateau. Here, we conducted a meta-analysis to explore the responses of plant characteristics and soil properties to grazing intensity in alpine grasslands of the Qinghai-Tibetan Plateau based on 52 peer-reviewed literatures. The results showed that grazing did not change the belowground biomass, while significantly increased the ratio of root to shoot (P< 0.05). Light grazing exhibited no significant effects on the plant richness, Shannon-Wiener diversity, soil water content, soil bulk density, nutrients, microbial biomass carbon, and microbial biomass nitrogen (P > 0.05). Moderate grazing significantly increased the plant richness and Shannon-Wiener diversity, while significantly decreased the soil organic carbon and total nitrogen (P< 0.05). Heavy grazing significantly decreased the plant richness, Shannon-Wiener diversity, water content, soil organic carbon, total nitrogen, microbial biomass carbon, and microbial biomass nitrogen, and significantly increased the soil bulk density (P< 0.05). These findings suggest that overgrazing is closely associated with grassland degradation, and moderate grazing is a sustainable practice to provide animal production and simultaneously maintain ecological functions for alpine grasslands on the Qinghai-Tibetan Plateau.
C1 [Zhang, Zhenchao; Zhao, Yiran; Lin, Hao; Fu, Jinmin; Sun, Juan; Zhao, Yanhua] Qingdao Agr Univ, Coll Grassland Sci, Key Lab, Natl Forestry & Grassland Adm Grassland Resources, Qingdao, Shandong, Peoples R China.
   [Li, Yanpeng] Jiangxi Coll Appl Technol, Sch Mapping & Geog Informat, Ganzhou, Peoples R China.
   [Wang, Yingxin] Chinese Acad Forestry, Res Inst Ecol Conservat & Restorat, Grassland Res Ctr, Natl Forestry & Grassland Adm, Beijing, Peoples R China.
RP Fu, JM; Zhao, YH (通讯作者)，Qingdao Agr Univ, Coll Grassland Sci, Key Lab, Natl Forestry & Grassland Adm Grassland Resources, Qingdao, Shandong, Peoples R China.
EM turfcn@qq.com; zhaoyanhua@qau.edu.cn
TC 0
Z9 0
PD JAN 17
PY 2023
VL 13
AR 1083709
DI 10.3389/fpls.2022.1083709
UT WOS:000919464400001
DA 2023-03-23
ER

PT J
AU Wang, J
   Zhang, CY
   Luo, P
   Yang, H
   Luo, C
AF Wang, Jun
   Zhang, Chunyan
   Luo, Peng
   Yang, Hao
   Luo, Chuan
TI Water yield response to plant community conversion caused by vegetation
   degradation and improvement in an alpine meadow on the northeastern
   Tibetan Plateau
SO SCIENCE OF THE TOTAL ENVIRONMENT
DT Article
AB Water provision is an important ecological function of alpine meadows on the Tibetan Plateau. Quantitative assess-ment of the effects of vegetation change induced by vegetation degradation and improvement on water yield (WY) in alpine meadows is urgent for rational water and grassland resources conservation and management. Previous stud-ies mainly focused on the effects of vegetation coverage. What is less clear is how the WY of alpine meadow changes under plant community conversion caused by vegetation degradation and improvement. To test the hypotheses that lysimeter drainage (LD) decreases in the vegetation-degraded meadow and recovers in the vegetation-improved meadow, and the LD decreases as the stress tolerance of dominant strategy decreases, in situ lysimeters with intact monoliths of well-vegetated alpine meadows subjected to vegetation intact (sedge-dominated), degraded (forb-domi-nated) and improved (fast-growing grass-dominated) were employed, and then plant communities among treatments were compared based on the quantitative competitor, stress tolerator, and ruderal (CSR) theory. Compared to the vegetation-intact monoliths, the LD of vegetation-degraded monoliths was 59 % lower owing to the deeper roots and greater aboveground growth. The LD of vegetation-improved monoliths was 83 % higher than that of vegetation-degraded monoliths due to the shallower roots but was 25 % lower than that of vegetation-intact monoliths due to the greater aboveground growth. The LD decreased along a plant community conversion gradient in which the S-selection of the dominance strategy decreased (R2 = 0.34, P = 0.022) and the C-selection increased (R2 = 0.71, P < 0.001), likely due to the significant covariation between community-weighted CSR strategy with eco-hydrological plant and soil properties. These results indicated that the community conversion caused by vegetation degradation reduces the WY of alpine meadows, and sowing fast-growing grasses can only partly restore this function. Application of stress-tolerant plants for vegetation improvement may be more efficient in recovering the WY of de-graded meadows, especially in flat meadows under humid climate.
C1 [Wang, Jun] China West Normal Univ, Inst Environm Sci, Nanchong, Sichuan, Peoples R China.
   [Zhang, Chunyan] China West Normal Univ, Key Lab Southwest China Wildlife Resources Conserv, Minist Educ, Nanchong, Sichuan, Peoples R China.
   [Luo, Peng; Yang, Hao; Luo, Chuan] Chinese Acad Sci, Chengdu Inst Biol, Chengdu, Sichuan, Peoples R China.
RP Wang, J (通讯作者)，China West Normal Univ, Inst Environm Sci, Nanchong, Sichuan, Peoples R China.
EM wangjun@cwnu.edu.cn
TC 1
Z9 1
PD JAN 15
PY 2023
VL 856
AR 159174
DI 10.1016/j.scitotenv.2022.159174
PN 2
UT WOS:000878989400011
DA 2023-03-23
ER

PT J
AU Tian, LH
   Yang, W
   Ji-Shi, A
   Ma, YH
   Zhao, WX
   Chen, YJ
   Zhou, QP
   Qu, GP
   Zhao, JX
   Wu, GL
AF Tian, Lihua
   Yang, Wen
   Ji-Shi, Awei
   Ma, Yunhe
   Zhao, Wenxue
   Chen, Youjun
   Zhou, Qingping
   Qu, Guangpeng
   Zhao, Jingxue
   Wu, Gao-Lin
TI Artificial reseeding improves multiple ecosystem functions in an alpine
   sandy meadow of the eastern Tibetan Plateau
SO LAND DEGRADATION & DEVELOPMENT
DT Article; Early Access
AB Desertification in alpine grasslands is exacerbated by rapid climate change and intensive anthropogenic activity, which will substantially threaten the structure and function of alpine grassland ecosystems. Artificial reseeding was a widely used strategy for the restoration of alpine sandy grasslands. However, it is still unclear whether reseeding restoration can improve multiple ecosystem functions of sandy meadows. To narrow these knowledge gaps, we evaluated the changes in plant communities, soil conditions, and ecosystem multifunctionality (EMF) across native meadow, sandy meadow, and restored meadow on the eastern Tibetan Plateau, and further identified the links between individual and multiple ecosystem functions. Artificial reseeding had contributed to the promotion of plant diversity, productivity, soil fertility, and soil carbon and nitrogen sequestrations. However, the recovery levels of plant diversity, productivity, and soil fertility in the restored meadow were still far lower than that in the native meadow. The results revealed that the EMF index of the restored meadow increased greatly compared with the sandy meadow, but it did not recover to that of the native meadow level. In addition, short-term reseeding improved the aboveground EMF index more than the belowground EMF index. The EMF indexes and most individual ecosystem functions showed positive correlations with plant diversity and productivity. These findings indicated an important role of artificial reseeding in the restoration of ecosystem functions in the alpine sandy meadow, and it had critical implications for the regional ecological security and sustainable development of alpine grasslands.
C1 [Tian, Lihua; Ji-Shi, Awei; Zhao, Wenxue; Chen, Youjun; Zhou, Qingping] Southwest Minzu Univ, Sichuan Zoige Alpine Wetland Ecosyst Natl Observat, Chengdu, Peoples R China.
   [Tian, Lihua; Ji-Shi, Awei; Zhao, Wenxue; Chen, Youjun; Zhou, Qingping] Southwest Minzu Univ, Inst Qinghai Tibetan Plateau, Chengdu, Peoples R China.
   [Yang, Wen; Ma, Yunhe; Zhao, Jingxue] Lanzhou Univ, State Key Lab Herbage Improvement & Grassland Agro, Lanzhou, Peoples R China.
   [Yang, Wen; Ma, Yunhe; Zhao, Jingxue] Lanzhou Univ, Coll Ecol, Lanzhou, Peoples R China.
   [Zhao, Jingxue] Tibet Acad Agr & Anim Husb Sci, Grassland Sci Inst, State Key Lab Hulless Barley & Yak Germplasm Resou, Lhasa, Peoples R China.
   [Wu, Gao-Lin] Northwest A&F Univ, Inst Soil & Water Conservat, State Key Lab Soil Eros & Dryland Farming Loess Pl, Yangling, Peoples R China.
   [Zhao, Jingxue] Lanzhou Univ, Coll Ecol, State Key Lab Herbage Improvement & Grassland Agro, Lanzhou 730000, Peoples R China.
   [Zhao, Jingxue] Lanzhou Univ, Coll Ecol, Lanzhou 730000, Peoples R China.
   [Wu, Gao-Lin] Northwest A&F Univ, Inst Soil & Water Conservat, State Key Lab Soil Eros & Dryland Farming Loess Pl, Yangling 712100, Shaanxi, Peoples R China.
RP Zhao, JX (通讯作者)，Lanzhou Univ, Coll Ecol, State Key Lab Herbage Improvement & Grassland Agro, Lanzhou 730000, Peoples R China.; Zhao, JX (通讯作者)，Lanzhou Univ, Coll Ecol, Lanzhou 730000, Peoples R China.; Wu, GL (通讯作者)，Northwest A&F Univ, Inst Soil & Water Conservat, State Key Lab Soil Eros & Dryland Farming Loess Pl, Yangling 712100, Shaanxi, Peoples R China.
EM zjx@lzu.edu.cn; wugaolin@nwsuaf.edu.cn
TC 0
Z9 0
DI 10.1002/ldr.4588
EA JAN 2023
UT WOS:000915372700001
DA 2023-03-23
ER

PT J
AU Yandi, S
   Tao, M
   Huakun, Z
   Honglin, L
   Zhonghua, Z
   Li, M
   Ruimin, Q
   Hongye, S
   Tao, C
   Jingjing, W
   Xue, H
AF Yandi, She
   Tao, Ma
   Huakun, Zhou
   Honglin, Li
   Zhonghua, Zhang
   Li, Ma
   Ruimin, Qin
   Hongye, Su
   Tao, Chang
   Jingjing, Wei
   Xue, Hu
TI Characterization of the Plant-Soil feedback index in alpine meadow
   degradation and recovery: A field experiment
SO FRONTIERS IN ENVIRONMENTAL SCIENCE
DT Article
AB Most plant-soil feedback studies have been conducted on the mechanism by which soil directly influences plant growth performance and mostly in indoor pot experiments; however, it is unclear how plant-soil feedback is influenced by plant, soil and microbial diversity in grassland ecosystems in alpine meadows with high plant diversity. In this study, plant-soil feedback patterns were investigated by analyzing plant, soil and microbial characteristics across seven gradients in the time series from light degradation to 10-years of recovery, classified into three categories: ecosystem multifunctionality, biotic and abiotic factors, and comparing the strength and magnitude of plant-soil feedback in alpine meadows of degradation stages and years of recovery. The results showed that the plant-soil feedback relationships in alpine meadows differed significantly in three aspects: ecosystem multifunctionality, biotic and abiotic factors in the degradation stage and recovery years, and under the degradation gradient, ecosystem multifunctionality decreased from 0.34 to -0.99 with the deepening of degradation, biotic factors increased from -0.17 to 0.09, and abiotic factors increased from -0.17 to 0.15, while in the recovery gradient, ecosystem multifunctionality showed a trend of increasing and then decreasing with increasing recovery years, while biotic and abiotic factors showed fluctuating changes. The plant-soil feedback index indicated that the strength and direction of plant-soil interactions during degradation and recovery were different, and the positive feedback effect was 0.34 and 0.38 in the early stage of degradation and recovery, respectively, which were greater than the negative feedback effect. With the deepening of degradation, the negative feedback effect became more and more obvious, and at the stage of extreme degradation, the negative feedback effect reached -0.99, which was much larger than the positive feedback effect. However, with the increase of the recovery years, the positive feedback effect gradually weakened, and finally all of them were negative feedback effects at 10-years of recovery. This study provides a scientific basis for understanding plant-soil feedback in alpine meadow ecosystems and indicates the direction for the next scientific recovery of alpine meadows.
C1 [Yandi, She; Huakun, Zhou; Zhonghua, Zhang; Li, Ma; Ruimin, Qin; Hongye, Su; Tao, Chang; Jingjing, Wei; Xue, Hu] Chinese Acad Sci, Northwest Inst Plateau Biol, Key Lab Restorat Ecol Cold Area Qinghai Prov, Xining, Peoples R China.
   [Yandi, She; Tao, Ma] Qinghai Univ, Coll Agr & Anim Husb, Xining, Peoples R China.
   [Honglin, Li] Qinghai Univ, State Key Lab Plateau Ecol & Agr, Xining, Peoples R China.
   Qinghai Normal Univ, Xining, Qinghai, Peoples R China.
RP Huakun, Z (通讯作者)，Chinese Acad Sci, Northwest Inst Plateau Biol, Key Lab Restorat Ecol Cold Area Qinghai Prov, Xining, Peoples R China.
EM hkzhou@nwipb.cas.cn
TC 0
Z9 0
PD JAN 10
PY 2023
VL 10
AR 1097030
DI 10.3389/fenvs.2022.1097030
UT WOS:000921840500001
DA 2023-03-23
ER

PT J
AU Fan, QS
   Ren, JF
   Ma, ZW
   Hou, FJ
AF Fan, Qingshan
   Ren, Jingfei
   Ma, Zhouwen
   Hou, Fujiang
TI Taste agents as modulators of the feeding behaviour of grazing yaks in
   alpine meadows
SO ANIMAL
DT Article
AB Feeding behaviour plays a significant role in promoting good animal health and welfare. It is also reflec-tive of the quality and quantity of available feed. In fact, grazing livestock do not select their feed ran-domly, rather their behaviour is influenced by the texture, taste, and smell of each pasture species. Although taste agents are often used to modify feed intake for captive livestock, the effect on the feeding behaviour of grazing livestock has not yet been extensively evaluated in native grasslands. To address this gap in knowledge, herein, we sprayed three types of taste agents-salty (SA), sweet (SW), and bitter (BT)-on alpine meadows to investigate their effect on the grazing behaviour of yaks (Bos Grunniens) on the Qinghai-Tibetan Plateau (QTP). Behavioural observations showed that grazing was concentrated primarily in the morning and afternoon, while ruminating/resting peaked at noon; however, the diurnal behavioural patterns of grazing yaks were not affected by the taste agents. Application of the SA agent significantly increased the yaks' grazing time, bites per minute, bites per step, time per feeding station, and steps per feeding station, while significantly reducing walking time, steps per minute, and number of feeding stations per minute. Meanwhile, application of the SW agent significantly increased the yaks' time per feeding station, however, significantly reduced the steps per minute and number of feeding sta-tions per minute. In contrast, the BT agent significantly increased the yaks' walking time, steps per min-ute, and number of feeding stations per minute, while significantly reducing grazing time, bites per minute, bites per step, and time per feeding station. Application of the SA agent also significantly increased the intake of favoured, edible, and inedible forage, while the SW agent improved inedible for-age intake, however, had a more subtle effect on favoured and edible forage intake. Meanwhile, the BT agent had an inhibitory effect on grazing intake. Hence, the structural equation model suggested that taste agents may directly or indirectly influence grazing behaviour by regulating feeding behaviour. Our findings provide a theoretical basis for using taste agents in grasslands to control the grazing beha-viour of livestock and provide a method to promote the stability of grassland communities, while miti-gating the degradation of grasslands in the QTP.CO 2022 The Author(s). Published by Elsevier B.V. on behalf of The Animal Consortium. This is an open access article under the CC BY-NC-ND license (http://creativecommons.org/licenses/by-nc-nd/4.0/).
C1 [Fan, Qingshan; Ren, Jingfei; Ma, Zhouwen; Hou, Fujiang] Lanzhou Univ, Coll Pastoral Agr Sci & Technol, State Key Lab Grassland Agroecosyst, Key Lab Grassland Livestock Ind Innovat,Minist Agr, Lanzhou 730020, Peoples R China.
RP Hou, FJ (通讯作者)，Lanzhou Univ, Coll Pastoral Agr Sci & Technol, State Key Lab Grassland Agroecosyst, Key Lab Grassland Livestock Ind Innovat,Minist Agr, Lanzhou 730020, Peoples R China.
EM cyhoufj@lzu.edu.cn
TC 0
Z9 0
PD FEB
PY 2023
VL 17
IS 2
AR 100703
DI 10.1016/j.animal.2022.100703
EA JAN 2023
UT WOS:000921548900001
DA 2023-03-23
ER

PT J
AU Shen, CM
   Liu, KB
   Tang, LY
   Peng, JL
AF Shen, Caiming
   Liu, Kam-biu
   Tang, Lingyu
   Peng, Jinlan
TI Holocene vegetational and climatic history of the Xuguo Co catchment in
   the central Tibetan Plateau
SO FRONTIERS IN EARTH SCIENCE
DT Article
AB A 101-cm core was taken from a large lake in the central Tibetan Plateau. Its pollen and loss-on-ignition analyses provide a Holocene vegetational, climatic, and environmental history of the lake catchment. Pollen analysis shows that: dense steppe dominated regional vegetation in the early Holocene (9,200-8,000 cal. yr BP); regional vegetation coverage gradually decreased in the middle Holocene (8,000-4,100 cal. yr BP); and marsh meadow grew on the lake edge and sparse steppe occupied the lake catchment after 4,100 cal. yr BP. Our result also reveals that: 9,200-8,000 cal. yr BP witnessed summer temperature, monsoonal rainfall, and lake-level maxima, as well as few winter and spring aeolian activities and frequent wildfires; 8,000-4,100 cal. yr BP saw a nonlinear decline in temperature, rainfall, lake level, and wildfires; and modern climatic and environmental conditions were established after 4,100 cal. yr BP. Three major monsoon-weakening events at ca. 6,700, 5,800, and 4,100 cal. yr BP were detected by pollen signals and proxies of the climate and environment.
C1 [Shen, Caiming] Yunnan Normal Univ, Fac Geog, Yunnan Key Lab Plateau Geog Proc & Environm Change, Kunming, Peoples R China.
   [Shen, Caiming; Liu, Kam-biu] Louisiana State Univ, Coll Coast & Environm, Dept Oceanog & Coastal Sci, Baton Rouge, LA 70803 USA.
   [Shen, Caiming; Tang, Lingyu; Peng, Jinlan] Chinese Acad Sci, Nanjing Inst Geol & Paleontol, Nanjing, Peoples R China.
RP Shen, CM (通讯作者)，Yunnan Normal Univ, Fac Geog, Yunnan Key Lab Plateau Geog Proc & Environm Change, Kunming, Peoples R China.; Shen, CM (通讯作者)，Louisiana State Univ, Coll Coast & Environm, Dept Oceanog & Coastal Sci, Baton Rouge, LA 70803 USA.; Shen, CM (通讯作者)，Chinese Acad Sci, Nanjing Inst Geol & Paleontol, Nanjing, Peoples R China.
EM cmshen@hotmail.com
TC 0
Z9 0
PD JAN 5
PY 2023
VL 10
AR 1025552
DI 10.3389/feart.2022.1025552
UT WOS:000919318000001
DA 2023-03-23
ER

PT J
AU Ling, Y
   Yuan, S
   Xiong, YL
   Chen, SM
   Feng, JJ
   Zhao, JM
   Zhang, CL
   Lei, X
   You, MH
   Bai, SQ
   Ma, X
AF Ling, Yao
   Yuan, Shuai
   Xiong, Yanli
   Chen, Shuming
   Feng, Junjie
   Zhao, Junming
   Zhang, Chenglin
   Lei, Xiong
   You, Minghong
   Bai, Shiqie
   Ma, Xiao
TI Effect of Harvest Time on the Seed Yield and Quality of Kengyilia
   melanthera
SO AGRONOMY-BASEL
DT Article
AB Kengyilia melanthera is one of the most important forages, and has received significant attention as a desirable ecological pioneer grass for conserving grasslands and mitigating degradation pressure in a region. It is widely distributed in the alpine sandy meadow zone of the Eastern Qinghai-Tibet Plateau (QTP). Therefore, determining the optimal harvest time of this species is critical. A two-year field experiment (2016-2017) was utilized in this study to evaluate the impact of eight harvest times on the seed yield and quality of K. melanthera 'Aba'. The results show that the fresh weight (FW), dry weight (DW), seed yield (SY), thousand-grain weight (TGW), accelerated aging germination percentage (AAGP), and dehydrogenase activity (DA) of seeds increased with the extension of harvest time in two trial years, while the water content (WC) of seeds decreased. In both trial years, the germination percentage (GEP), germination potential (GP), and acid phosphatase activity (APA) of seeds increased initially and then decreased with the extension of harvest time. The comprehensive evaluation of the membership function and hierarchical clustering revealed that the 30th day after peak anthesis was the optimal harvest time for both 2016 and 2017. During this time, FW, DW, SY, TGW, AAGP, DA, WC, GEP, GP, and APA reached their optimal value, with 0.815 g, 0.518 g, 1773.67 kg center dot hm(-2), 143.81%, 66%, 16.23 mu g center dot mL(-1), 36.01%, 87%, 85%, and 2.50 nmol center dot min(-1) in 2016 and 0.805 g, 0.515 g, 1847.42 kg center dot hm(-2), 133.96%, 65%, 16.52 mu g center dot mL(-1), 36.04%, 86.5%, 83.5%, and 2.55 nmol center dot min(-1) in 2017, respectively. This study uncovers several high-efficiency and long-term technological solutions for cultivating high yields and quality production of K. melanthera in East QTP.
C1 [Ling, Yao; Yuan, Shuai; Xiong, Yanli; Chen, Shuming; Feng, Junjie; Zhao, Junming; Zhang, Chenglin; Ma, Xiao] Sichuan Agr Univ, Coll Grassland Sci & Technol, Chengdu 611130, Peoples R China.
   [Yuan, Shuai; Lei, Xiong; You, Minghong; Bai, Shiqie] Sichuan Acad Grassland Sci, Chengdu 611743, Peoples R China.
RP Ma, X (通讯作者)，Sichuan Agr Univ, Coll Grassland Sci & Technol, Chengdu 611130, Peoples R China.
EM maroar@126.com
TC 0
Z9 0
PD JAN
PY 2023
VL 13
IS 1
AR 55
DI 10.3390/agronomy13010055
UT WOS:000916637500001
DA 2023-03-23
ER

PT J
AU Mou, XM
   Shi, Y
   Yu, YW
   Degen, A
AF Mou, Xiao Ming
   Shi, Ying
   Yu, Ying Wen
   Degen, Allan
TI Age Structure and Self-Thinning of Four Poisonous Forbs in Alpine
   Meadows on the Qinghai-Tibetan Plateau
SO RANGELAND ECOLOGY & MANAGEMENT
DT Article
AB Age structure and self-thinning indicate the development of plant species and their adaptability to the environment, and the proportion of poisonous plants could reflect the status of grasslands degradation. Little is known about age structure and self-thinning of poisonous dicotyledonous forbs in the alpine meadows on the Tibetan Plateau. We selected four poisonous dicotyledonous species, namely Anaphalis lacteal, Stellera chamaejasme, Pedicularis kansuensis, and Gentiana straminea, and determined their age structures by using number of branches, crown diameters, and plant heights and their self-thinning by using dry weights and different components (branches, leaves, and inflorescences). The populations of the four species were pyramid shaped with a rich seedling and juvenile base, which demonstrated a strong ability to increase in number rapidly and adapt to the environment. The Godron index indicated that the stability of age structures of the four species were A. lacteal > S. chamaejasme > G. straminea > P. kansuensis. Significant self-thinning was exhibited by branches of A. lacteal, branches and leaves of S. chamaejasme, and inflorescences of P. kansuensis. The self-thinning exponents from the allometric relationships between biomass and density differed at the level of branches, leaves, and inflorescences in the four poisonous forbs. We concluded that the populations of the four poisonous species were stable and able to increase in number rapidly on the Qinghai-Tibetan Plateau. (c) 2022 The Society for Range Management. Published by Elsevier Inc. All rights reserved.
C1 [Mou, Xiao Ming; Shi, Ying; Yu, Ying Wen] Lanzhou Univ, Coll Pastoral Agr Sci & Technol, State Key Lab Herbage Improvement & Grassland Agr, Lanzhou 730020, Peoples R China.
   [Degen, Allan] Ben Gurion Univ Negev, Blaustein Inst Desert Res, Wyler Dept Dryland Agr, Desert Anim Adaptat & Husb, IL-84105 Beer Sheva, Israel.
RP Yu, YW (通讯作者)，Lanzhou Univ, Coll Pastoral Agr Sci & Technol, State Key Lab Herbage Improvement & Grassland Agr, Lanzhou 730020, Peoples R China.
EM yuyw@lzu.edu.cn
TC 0
Z9 0
PD JAN
PY 2023
VL 86
BP 1
EP 8
DI 10.1016/j.rama.2022.10.003
UT WOS:000912490400001
DA 2023-03-23
ER

PT J
AU Peng, F
   Lai, CM
   Li, CY
   Ji, C
   Zhang, PF
   Sun, JB
   Chen, XJ
   You, QG
   Xue, X
AF Peng, Fei
   Lai, Chimin
   Li, Chengyang
   Ji, Chen
   Zhang, Pengfei
   Sun, Jianbo
   Chen, Xiaojie
   You, Quangang
   Xue, Xian
TI Plasticity in over-compensatory growth along an alpine meadow
   degradation gradient on the Qinghai-Tibetan Plateau
SO JOURNAL OF ENVIRONMENTAL MANAGEMENT
DT Article
AB Over-compensatory growth of plants after disturbance is generally preferred by grassland users and managers because of more forage. How the grassland productivity and the plant growth condition before disturbance affect the compensatory growth are important for grazing management and the understanding of grassland degradation, yet they are not well understood. A clipping experiment was conducted on the Qinghai-Tibetan Plateau to understand the compensatory growth and conditions for the occurrence of over-compensatory at alpine meadows with different degradation status. Results showed the competition for light constrains the plant growth post-clipping at non-degraded and slightly degraded alpine meadows, while the reduction of soil nitrogen limits it at heavily degraded alpine meadow. The biomass accumulated post-clipping was positively correlated with the growing season biomass in unclipped plots and the biomass at clipping in clipped plots. When the aboveground biomass at clipping was less than 40.10 g m(-2) and the growing season biomass was between 38 and 97 g m(-2), the over-compensatory growth of alpine meadow could occur. Higher clipping rate is required for the alpine meadow with high productivity but the maximum clipping rate should be less than 0.71 to induce the over-compensatory growth. Equal-compensatory occurred at non-degraded and slightly degraded, while over-compensatory growth was observed at moderately degraded and a marginally significant over-compensatory growth at heavily degraded alpine meadow. The over-compensatory growth occurred at moderately degraded alpine meadow is mainly due to the performance of forbs. Our results suggest that grazing at moderately degraded alpine meadow may induce the over-compensatory growth at the community level, but the over-compensatory growth of forbs at moderately degraded alpine meadow may aggravate the alpine meadow degradation.
C1 [Peng, Fei; Lai, Chimin; Sun, Jianbo; Chen, Xiaojie; You, Quangang; Xue, Xian] Chinese Acad Sci, Northwest Inst Ecoenvironm & Resources, Key Lab Desert & Desertificat, Beijing, Peoples R China.
   [Lai, Chimin; Sun, Jianbo; You, Quangang; Xue, Xian] Univ Chinese Acad Sci, Beijing, Peoples R China.
   [Li, Chengyang] Lingnan Normal Univ, Dept Geog, Zhanjiang, Peoples R China.
   [Ji, Chen] Chinese Acad Sci, Beiluhe Observat & Res Stn Frozen Soil Engn & Envi, Beijing, Peoples R China.
   [Zhang, Pengfei] Lanzhou Univ, Sch Life Sci, Lanzhou, Peoples R China.
RP Peng, F (通讯作者)，Chinese Acad Sci, Northwest Inst Ecoenvironm & Resources, Key Lab Desert & Desertificat, Beijing, Peoples R China.
EM pengfei@lzb.ac.cn
TC 0
Z9 0
PD JAN 1
PY 2023
VL 325
AR 116499
DI 10.1016/j.jenvman.2022.116499
PN A
UT WOS:000877488700003
DA 2023-03-23
ER

PT J
AU Wang, YB
   Liu, X
   Lv, MX
   Zhang, ZY
AF Wang, Yibo
   Liu, Xin
   Lv, Mingxia
   Zhang, Zhongyang
TI Mechanisms and influencing factors of hydrothermal processes in active
   layer soils on the Qinghai-Tibet Plateau under freeze-thaw action
SO CATENA
DT Article
AB The Qinghai-Tibet Plateau (QTP) is a region with an extensive area of permafrost that is very sensitive to climate change. In this study, soil water and thermal dynamic processes in the active layer of the QTP permafrost area at the profile and slope scales were investigated. The results showed that the hydrothermal process in the active layer soil was strongly affected by freezing and thawing processes and external weather conditions. The tem-perature of the active layer fluctuated in tandem with air temperature. The soil water content was more stable during the freezing period and showed a "double-hump" trend during the thawing period. The correlation co-efficient between soil and air temperature decreased with depth, from 0.896 in the surface soil layer to 0.082 in the deep soil layer; and the correlation coefficient between unfrozen water content and soil temperature during the freezing period showed an overall increasing trend with depth. The soil layers at different depths at the top and bottom of slope profiles differed in their hydrothermal processes due to the physicochemical properties and texture of the soil and vegetation types. The water-heat exchange of the surface soil is more frequent than that of the deep soil, and the frequency is more at the bottom than at the top of the slope. The soil water content at a depth of 0.25 m was the highest in the profile in association with a higher organic matter content and the blocking effect of dense roots. The changes of soil hydrothermal process in the active layer accelerated the hydrological cycle and the spatial-temporal variability in water resources in the frozen soil area. These effects might lead to a series of ecological and environmental problems, such as permafrost degradation and deserti-fication in the QTP alpine meadow ecosystem.
C1 [Wang, Yibo; Liu, Xin; Lv, Mingxia; Zhang, Zhongyang] Lanzhou Univ, Coll Earth & Environm Sci, Lanzhou, Peoples R China.
RP Wang, YB (通讯作者)，Lanzhou Univ, Coll Earth & Environm Sci, Lanzhou, Peoples R China.
EM wangyib@lzu.edu.cn
TC 0
Z9 0
PD JAN
PY 2023
VL 220
AR 106694
DI 10.1016/j.catena.2022.106694
PN A
UT WOS:000877826900002
DA 2023-03-23
ER

PT J
AU Ma, CH
   Xie, YW
   Duan, SB
   Qin, WH
   Guo, ZC
   Xi, GL
   Zhang, XY
   Bie, Q
   Duan, HM
   He, L
AF Ma, Changhui
   Xie, Yaowen
   Duan, Si-Bo
   Qin, Wenhua
   Guo, Zecheng
   Xi, Guilin
   Zhang, Xueyuan
   Bie, Qiang
   Duan, Hanming
   He, Lei
TI Characterization of spatio-temporal patterns of grassland utilization
   intensity in the Selinco watershed of the Qinghai-Tibetan Plateau from
   2001 to 2019 based on multisource remote sensing and artificial
   intelligence algorithms
SO GISCIENCE & REMOTE SENSING
DT Article
AB Due to the limitations of spatial quantification methods, the spatio-temporal patterns of grassland utilization intensity (GUI) in the Selinco watershed (SLCW), the core region of ecological security on the Qinghai-Tibetan Plateau, is unclear under multiple utilization modes. This paper quantified GUI by constructing the association between the potential and actual Enhanced Vegetation Index (EVI) of grasslands in terms of interannual variability. To obtain an accurate spatio-temporal dataset of potential EVI, the following two components were considered on. Firstly, the temporal lag effects of each raw climate factor were investigated to determine the optimal climate variables affecting vegetation productivity. Secondly, four machine learning (ML) algorithms, including an artificial neural network, random forest, support vector machine, and gradient boosting regression tree combined with the Bayesian model average, were used to construct grassland potential EVI models involving EVI, grassland type, and environmental factors (topography, soil, raw climate, and bioclimatic). Meanwhile, to maximize the performance of ML models, variable selection, variable transformation, and hyperparameter optimization were systematically implemented, where the hyperparameter optimization algorithms employ the grid search algorithm, Bayesian optimization, genetic algorithm, and particle swarm optimization. Then, the spatio-temporal dataset of GUI in the SLCW from 2001 to 2019 was established by using the above quantification method based on multisource remote sensing and artificial intelligence algorithms. The analysis of spatio-temporal variation in GUI showed that the implementation of ecological restoration projects leads to a significant and rapid decline in the overall GUI of the SLCW after 2010 (declining by 4.8%), which is more obvious in the non-nature reserve (declining by 9.3%). In the Qiangtang Nature Reserve within the SLCW, although the GUI shows a declining trend after 2010 because of the implementation of ecological restoration projects, it shows an insignificant increase from 2001 to 2019 due to the recovery increase of wildlife populations in recent decades. Besides, by exploring the effects of elevation and slope on the GUI, it is found that grasslands on higher slopes at lower elevations are at a greater risk of degradation due to more intensive grassland utilization.
C1 [Ma, Changhui; Xie, Yaowen; Qin, Wenhua; Guo, Zecheng; Xi, Guilin; Zhang, Xueyuan; He, Lei] Lanzhou Univ, Coll Earth & Environm Sci, Lanzhou 730000, Peoples R China.
   [Duan, Si-Bo] Chinese Acad Agr Sci, Inst Agr Resources & Reg Planning, Key Lab Agr Remote Sensing, Minist Agr, Beijing 100081, Peoples R China.
   [Bie, Qiang] Lanzhou Jiaotong Univ, Fac Geomat, Lanzhou 730070, Peoples R China.
   [Duan, Hanming] Neijiang Normal Univ, Sch Geog & Resource Sci, Neijiang 641100, Peoples R China.
   [Xie, Yaowen] Lanzhou Univ, Coll Earth & Environm Sci, South Tianshui Rd, Lanzhou 730000, Peoples R China.
RP Xie, YW (通讯作者)，Lanzhou Univ, Coll Earth & Environm Sci, South Tianshui Rd, Lanzhou 730000, Peoples R China.
EM xieyw@lzu.edu.cn
TC 0
Z9 0
PD DEC 31
PY 2022
VL 59
IS 1
BP 2217
EP 2246
DI 10.1080/15481603.2022.2153447
UT WOS:000898306000001
DA 2023-03-23
ER

PT J
AU Li, CM
   Zhang, DR
   Xu, GC
   Yan, R
   Huang, Y
   Feng, LQ
   Yi, J
   Xue, XY
   Liu, HX
AF Li, Chunming
   Zhang, Derong
   Xu, Gengchun
   Yan, Rui
   Huang, Yang
   Feng, Liuqing
   Yi, Jin
   Xue, Xiangyu
   Liu, Huixia
TI Effects of Alpine Grassland Degradation on Soil Microbial Communities in
   Qilian Mountains of China
SO JOURNAL OF SOIL SCIENCE AND PLANT NUTRITION
DT Article; Early Access
AB Soil microbial community composition is sensitive to environmental changes and can be used as a predictor of grassland degradation. However, the response of microbial communities to alpine grassland degradation has not been well elucidated. Illumina MiSeq high-throughput sequencing technology was used to analyze the composition and diversity of soil microbial communities in three degraded grassland types, namely, non-degradation, moderate degradation, and severe degradation, in the alpine grasslands of Qilian Mountains. With the deterioration of alpine grasslands, soil pH increased significantly (P < 0.01). Soil water content (SWC), soil organic matter (SOC), total nitrogen (TN), total phosphorus (TP), available nitrogen (AN), and available phosphorus (AP) showed a significant decreasing trend (P < 0.01). Soil microbial biomass carbon (MBC), microbial biomass nitrogen (MBN), and microbial biomass phosphorus (MBP) significantly decreased (P < 0.01). Alpine grassland degradation significantly changed the community composition, and beta-diversity of soil bacteria and fungi changed significantly, but their alpha-diversity did not change significantly. Soil pH, SWC, AN, and MBN were the key factors limiting the changes in soil bacterial and fungal community composition. Alpine grassland degradation has changed soil microbial community composition, which should be the future focus of alpine grassland degradation restoration management.
C1 [Li, Chunming; Zhang, Derong; Xu, Gengchun; Yan, Rui; Huang, Yang; Feng, Liuqing; Yi, Jin; Xue, Xiangyu; Liu, Huixia] Northwest Minzu Univ, Coll Life Sci & Engn, Lanzhou 730030, Peoples R China.
RP Liu, HX (通讯作者)，Northwest Minzu Univ, Coll Life Sci & Engn, Lanzhou 730030, Peoples R China.
EM liuhuixia2@aliyun.com
TC 0
Z9 0
DI 10.1007/s42729-022-01092-4
EA DEC 2022
UT WOS:000905049000001
DA 2023-03-23
ER

PT J
AU Xi, GL
   Ma, CH
   Xie, YW
   Guo, ZC
   Bao, TA
   Zhang, XY
   Liu, YY
   Wang, HR
AF Xi, Guilin
   Ma, Changhui
   Xie, Yaowen
   Guo, Zecheng
   Bao, Tana
   Zhang, Xueyuan
   Liu, Yiyang
   Wang, Haoran
TI Spatialization method of monitoring grazing intensity: A case-study of
   the Tibet Selinco basin, Qinghai-Tibet Plateau
SO LAND DEGRADATION & DEVELOPMENT
DT Article; Early Access
AB The problem of grassland degradation induced by livestock production at the expense of local grasses has become a serious ecological problem worldwide. To maintain livestock production and sustainable grassland development, the extent and intensity of grassland utilization needs to be better understood. In this study, a model was developed to monitor the intensity of grazing in a typical grazing area (Tibet Selinco basin) of the Qinghai-Tibet Plateau. Combining the number of livestock at the township scale with their matching livestock habitat area and location, the biomass consumed by livestock was assigned to a productivity supply map (NPP) using a mathematical iterative algorithm from the perspective of different foraging habits of different livestock. The objective was to accurately measure the overall grazing pressure on the pasture as well as to estimate livestock pasture utilization. The model confirmed distinct spatial differences in the intensity of grassland utilization in the Tibet Selinco basin, in which the overall intensity was significantly low except in the southwestern region. The overall grazing area was found to be 150,000 km(2), of which moderate grazing area occupied 130,000 km(2) and overgrazing area occupied 20,000 km(2), accounting for 87% and 13% of the total grazing area, respectively. The proposed model can quantify human activities spatially and provide a reliable and accurate scientific basis for livestock production development and ecological environment management.
C1 [Xi, Guilin; Ma, Changhui; Xie, Yaowen; Guo, Zecheng; Zhang, Xueyuan; Liu, Yiyang; Wang, Haoran] Lanzhou Univ, Coll Earth & Environm Sci, Lanzhou, Peoples R China.
   [Bao, Tana] Inner Mongolia Univ, Sch Ecol & Environm, Hohhot, Peoples R China.
   [Xie, Yaowen] Lanzhou Univ, Coll Earth & Environm Sci, 222 South Tianshui Rd, Lanzhou 730000, Peoples R China.
RP Xie, YW (通讯作者)，Lanzhou Univ, Coll Earth & Environm Sci, 222 South Tianshui Rd, Lanzhou 730000, Peoples R China.
EM xieyw@lzu.edu.cn
TC 0
Z9 0
DI 10.1002/ldr.4534
EA DEC 2022
UT WOS:000901512300001
DA 2023-03-23
ER

PT J
AU Ye, LF
   Liu, HY
   Deng, HD
   Zheng, YP
   Han, YW
   Gao, XT
   Abbott, LK
   Zhao, CM
   Li, JH
AF Ye, Lu Feng
   Liu, Hong Yan
   Deng, Hao Dan
   Zheng, Yu Ping
   Han, Yong Wei
   Gao, Xin Ting
   Abbott, Lynette K.
   Zhao, Chang Ming
   Li, Jin Hua
TI Effects of decadal nitrogen and phosphorus fertilization on microbial
   taxonomic and functional attributes associated with soil organic carbon
   decomposition and concentration in an alpine meadow
SO ECOLOGICAL INDICATORS
DT Article
AB Microorganisms drive many important soil processes and ecosystem functioning; however, the soil microbial community can respond to environmental change, which can alter decomposition and storage of soil organic carbon (SOC). We assessed soil microbial taxonomic and functional attributes linked to SOC decomposition and concentration based on a grassland experiment fertilized with nitrogen (N) and phosphorus (P). There were divergent responses at both the taxonomic and functional level to fertilization, with a greater quantitative response in terms of the taxonomic attributes of bacteria and fungi than the abundance of SOC degradation genes. There was a negative correlation between SOC concentration and the abundance of SOC degradation genes. This indicated that N and P fertilization had the potential to stimulate SOC decomposition through modification of the soil microbial community, particularly by increasing the abundance of SOC degradation genes. Redundancy and variation partitioning analyses, as well as structural equation models revealed that soil total P was a pivotal factor shaping the microbial community both for taxonomic and functional gene attributes in the alpine meadow. The abundance of SOC degrading genes had stronger effects on SOC concentrations than did taxonomic attributes. Quantification of the abundance of SOC degradation genes can provide more direct and effective understanding of SOC decomposition processes and prediction of shifts in soil function as organic C pool in grasslands than a focus on the taxonomy of microbial communities. Given the important role of microbial community in regulating SOC decomposition and lower SOC concentrations under N and P fertilization, we recommend that the alpine meadow should be protected from mineral fertilizers, particularly P alone fertilization, to sustain high grassland ecosystem function as SOC sink in this region.
C1 [Ye, Lu Feng; Liu, Hong Yan; Deng, Hao Dan; Zheng, Yu Ping; Zhao, Chang Ming; Li, Jin Hua] Lanzhou Univ, Coll Ecol, State Key Lab Herbage Improvement & Grassland Agro, Lanzhou 730000, Peoples R China.
   [Ye, Lu Feng; Deng, Hao Dan; Zheng, Yu Ping; Han, Yong Wei; Gao, Xin Ting] Chinese Res Inst Environm Sci, Beijing 100012, Peoples R China.
   [Abbott, Lynette K.] Univ Western Australia, UWA Sch Agr & Environm, Perth, WA 6000, Australia.
   [Abbott, Lynette K.] Univ Western Australia, UWA Inst Agr, Perth, WA 6000, Australia.
   [Zhao, Chang Ming; Li, Jin Hua] Gansu Prov Field Sci Observat & Res Stn Mt Ecosyst, Lanzhou 730000, Peoples R China.
RP Li, JH (通讯作者)，Lanzhou Univ, Coll Ecol, State Key Lab Herbage Improvement & Grassland Agro, Lanzhou 730000, Peoples R China.; Abbott, LK (通讯作者)，Univ Western Australia, UWA Sch Agr & Environm, Perth, WA 6000, Australia.; Abbott, LK (通讯作者)，Univ Western Australia, UWA Inst Agr, Perth, WA 6000, Australia.
EM lynette.abbott@uwa.edu.au; lijinhuap@sohu.com
TC 0
Z9 0
PD FEB
PY 2023
VL 146
AR 109790
DI 10.1016/j.ecolind.2022.109790
EA DEC 2022
UT WOS:000900174200002
DA 2023-03-23
ER

PT J
AU Liu, ZG
   Chen, Z
   Yu, GR
   Yang, M
   Zhang, WK
   Zhang, TY
   Han, L
AF Liu, Zhaogang
   Chen, Zhi
   Yu, Guirui
   Yang, Meng
   Zhang, Weikang
   Zhang, Tianyou
   Han, Lang
TI Ecosystem carbon use efficiency in ecologically vulnerable areas in
   China: Variation and influencing factors
SO FRONTIERS IN PLANT SCIENCE
DT Article
AB Ecologically vulnerable areas (EVAs) are regions with ecosystems that are fragile and vulnerable to degradation under external disturbances, e.g., environmental changes and human activities. A comprehensive understanding of the climate change characteristics of EVAs in China is of great guiding significance for ecological protection and economic development. The ecosystem carbon use efficiency (CUEe) can be defined as the ratio of the net ecosystem productivity (NEP) to gross primary productivity (GPP), one of the most important ecological indicators of ecosystems, representing the capacity for carbon transfer from the atmosphere to a potential ecosystem carbon sink. Understanding the variation in the CUEe and its controlling factors is paramount for regional carbon budget evaluation. Although many CUEe studies have been performed, the spatial variation characteristics and influencing factors of the CUEe are still unclear, especially in EVAs in China. In this study, we synthesized 55 field measurements (3 forestland sites, 37 grassland sites, 6 cropland sites, 9 wetland sites) of the CUEe to examine its variation and influencing factors in EVAs in China. The results showed that the CUEe in EVAs in China ranged from -0.39 to 0.67 with a mean value of 0.20. There were no significant differences in the CUEe among different vegetation types, but there were significant differences in CUEe among the different EVAs (agro-pastoral ecotones < Tibetan Plateau < arid and semiarid areas < Loess Plateau). The CUEe first decreased and then increased with increasing mean annual temperature (MAT), soil pH and soil organic carbon (SOC) and decreased with increasing mean annual precipitation (MAP). The most important factors affecting the CUEe were biotic factors (NEP, GPP, and leaf area index (LAI)). Biotic factors directly affected the CUEe, while climate (MAT and MAP) and soil factors (soil pH and SOC) exerted indirect effects. The results illustrated the comprehensive effect of environmental factors and ecosystem attributes on CUEe variation, which is of great value for the evaluation of regional ecosystem functions.
C1 [Liu, Zhaogang; Chen, Zhi; Yu, Guirui; Yang, Meng; Zhang, Weikang] Chinese Acad Sci, Inst Geog Sci & Nat Resources Res, Key Lab Ecosyst Network Observat & Modeling, Beijing, Peoples R China.
   [Liu, Zhaogang; Chen, Zhi; Yu, Guirui; Zhang, Weikang] Univ Chinese Acad Sci, Coll Resources & Environm, Beijing, Peoples R China.
   [Chen, Zhi; Yu, Guirui] Univ Chinese Acad Sci, Yanshan Earth Crit Zone & Surface Fluxes Res Stn, Beijing, Peoples R China.
   [Zhang, Tianyou] Northwest A&F Univ, Coll Grassland Agr, Yangling, Peoples R China.
   [Han, Lang] Tianjin Univ, Inst Surface Earth Syst Sci, Sch Earth Syst Sci, Tianjin, Peoples R China.
RP Chen, Z; Yu, GR (通讯作者)，Chinese Acad Sci, Inst Geog Sci & Nat Resources Res, Key Lab Ecosyst Network Observat & Modeling, Beijing, Peoples R China.; Chen, Z; Yu, GR (通讯作者)，Univ Chinese Acad Sci, Coll Resources & Environm, Beijing, Peoples R China.; Chen, Z; Yu, GR (通讯作者)，Univ Chinese Acad Sci, Yanshan Earth Crit Zone & Surface Fluxes Res Stn, Beijing, Peoples R China.
EM chenz@igsnrr.ac.cn; yugr@igsnrr.ac.cn
TC 0
Z9 0
PD DEC 12
PY 2022
VL 13
AR 1062055
DI 10.3389/fpls.2022.1062055
UT WOS:000903681000001
DA 2023-03-23
ER

PT J
AU Ran, R
   Ni, ZX
   Hua, L
   Li, TR
AF Ran, Rong
   Ni, Zhengxing
   Hua, Lei
   Li, Tingrou
TI Does China's poverty alleviation policy improve the quality of the
   ecological environment in poverty-stricken areas?
SO FRONTIERS IN ENVIRONMENTAL SCIENCE
DT Article
AB Poverty eradication and environmental protection as the two global goals of sustainable development. China's poverty alleviation policy attempts to achieve green development in poverty-stricken areas by eliminating poverty while also promoting environmental protection. Since the Poverty-stricken counties on the Qinghai-Tibet Plateau also have the dual attributes of ecological degradation and ecological fragility, it is of great significance to study the impact of poverty alleviation policy on their environment. In this research, taking poverty alleviation policy as the entry point, based on panel data and Remote Sensing Ecological Index for poverty-stricken counties on the Qinghai-Tibet Plateau from 2011 to 2019, and using the difference-in-differences (DID) method to verify the impact of policy on environmental quality. The main findings of the study were: 1) The poverty alleviation policy has a significant improvement effect on the ecological environment quality of counties in the Qinghai-Tibet Plateau region, and this conclusion still holds in a series of robustness tests using methods including the changing sample size method and the variable replacement method. Moreover, the policy effect has a certain time lag and its effect persists in the long term; 2) It is mainly due to the increased level of government public expenditure and the easing of government financial pressure that has contributed to the improvement of environmental quality in poverty-stricken areas; 3) Policy heterogeneity suggests that industrial poverty eradication policies are more conducive to promoting synergistic economic and environmental development in poverty-stricken areas.
C1 [Ran, Rong; Ni, Zhengxing; Hua, Lei; Li, Tingrou] Chongqing Univ, Sch Publ Policy & Adm, Chongqing, Peoples R China.
RP Hua, L (通讯作者)，Chongqing Univ, Sch Publ Policy & Adm, Chongqing, Peoples R China.
EM Leihua@cqu.edu.cn
TC 2
Z9 2
PD DEC 12
PY 2022
VL 10
AR 1067339
DI 10.3389/fenvs.2022.1067339
UT WOS:000902069000001
DA 2023-03-23
ER

PT J
AU Wang, K
   Xue, K
   Wang, ZS
   Liu, WJ
   Zhao, RC
   Wu, WC
   Tang, L
   Zhang, B
   Zhou, ST
   Hao, YB
   Cui, XY
   Jiang, LL
   Wang, SP
   Wang, YF
AF Wang, Kui
   Xue, Kai
   Wang, Zongsong
   Liu, Wenjing
   Zhao, Runchen
   Wu, Wenchao
   Tang, Li
   Zhang, Biao
   Zhou, Shutong
   Hao, Yanbin
   Cui, Xiaoyong
   Jiang, Lili
   Wang, Shiping
   Wang, Yanfen
TI Accelerated temporal turnover of the soil nematode community under
   alpine grassland degradation
SO LAND DEGRADATION & DEVELOPMENT
DT Article
AB Soil nematodes play pivotal roles in the soil food web. However, the trophic regulation on nematodes in the soil micro-food web and its temporal dynamics are less explored. Here, we investigated the seasonal dynamics of soil nematode community in an alpine grassland on the Qinghai-Tibet Plateau at non-degraded (ND), moderately degraded (MD) and severely degraded (SD) stages, either under open-top chamber warming (W) or not (NW). Nematode richness was higher in SD than in MD and ND that did not differ, accompanied by a clear shift from the bottom-up regulation via belowground productivity in ND to the top-down regulation via omnivore and predator nematodes in SD. The intensified top-down regulation in SD was explained by increased proportions of predator and omnivore nematodes, likely induced by the expanded soil pore size in SD. As a result, accelerated temporal turnover of nematode community was observed under grassland degradation, which were 0.006 (slope, p = 0.78), 0.045 (p = 0.07), and 0.077 (p = 0.001) in ND, MD, and SD, respectively. Moreover, grassland degradation strengthened the association between nematode density and ecosystem respiration, whose slope was higher in SD (0.0025, p < 0.05) than in MD (0.0008, p < 0.01) or ND (insignificant). In contrast, warming did not affect the temporal turnover of the nematode community, richness, nor its role in ecosystem respiration. Overall, we revealed the accelerated temporal turnover of nematode community and its strengthened role in determining ecosystem respiration under alpine grassland degradation, suggesting that trophic cascade changes under ecosystem degradation may alter the ecosystem functioning.
C1 [Wang, Kui; Wang, Zongsong; Wu, Wenchao; Hao, Yanbin] Univ Chinese Acad Sci, Coll Life Sci, Beijing, Peoples R China.
   [Xue, Kai; Liu, Wenjing; Zhao, Runchen; Tang, Li; Zhang, Biao; Zhou, Shutong; Wang, Yanfen] Univ Chinese Acad Sci, Coll Resources & Environm, Beijing, Peoples R China.
   [Xue, Kai; Cui, Xiaoyong; Wang, Yanfen] Univ Chinese Acad Sci, Beijing Yanshan Earth Crit Zone Natl Res Stn, Beijing, Peoples R China.
   [Xue, Kai] Chinese Acad Sci, Key Lab Adaptat & Evolut Plateau Biota, Xining, Peoples R China.
   [Xue, Kai] Weiqiao UCAS Sci & Technol Pk, Binzhou Inst Technol, Binzhou, Shandong, Peoples R China.
   [Jiang, Lili; Wang, Shiping] Chinese Acad Sci, Inst Tibetan Plateau Res, Key Lab Alpine Ecol & Biodivers, Beijing, Peoples R China.
   [Wang, Yanfen] State Key Lab Tibetan Plateau Earth Syst Sci LATPE, Beijing, Peoples R China.
   [Wang, Yanfen] Univ Chinese Acad Sci, 19 A Yuquan Rd, Beijing 100049, Peoples R China.
RP Wang, YF (通讯作者)，Univ Chinese Acad Sci, 19 A Yuquan Rd, Beijing 100049, Peoples R China.
EM yfwang@ucas.ac.cn
TC 0
Z9 0
PD FEB 28
PY 2023
VL 34
IS 4
BP 1171
EP 1181
DI 10.1002/ldr.4524
EA DEC 2022
UT WOS:000897584300001
DA 2023-03-23
ER

PT J
AU Chen, DH
   Hou, HY
   Zhou, ST
   Zhang, S
   Liu, D
   Pang, Z
   Hu, JM
   Xue, K
   Du, JQ
   Cui, XY
   Wang, YF
   Che, RX
AF Chen, Danhong
   Hou, Haiyan
   Zhou, Shutong
   Zhang, Song
   Liu, Dong
   Pang, Zhe
   Hu, Jinming
   Xue, Kai
   Du, Jianqing
   Cui, Xiaoyong
   Wang, Yanfen
   Che, Rongxiao
TI Soil diazotrophic abundance, diversity, and community assembly
   mechanisms significantly differ between glacier riparian wetlands and
   their adjacent alpine meadows
SO FRONTIERS IN MICROBIOLOGY
DT Article
AB Global warming can trigger dramatic glacier area shrinkage and change the flux of glacial runoff, leading to the expansion and subsequent retreat of riparian wetlands. This elicits the interconversion of riparian wetlands and their adjacent ecosystems (e.g., alpine meadows), probably significantly impacting ecosystem nitrogen input by changing soil diazotrophic communities. However, the soil diazotrophic community differences between glacial riparian wetlands and their adjacent ecosystems remain largely unexplored. Here, soils were collected from riparian wetlands and their adjacent alpine meadows at six locations from glacier foreland to lake mouth along a typical Tibetan glacial river in the Namtso watershed. The abundance and diversity of soil diazotrophs were determined by real-time PCR and amplicon sequencing based on nifH gene. The soil diazotrophic community assembly mechanisms were analyzed via iCAMP, a recently developed null model-based method. The results showed that compared with the riparian wetlands, the abundance and diversity of the diazotrophs in the alpine meadow soils significantly decreased. The soil diazotrophic community profiles also significantly differed between the riparian wetlands and alpine meadows. For example, compared with the alpine meadows, the relative abundance of chemoheterotrophic and sulfate-respiration diazotrophs was significantly higher in the riparian wetland soils. In contrast, the diazotrophs related to ureolysis, photoautotrophy, and denitrification were significantly enriched in the alpine meadow soils. The iCAMP analysis showed that the assembly of soil diazotrophic community was mainly controlled by drift and dispersal limitation. Compared with the riparian wetlands, the assembly of the alpine meadow soil diazotrophic community was more affected by dispersal limitation and homogeneous selection. These findings suggest that the conversion of riparian wetlands and alpine meadows can significantly alter soil diazotrophic community and probably the ecosystem nitrogen input mechanisms, highlighting the enormous effects of climate change on alpine ecosystems.
C1 [Chen, Danhong; Zhang, Song; Hu, Jinming; Che, Rongxiao] Yunnan Univ, Inst Int Rivers & Ecosecur, Yunnan Key Lab Int Rivers & Transboundary Ecosecur, Kunming, Peoples R China.
   [Hou, Haiyan] Yunnan Univ, Sch Ecol & Environm Sci, Kunming, Peoples R China.
   [Zhou, Shutong; Pang, Zhe; Xue, Kai; Du, Jianqing; Cui, Xiaoyong; Wang, Yanfen] Univ Chinese Acad Sci, Coll Life Sci, Beijing, Peoples R China.
   [Zhang, Song] Nanjing Univ, Sch Environm, State Key Lab Pollut Control & Resource Reuse, Nanjing, Peoples R China.
   [Liu, Dong] Yunnan Univ, Sch Life Sci, Yunnan Key Lab Plateau Mt Ecol & Restorat Degraded, Kunming, Peoples R China.
RP Che, RX (通讯作者)，Yunnan Univ, Inst Int Rivers & Ecosecur, Yunnan Key Lab Int Rivers & Transboundary Ecosecur, Kunming, Peoples R China.
EM cherongxiao@ynu.edu.cn
TC 0
Z9 0
PD DEC 8
PY 2022
VL 13
AR 1063027
DI 10.3389/fmicb.2022.1063027
UT WOS:000901623900001
DA 2023-03-23
ER

PT J
AU Guo, CR
   Wesche, K
   Margarint, MC
   Nowak, A
   Dembicz, I
   Wu, JS
AF Guo, Chenrui
   Wesche, Karsten
   Margarint, Mihai Ciprian
   Nowak, Arkadiusz
   Dembicz, Iwona
   Wu, Jianshuang
TI Climate overrides fencing and soil mineral nutrients to affect plant
   diversity and biomass of alpine grasslands across North Tibet
SO FRONTIERS IN PLANT SCIENCE
DT Article
AB IntroductionOvergrazing and warming are thought to be responsible for the loss of species diversity, declined ecosystem productivity and soil nutrient availability of degraded grasslands on the Tibetan Plateau. Mineral elements in soils critically regulate plant individual's growth, performance, reproduction, and survival. However, it is still unclear whether plant species diversity and biomass production can be improved indirectly via the recovery of mineral element availability at topsoils of degraded grasslands, via grazing exclusion by fencing for years. MethodsTo answer this question, we measured plant species richness, Shannow-Wiener index, aboveground biomass, and mineral element contents of Ca, Cu, Fe, Mg, Mn, Zn, K and P at the top-layer (0 - 10 cm) soils at 15 pairs of fenced vs grazed matched sites from alpine meadows (n = 5), alpine steppes (n = 6), and desert-steppes (n = 4) across North Tibet. ResultsOur results showed that fencing only reduced the Shannon-Wiener index of alpine meadows, and did not alter aboveground biomass, species richness, and soil mineral contents within each grassland type, compared to adjacent open sites grazed by domestic livestock. Aboveground biomass first decreased and then increased along with the gradient of increasing Ca content but did not show any clear relationship with other mineral elements across the three different alpine grassland types. More than 45% of the variance in plant diversity indices and aboveground biomass across North Tibet can be explained by the sum precipitation during plant growing months. Structural equation modelling also confirmed that climatic variables could regulate biomass production directly and indirectly via soil mineral element (Ca) and plant diversity indices. DiscussionOverall, the community structure and biomass production of alpine grasslands across North Tibet was weakly affected by fencing, compared to the robst climatic control. Therefore, medium-term livestock exclusion by fencing might have limited contribution to the recovery of ecosystem structure and functions of degraded alpine grasslands.
C1 [Guo, Chenrui; Wu, Jianshuang] Chinese Acad Agr Sci, Inst Environm & Sustainable Dev Agr, Beijing, Peoples R China.
   [Guo, Chenrui] Hebei Univ Sci & Technol, Sch Environm Sci & Engn, Shijiazhuang, Peoples R China.
   [Wesche, Karsten] Senckenberg Museum Nat Hist Gorlitz, Dept Bot, Gorlitz, Germany.
   [Wesche, Karsten] Tech Univ Dresden, Int Inst IHI Zittau, Zittau, Germany.
   [Wesche, Karsten] German Ctr Integrat Biodivers Res iDiv, Leipzig, Germany.
   [Margarint, Mihai Ciprian; Wu, Jianshuang] Alexandru Ioan Cuza Univ, Geog & Geol Fac, Dept Geog, Iasi, Romania.
   [Nowak, Arkadiusz] Polish Acad Sci, Bot Garden Ctr Biol Divers Conservat Powsin, Warsaw, Poland.
   [Nowak, Arkadiusz] Univ Opole, Inst Biol, Opole, Poland.
   [Dembicz, Iwona] Univ Warsaw, Inst Environm Biol, Fac Biol, Dept Ecol & Environm Conservat, Warsaw, Poland.
RP Wu, JS (通讯作者)，Chinese Acad Agr Sci, Inst Environm & Sustainable Dev Agr, Beijing, Peoples R China.; Wu, JS (通讯作者)，Alexandru Ioan Cuza Univ, Geog & Geol Fac, Dept Geog, Iasi, Romania.
EM wujianshuang@caas.cn
TC 0
Z9 0
PD DEC 8
PY 2022
VL 13
AR 1024954
DI 10.3389/fpls.2022.1024954
UT WOS:000902013600001
DA 2023-03-23
ER

PT J
AU Zhang, ZC
   Zhan, TY
   Li, YP
   Wang, Y
   Yu, T
   Sun, J
AF Zhang, Zhenchao
   Zhan, Tianyu
   Li, Yanpeng
   Wang, Yi
   Yu, Ting
   Sun, Juan
TI Soil organic carbon stock responded more sensitively to degradation in
   alpine meadows than in alpine steppes on the Qinghai-Tibetan Plateau
SO LAND DEGRADATION & DEVELOPMENT
DT Article
AB Grassland degradation is commonly thought to cause soil organic carbon (SOC) change, and the response of SOC stock to degradation is highly dependent on grassland type. However, the effects of grassland type on changes in SOC stocks with grassland degradation over broad geographic scales remain unclear. Here, we explored the probably different responses of SOC stocks to grassland degradation for alpine meadows and alpine steppes based on 58 peer-reviewed publications regarding the Qinghai-Tibetan Plateau. The results showed that SOC stock consistently decreased with increasing degradation levels in both alpine meadows and steppes, whereas the magnitudes of reduction of SOC stock in alpine meadows were significantly larger than those in alpine steppes (p < 0.05). The variations in SOC stock were significantly positively correlated with variations in aboveground biomass in the alpine steppes only (p < 0.05) but were significantly positively correlated with variations in belowground biomass in both alpine meadows and alpine steppes (p < 0.01). The relationships between change rates of SOC stock with initial SOC stock and mean annual precipitation were both significantly negative during the lightly and moderately degraded stages, while the negative relationship became nonsignificant for the heavily degraded stage (p > 0.05). These findings suggest that soil organic carbon stock responded more sensitively to degradation in alpine meadows with higher initial SOC stock and annual mean precipitation than in alpine steppes. Our study might have significant implications for future sustainable management practices for carbon sequestration of alpine grasslands on the Qinghai-Tibetan Plateau.
C1 [Zhang, Zhenchao; Zhan, Tianyu; Sun, Juan] Qingdao Agr Univ, Coll Grassland Sci, Key Lab, Natl Forestry Grassland Adm Grassland Resources &, Qingdao 266109, Shandong, Peoples R China.
   [Zhang, Zhenchao; Yu, Ting] Northwest A&F Univ, Inst Soil & Water Conservat, Key Lab Soil Eros & Dryland Farming Loess Plateau, Yangling, Peoples R China.
   [Zhan, Tianyu] Beijing Normal Univ, Fac Geog Sci, State Key Lab Earth Surface Proc & Resource Ecol, Beijing, Peoples R China.
   [Li, Yanpeng] China Univ Min & Technol, Sch Environm & Spatial Informat, Xuzhou, Peoples R China.
   [Li, Yanpeng] Jiangxi Coll Appl Technol, Sch Mapping & Geog Informat, Ganzhou, Peoples R China.
   [Wang, Yi] Sun Yat sen Univ, Sch Life Sci, Guangzhou, Peoples R China.
RP Sun, J (通讯作者)，Qingdao Agr Univ, Coll Grassland Sci, Key Lab, Natl Forestry Grassland Adm Grassland Resources &, Qingdao 266109, Shandong, Peoples R China.
EM sunjuan@qau.edu.cn
TC 0
Z9 0
PD JAN 30
PY 2023
VL 34
IS 2
BP 353
EP 361
DI 10.1002/ldr.4463
EA DEC 2022
UT WOS:000914276800001
DA 2023-03-23
ER

PT J
AU Ma, L
   Zhang, ZH
   Shi, GX
   Su, HY
   Qin, RM
   Chang, T
   Wei, JJ
   Zhou, CY
   Hu, X
   Shao, XQ
   Sun, J
   Zhou, HK
AF Ma, Li
   Zhang, Zhonghua
   Shi, Guoxi
   Su, Hongye
   Qin, Ruimin
   Chang, Tao
   Wei, Jingjing
   Zhou, Chenyu
   Hu, Xue
   Shao, Xinqing
   Sun, Jian
   Zhou, Huakun
TI Warming changed the relationship between species diversity and primary
   productivity of alpine meadow on the Tibetan Plateau
SO ECOLOGICAL INDICATORS
DT Article
AB Climate warming are supposed to have irreversible effects on the biodiversity and ecosystem functions of grassland. Alpine meadow is the predominant ecosystem in Qinghai-Tibet Plateau, which has attracted much attention because of its sensitivity to global changes. However, there is still no unified understanding of the impact of warming on the relationship between diversity and productivity of alpine meadows. In this study, we conducted multi-gradient warming, used fiberglass open-top chambers (OTCs) to raise the temperature, based on the investigation of community structure and productivity, we evaluated the effect of field simulated warming on the relationship of species diversity-primary productivity. Our result showed that gradient warming reduced species richness, diversity and dominance, inhibited the accumulation of above-ground biomass (AGB) and below-ground biomass (BGB), which was more significant under higher warming (P < 0.05). AGB had a significant linear positive correlation with Margalef index (R) and Shannon-Wiener index (H) (P < 0.05), but was weakly dependent on Simpson index (H') and Pielou index(E), while BGB was not affected by species diversity during the experiment. Our results revealed that simulated warming weakened the dependence of AGB on species diversity, and aggravated the negative correlation between BGB and species diversity (P < 0.05), which was mainly caused by the decrease of R, H, H' after warming. Functional group level, we found the AGB of Forbs increased significantly with the increase of species richness (P < 0.05), but warming had little effect on the relationship between them, while the relationship between species richness and AGB of Poaceae was significantly strengthened under warming. It concludes that the interaction between Poaceae and Forbs leads to a gradual decrease in above-ground biomass at the community level with the increase of species richness under warming. Our work provides an experimental data source for BEF research and verification under climate change scenarios, and an important reference for predicting and dealing with the impact of global climate change on adaptive management and grassland protection.
C1 [Ma, Li; Zhang, Zhonghua; Su, Hongye; Qin, Ruimin; Chang, Tao; Hu, Xue; Zhou, Huakun] Chinese Acad Sci, Northwest Inst Plateau Biol, Key Lab Cold Reg Restorat Ecol, 23 Xinning Rd, Xining 810008, Qinghai, Peoples R China.
   [Shi, Guoxi] Tianshui Normal Univ, Gansu Prov Key Lab Resource Utilizat Agr Solid Wa, Tianshui 741000, Peoples R China.
   [Wei, Jingjing; Zhou, Chenyu] Qinghai Normal Univ, Xining 810016, Peoples R China.
   [Shao, Xinqing] China Agr Univ, Beijing 100083, Peoples R China.
   [Sun, Jian] Chinese Acad Sci, Inst Tibetan Plateau Res, Beijing 100101, Peoples R China.
RP Zhou, HK (通讯作者)，Chinese Acad Sci, Northwest Inst Plateau Biol, Key Lab Cold Reg Restorat Ecol, 23 Xinning Rd, Xining 810008, Qinghai, Peoples R China.
EM hkzhou@nwipb.cas.cn
TC 0
Z9 0
PD DEC
PY 2022
VL 145
DI 10.1016/j.ecolind.2022.109691
UT WOS:000934000800008
DA 2023-03-23
ER

PT J
AU Meng, HM
   Yang, JR
   Sun, WJ
   Xiao, LJ
   Wang, GC
AF Meng, Huimei
   Yang, Jingrui
   Sun, Wenjuan
   Xiao, Liujun
   Wang, Guocheng
TI Aboveground Biomass in China's Managed Grasslands and Their Responses to
   Environmental and Management Variations
SO AGRONOMY-BASEL
DT Article
AB Aboveground biomass (AGB) in managed grasslands can vary across a suite of environmental and management conditions; however, there lacks a quantitative assessment at the national scale of China. Although the potential effects of individual drivers (e.g., species, nutrient fertilization, and water management) have been examined in China's managed grasslands, no attempts have been made to comprehensively assess the effects of multiple variables on AGB. Using a meta-data analysis approach, we created a database composed of AGB and associated attributes of managed grasslands in China. The database was used to assess the responses of AGB to anthropogenic factors, in addition to a suite of natural variables including climate, soil, and topography. The average AGB in managed grasslands of China is approximately 630 g m(-2) of dry matter, ranging from 55 to 2172 g m(-2) (95% confidence interval). Medicago sativa is the most widely planted species in China's managed grasslands, followed by Elymus dahuricus and Bromus japonicus. The national average AGB of these three species was around 692, 530, and 856 g m(-2), respectively. For each species, AGB shows a large discrepancy across different places. In general, grassland AGB depends substantially on species, environments, and management practices. The dependence can be well described by a linear mixed-effects regression in which a series of biotic and abiotic factors are used as predictors. We highlight that establishing managed grassland can potentially contribute to not only AGB enhancement, but also grassland restoration on degraded natural grasslands.
C1 [Meng, Huimei] Tibet Univ, Coll Sci, Lhasa 850000, Peoples R China.
   [Yang, Jingrui] Chinese Acad Sci, Inst Soil Sci, State Key Lab Soil & Sustainable Agr, Nanjing 210008, Peoples R China.
   [Yang, Jingrui] Univ Chinese Acad Sci, Beijing 100049, Peoples R China.
   [Sun, Wenjuan] Chinese Acad Sci, Inst Bot, State Key Lab Vegetat & Environm Change, Beijing 100093, Peoples R China.
   [Xiao, Liujun] Zhejiang Univ, Inst Agr Remote Sensing & Informat Technol, Coll Environm Resource Sci, Hangzhou 310058, Peoples R China.
   [Wang, Guocheng] Chinese Acad Sci, Inst Atmospher Phys, LAPC, Beijing 100029, Peoples R China.
   [Wang, Guocheng] Key Lab Agr Remote Sensing & Informat Syst, Hangzhou 310058, Peoples R China.
RP Wang, GC (通讯作者)，Chinese Acad Sci, Inst Atmospher Phys, LAPC, Beijing 100029, Peoples R China.; Wang, GC (通讯作者)，Key Lab Agr Remote Sensing & Informat Syst, Hangzhou 310058, Peoples R China.
EM wanggc@mail.iap.ac.cn
TC 0
Z9 0
PD DEC
PY 2022
VL 12
IS 12
AR 2913
DI 10.3390/agronomy12122913
UT WOS:000902058700001
DA 2023-03-23
ER

PT J
AU Wang, CW
   Liu, ZK
   Yu, WY
   Ye, XH
   Ma, LN
   Wang, RZ
   Huang, ZY
   Liu, GF
AF Wang, Congwen
   Liu, Zhangkai
   Yu, Wanying
   Ye, Xuehua
   Ma, Linna
   Wang, Renzhong
   Huang, Zhenying
   Liu, Guofang
TI Grassland Degradation Has Stronger Effects on Soil Fungal Community Than
   Bacterial Community across the Semi-Arid Region of Northern China
SO PLANTS-BASEL
DT Article
AB Soil microbes play crucial roles in grassland ecosystem functions, such as soil carbon (C) pool and nutrient cycle. Soil microbes in grasslands are susceptible to the degradation mediated by climate change and anthropogenic disturbance. However, research on how the degradation influences the diversity and community structure of different soil microbial taxa is relatively scarce. We conducted a large-scale field survey to describe the effects of four degradation levels (PD: potential degradation, LD: light degradation, MD: moderate degradation, and SD: severe degradation) on soil bacterial and fungal community in the semi-arid grasslands of northern China. We found that soil moisture, nutrients, and clay content decreased, but soil sand content increased along the increasing degradation gradient. However, the degradation had no effects on soil pH and the C:N ratio. Grassland degradation had non-significant effect on soil bacterial diversity, but it significantly affected soil bacterial community structure. The degradation decreased soil fungal diversity and had a relatively larger influence on the community structure of soil fungi than that of bacteria. The community composition and structure of soil fungi were mainly affected by soil nutrients and texture, while those of soil bacteria were mainly affected by soil pH. These results indicate that changes in soil properties induced by grassland degradation mainly drive the variation in the soil fungal community and have less effect on the soil bacterial community. This study reveals the sensitivity of soil fungal community to grassland degradation, highlighting the priority of soil fungal community for the management and restoration of degraded grasslands.
C1 [Wang, Congwen; Liu, Zhangkai; Yu, Wanying; Ye, Xuehua; Ma, Linna; Wang, Renzhong; Huang, Zhenying; Liu, Guofang] Chinese Acad Sci, Inst Bot, State Key Lab Vegetat & Environm Change, Beijing 100093, Peoples R China.
   [Wang, Congwen; Liu, Zhangkai; Wang, Renzhong] Univ Chinese Acad Sci, Coll Resources & Environm, Beijing 100049, Peoples R China.
   [Yu, Wanying] Northeast Normal Univ, Inst Grassland Sci, Key Lab Vegetat Ecol, Minist Educ, Changchun 130024, Peoples R China.
RP Huang, ZY; Liu, GF (通讯作者)，Chinese Acad Sci, Inst Bot, State Key Lab Vegetat & Environm Change, Beijing 100093, Peoples R China.
EM zhenying@ibcas.ac.cn; liugf@ibcas.ac.cn
TC 0
Z9 0
PD DEC
PY 2022
VL 11
IS 24
AR 3488
DI 10.3390/plants11243488
UT WOS:000903035400001
DA 2023-03-23
ER

PT J
AU Yang, JH
   Wu, GL
   Jiao, JY
   Dyck, M
   He, HL
AF Yang, Jiahui
   Wu, Gaolin
   Jiao, Juying
   Dyck, Miles
   He, Hailong
TI Freeze-thaw induced landslides on grasslands in cold regions
SO CATENA
DT Article
AB Landslides induced by freeze-thaw processes on grasslands are one of the major geohazards, and their scale and frequency are increasing as the global warms. Freeze-thaw induced landslides degrade surface vegetation and soil properties, reduce biodiversity, intensify landscape fragmentation, and lead to losses in economy, human and animal lives. Despite substantial progress in research on landslides, there has been little study focused on how ground freeze-thaw events affect landslides. By critically analyzing previous studies, this paper proposes a conceptual framework for the forms and types, development, dominant factors, monitoring techniques, and impact mechanisms of freeze-thaw induced landslides. Landslides are controlled by soil characteristics and topographic slope, which are major intrinsic determinants. Increased rainfall, rising temperatures, and thickening active layer due to climate change are all direct drivers of freeze-thaw induced landslides. Vegetation conditions, animal behavior interference, and wind erosion all affect the occurrence and development process of landslides by modifying vegetation cover, soil physical and chemical properties, and structure. Currently, landslide monitoring techniques have evolved rapidly with improved efficiency and accuracy, but with only few applications for freeze-thaw induced landslides. There are a variety of prediction models for landslides, but few consider freeze-thaw effects and lack field validation. The new perspective on the occurring types and dominant factors enhances theoretical understanding of the formation mechanisms, which helps further monitor and analysis of freeze-thaw induced landslides. Future studies should concentrate on the coupling mechanism of multiple factors and the development of an accurate prediction system, which will greatly benefit the understanding and early detection of freeze-thaw induced landslides.
C1 [Yang, Jiahui; Wu, Gaolin; He, Hailong] Northwest A&F Univ, Coll Nat Resources & Environm, Yangling 712100, Shaanxi, Peoples R China.
   [Yang, Jiahui; He, Hailong] Northwest A&F Univ, Key Lab Plant Nutr & Agrienvironm Northwest China, Minist Agr, Yangling 712100, Shaanxi, Peoples R China.
   [Wu, Gaolin; Jiao, Juying; He, Hailong] Northwest A&F Univ, Inst Soil & Water Conservat, State Key Lab Soil Eros & Dryland Farming Loess Pl, Yangling 712100, Shaanxi, Peoples R China.
   [Dyck, Miles] Univ Alberta, Dept Renewable Resources, Edmonton, AB T6G 2H1, Canada.
RP He, HL (通讯作者)，Northwest A&F Univ, Coll Nat Resources & Environm, Yangling 712100, Shaanxi, Peoples R China.
EM jiahui.yang@nwafu.edu.cn; wugaolin@nwsuaf.edu.cn; jyjiao@ms.iswc.ac.cn;
   miles.dyck@ualberta.ca; hailong.he@hotmail.com
TC 2
Z9 2
PD DEC
PY 2022
VL 219
AR 106650
DI 10.1016/j.catena.2022.106650
UT WOS:000864646700004
DA 2023-03-23
ER

PT J
AU Yao, XX
   Li, CH
   Ahmad, AA
   Tariq, A
   Degen, AA
   Bai, YF
AF Yao, Xixi
   Li, Changhui
   Ahmad, Anum Ali
   Tariq, Akash
   Degen, A. Allan
   Bai, Yanfu
TI An increase in livestock density increases forage nutritional value but
   decreases net primary production and annual forage nutritional yield in
   the alpine grassland of the Qinghai-Tibetan Plateau
SO FRONTIERS IN PLANT SCIENCE
DT Article
AB Pasture biomass and quality are dependent on herbivore grazing and precipitation, but the responses of vegetation to the interactive effects of climate and grazing regimes remain unclear. We conducted an eight-year sheep grazing experiment with 4 stocking rates (0, 3.5, 5.5, and 7.5 sheep/ha) in an alpine meadow of the northeastern Tibetan Plateau. The above-ground net primary productivity (ANPP) and forage nutritional value (FNV) of four dominant species (Poa annua, Kobresia humilis, Astragalus adsurgens and Potentilla fruticosa) were measured during a wet year (360 mm rainfall) and a drought year (216 mm rainfall). The FNV was used as indicator of forage quality and was calculated from the crude protein (CP) content, in vitro true dry matter digestibility (IVTD), metabolic energy (ME) yield, and neutral detergent fiber (NDF) content of the plant. The stocking rate explained a minimum of 76% of the variations of ANPP, and the precipitation sub-additive effect for ANPP ranged from 5% to 12%. The interaction of sheep stocking rate and precipitation affected ANPP of the 4 species, except for P. fruticosa. The FNV of the pasture increased with increasing grazing pressure, but ANPP and forage nutritional yield (FNY) decreased. In calculating FNY, the increase in FNV did not compensate for the decrease in ANPP. In non-grazed plots, the CP yield declined sharply (18%-55%) in response to drought, but there was no effect on ME yield. The interaction between stocking rate and precipitation affected forage quality of the 4 plant species differently. The grassland ANPP and FNY could be maintained at a grazing intensity of 3.5 sheep/ha in wet and dry years. Our results highlight that stocking density affects pasture ANPP and FNV, and is contingent on rainfall.
C1 [Yao, Xixi; Li, Changhui] Qinghai Univ, Coll Agr & Anim Husb, State Key Lab Plateau Ecol & Agr, Xining, Peoples R China.
   [Ahmad, Anum Ali] Chinese Acad Agr Sci, Lanzhou Inst Husb & Pharmaceut Sci, Lanzhou, Peoples R China.
   [Tariq, Akash] Chinese Acad Sci, Xinjiang Inst Ecol & Geog, Xinjiang Key Lab Desert Plant Roots Ecol & Vegetat, Urumqi, Peoples R China.
   [Degen, A. Allan] Beng Gurion Univ Negev, Blaustein Inst Desert Res, Wyler Dept Dryland Agr, Desert Anim Adaptat & Husb, Beer Sheva, Israel.
   [Bai, Yanfu] Sichuan Agr Univ, Coll Grassland Sci & Technol, Chengdu, Peoples R China.
RP Li, CH (通讯作者)，Qinghai Univ, Coll Agr & Anim Husb, State Key Lab Plateau Ecol & Agr, Xining, Peoples R China.; Bai, YF (通讯作者)，Sichuan Agr Univ, Coll Grassland Sci & Technol, Chengdu, Peoples R China.
EM 746886595@qq.com; baiyf@sicau.edu.cn
TC 0
Z9 0
PD NOV 24
PY 2022
VL 13
AR 1020033
DI 10.3389/fpls.2022.1020033
UT WOS:000894112800001
DA 2023-03-23
ER

PT J
AU Hu, Y
   Gou, XW
   Tsunekawa, A
   Cheng, YX
   Hou, FJ
AF Hu, Yi
   Gou, Xiaowei
   Tsunekawa, Atsushi
   Cheng, Yunxiang
   Hou, Fujiang
TI Assessment of the vegetation sensitivity index in alpine meadows with a
   high coverage and toxic weed invasion under grazing disturbance
SO FRONTIERS IN PLANT SCIENCE
DT Article
AB Maintaining healthy ecosystems is essential to ensure sustainable socio-economic development. Studies combining remote sensing data with grassland health assessments, extensively performed at different scales, are important for monitoring grassland health from a spatiotemporal perspective to enable scientific grazing management. However, most studies only use quantitative grassland degradation indices, such as grassland cover; this is done despite the fact that some degraded grasslands maintain a high level of cover solely by virtue of the proliferation of toxic weeds. Thus, seeking indices that are a more accurate representation of the health status of grassland vegetation is of utmost importance. Therefore, in order to accurately characterize the ecological integrity of grasslands (i.e., while limiting the impact of confounding variables such as weeds), we chose the grassland health comprehensive evaluation index VOR (vigor, organization, and resilience) to assess the health of grasslands on the Tibetan Plateau. We applied the VOR evaluation indices to two rangelands with different grazing intensity on the Tibetan Plateau, and extracted 11 commonly used vegetation indices based on remote sensing images of rangelands,then modeled them with the data from field surveys. Our results show that the FVC, PS, and VOR were higher in lightly grazed pastures than in heavily grazed pastures in the 2017 and 2018 growing seasons. At the beginning of the sampling period, Poaceae accounted for a greater proportion in the HG pasture. However, by August 2018, the proportion of Poaceae in the LG pasture exceeded that in the HG pasture. the proportion of Forbs in the HG pasture was significantly greater than that in the LG pasture. This indicates that vegetation response to grazing disturbance is not only a volume reduction but also a vegetation composition change. The ratio vegetation index was the most sensitive to the vegetation health response, enabling the quantification and prediction of regional vegetation health and objectively reflecting the actual condition of the grassland ecosystem. According to a multiple regression analysis, the main climatic limiting factor in the region is precipitation, which positively correlated with VOR; whereas, grazing disturbance is an important driving factor, and it is inversely correlated with VOR.
C1 [Hu, Yi; Tsunekawa, Atsushi; Cheng, Yunxiang] Inner Mongolia Univ, Sch Ecol & Environm, Hohhot, Peoples R China.
   [Hu, Yi; Tsunekawa, Atsushi; Cheng, Yunxiang] Minist Educ China, Key Lab Ecol & Resource Use Mongolian Plateau, Hohhot, Peoples R China.
   [Gou, Xiaowei; Tsunekawa, Atsushi] China Agr Univ, Coll Grassland Sci & Technol, Dept Grassland Resource & Ecol, Beijing, Peoples R China.
   [Tsunekawa, Atsushi] Tottori Univ, Arid Land Res Ctr, Hamasaka, Tottori, Japan.
   [Hou, Fujiang] Lanzhou Univ, Coll Pastoral Agr Sci & Technol, Lanzhou, Peoples R China.
RP Cheng, YX (通讯作者)，Inner Mongolia Univ, Sch Ecol & Environm, Hohhot, Peoples R China.; Cheng, YX (通讯作者)，Minist Educ China, Key Lab Ecol & Resource Use Mongolian Plateau, Hohhot, Peoples R China.
EM chengyx@imu.edu.cn
TC 0
Z9 0
PD NOV 23
PY 2022
VL 13
AR 1068941
DI 10.3389/fpls.2022.1068941
UT WOS:000893815500001
DA 2023-03-23
ER

PT J
AU Lai, CM
   Peng, F
   Sun, JB
   Zhou, J
   Li, CY
   Xu, XL
   Chen, XJ
   You, QG
   Sun, HY
   Sun, J
   Xue, X
   Lambers, H
AF Lai, Chimin
   Peng, Fei
   Sun, Jianbo
   Zhou, Jun
   Li, Chengyang
   Xu, Xingliang
   Chen, Xiaojie
   You, Quangang
   Sun, Hongyang
   Sun, Jian
   Xue, Xian
   Lambers, Hans
TI Niche differentiation and higher uptake of available nitrogen maintained
   the productivity of alpine meadow at early degradation
SO BIOLOGY AND FERTILITY OF SOILS
DT Article
AB A short-term in situ (15) N labeling experiment was conducted to investigate whether the N uptake and preference for different forms of available soil N for dominant plant species and soil microorganisms relate to the plant community productivity change at the no degradation stage, early stage of degradation, and late stage of degradation in an alpine meadow on the Qinghai-Tibetan Plateau. At the early stage of degradation in the alpine meadow, aboveground net primary productivity decreased, while belowground net primary productivity increased. As a result, the total net primary productivity was unchanged at the early stage of degradation. Both aboveground and belowground net primary productivity significantly decreased at the late stage of degradation compared with the non-degraded meadows. Plants and microorganisms mainly absorbed inorganic N and preferred NH4+ at the non-degraded meadows where available soil N (the total concentration of exchangeable NH4+, NO3-, and dissolved organic N) was maintained at a high level of 60.9 mu g N g(-1) dry soil, indicating an N-use chemical niche overlap. Plants and microorganisms showed a niche differentiation at the early stage of degradation where available soil N decreased to a medium level of 44.6 mu g N g(-1) dry soil; plants preferred NO3-, while microorganisms took up more NH4+. In contrast, microorganisms increased their uptake of organic N, while plants assimilated more inorganic N, indicating that plants and microorganisms showed a niche differentiation where available soil N decreased to a low level of 26.6 mu g N g(-1) dry soil at the late stage of degradation. The higher N uptake (30% increase of N uptake compared with non-degraded meadows) of dominant plant species and niche differentiation in using available soil N between plants and microorganisms are two mechanisms maintaining the total community net primary productivity, even when available soil N decreased at the early stage of degradation. Plants and microorganisms also showed a niche differentiation when available N declined further at the late stage of degradation. However, the N uptake by dominant plant species greatly declined at the late stage of degradation (76% reduction of N uptake compared with non-degraded meadows), which might explain the community net primary productivity reduction (78% lower compared with non-degraded meadows).
C1 [Lai, Chimin; Peng, Fei; Sun, Jianbo; Chen, Xiaojie; You, Quangang; Xue, Xian] Chinese Acad Sci, Northwest Inst Ecoenvironm & Resources, Key Lab Desert & Desertificat, Lanzhou, Peoples R China.
   [Lai, Chimin; Sun, Jianbo; Chen, Xiaojie] Univ Chinese Acad Sci, Coll Resources & Environm, Beijing, Peoples R China.
   [Peng, Fei] Chinese Acad Sci, Beiluhe Observat & Res Stn Frozen Soil Engn & Env, Lanzhou, Peoples R China.
   [Zhou, Jun; Sun, Hongyang] Chinese Acad Sci, Inst Mt Hazards & Environm, Key Lab Mt Surface Proc & Ecol Regulat, Chengdu, Peoples R China.
   [Li, Chengyang] Lingnan Normal Univ, Dept Geog, Zhanjiang, Peoples R China.
   [Xu, Xingliang] Chinese Acad Sci, Inst Geog Sci & Nat Resources Res, Key Lab Ecosyst Network Observat & Modeling, Beijing, Peoples R China.
   [Sun, Jian] Chinese Acad Sci, Inst Tibetan Plateau Res, Stake Key Lab Earth Syst Resources & Environm Tib, Beijing, Peoples R China.
   [Lambers, Hans] Univ Western Australia, Sch Biol Sci, Perth, WA, Australia.
   [Lambers, Hans] Univ Western Australia, Inst Agr, Perth, WA, Australia.
RP Peng, F; Xue, X (通讯作者)，Chinese Acad Sci, Northwest Inst Ecoenvironm & Resources, Key Lab Desert & Desertificat, Lanzhou, Peoples R China.; Peng, F (通讯作者)，Chinese Acad Sci, Beiluhe Observat & Res Stn Frozen Soil Engn & Env, Lanzhou, Peoples R China.
EM pengfei@lzb.ac.cn; xianxue@lzb.ac.cn
TC 0
Z9 0
PD JAN
PY 2023
VL 59
IS 1
BP 35
EP 49
DI 10.1007/s00374-022-01679-0
EA NOV 2022
UT WOS:000880512200001
DA 2023-03-23
ER

PT J
AU Yang, YT
   Sun, Y
   Niu, B
   Feng, YF
   Han, FS
   Li, M
AF Yang, Yuting
   Sun, Yi
   Niu, Ben
   Feng, Yunfei
   Han, Fusong
   Li, Meng
TI Increasing connections among temporal invariability, resistance and
   resilience of alpine grasslands on the Tibetan Plateau
SO FRONTIERS IN PLANT SCIENCE
DT Article
AB Ecological stability contains multiple components, such as temporal invariability, resistance and resilience. Understanding the response of stability components to perturbations is beneficial for optimizing the management of biodiversity and ecosystem functioning. Although previous studies have investigated the effects of multiple perturbations on each stability component, few studies simultaneously measure the multiple stability components and their relationships. Alpine grasslands on the Tibetan Plateau are exposed to co-occurring perturbations, including climate change and human activities. Here, we quantified three stability components (temporal invariability, resistance, and resilience) of alpine grasslands on the Tibetan Plateau during periods of high (2000-2008) and low (2009-2017) human activity intensity, respectively. We focused on the effects of climate variables (temperature, precipitation, radiation) and human activities (grazing intensity) on covariation among stability components. The results show that (1) for periods of high and low human activity, temporal invariability was positively correlated with resistance and resilience, while resistance was independent of resilience; (2) the dimensionality of alpine grasslands decreased by almost 10%, from 0.61 in the first period to 0.55 in the second period, suggesting the increasing connections among temporal invariability, resistance and resilience of alpine grasslands; and (3) temperature but not grazing intensity dominated the changes in the dimensionality of stability. These findings improve our understanding of multi-dimensional stability and highlight the importance of climate variability on alpine grassland stability on the Tibetan Plateau.
C1 [Yang, Yuting; Sun, Yi; Li, Meng] Nantong Univ, Sch Geog Sci, Nantong, Peoples R China.
   [Niu, Ben; Han, Fusong] Chinese Acad Sci, Inst Geog Sci & Nat Resources Res, Key Lab Ecosyst Network Observat & Modelling, Lhasa Natl Ecol Res Stn, Beijing, Peoples R China.
   [Feng, Yunfei] Tangshan Normal Univ, Dept Resource Management, Tangshan, Peoples R China.
RP Li, M (通讯作者)，Nantong Univ, Sch Geog Sci, Nantong, Peoples R China.; Han, FS (通讯作者)，Chinese Acad Sci, Inst Geog Sci & Nat Resources Res, Key Lab Ecosyst Network Observat & Modelling, Lhasa Natl Ecol Res Stn, Beijing, Peoples R China.
EM hanfs.17b@igsnrr.ac.cn; limeng@ntu.edu.cn
TC 0
Z9 0
PD NOV 9
PY 2022
VL 13
AR 1026731
DI 10.3389/fpls.2022.1026731
UT WOS:000887353900001
DA 2023-03-23
ER

PT J
AU Cuo, L
   Zhang, YX
   Li, N
AF Cuo, Lan
   Zhang, Yongxin
   Li, Ning
TI Historical and Future Vegetation Changes in the Degraded Frozen Soil and
   the Entire Tibetan Plateau and Climate Drivers
SO JOURNAL OF GEOPHYSICAL RESEARCH-BIOGEOSCIENCES
DT Article
AB About 99% of the Tibetan Plateau (TP) is covered by frozen soils and degradation of frozen soils will certainly impact TP's ecosystems. Here, we investigate decadal changes of frozen soils and net primary productivity (NPP, representing vegetation) in the degraded frozen soil zones and the TP during 1982-2014 and 2015-2100 using a dynamic vegetation model, historical records and the latest CMIP6 projections, as well as observation-based soil temperature thresholds. In 1982-2014, degraded permafrost soil zones were in the range of 316,975-455,402 km(2), with mean annual NPP staying around 84.9 gCm(-2) and annual NPP showing a significant reduction at -1.71 gCm(-2)/year due primarily to warming air. Seasonally frozen soil also degraded by 15,636 km(2) in the southeast TP, with mean annual NPP staying around 620.0 gCm(-2) and annual NPP showing a significant increase at 11.00 gCm(-2)/year. In the future, frozen soil continues to degrade and the degradation accelerates toward the end of the century such that only 2.7% of permafrost soil in 2014 is left by 2080-2100 under the shared socioeconomic pathway SSP5-8.5. Mean annual NPP in the permafrost soil degraded zones in 2015-2100 is about half of that for 1982-2014, with spatially mixed decrease and increase trends in the near-, mid-, and long-term periods. Over the seasonally frozen soil degraded zones and the entire TP, more positive than negative annual NPP changes are seen in 2015-2100, especially in the southeast of the TP, due to improved growing conditions and the expansion of primarily subtropical and temperate scrubland.
C1 [Cuo, Lan; Li, Ning] Chinese Acad Sci, Key Lab Tibetan Environm Changes & Land Surface P, Inst Tibetan Plateau Res, Beijing, Peoples R China.
   [Cuo, Lan] Univ Chinese Acad Sci, Beijing, Peoples R China.
   [Cuo, Lan; Li, Ning] Chinese Acad Sci, State Key Lab Tibetan Plateau Earth Syst & Resour, Inst Tibetan Plateau Res, Beijing, Peoples R China.
   [Zhang, Yongxin] Natl Ctr Atmospher Res, Res Applicat Lab, Boulder, CO USA.
RP Cuo, L (通讯作者)，Chinese Acad Sci, Key Lab Tibetan Environm Changes & Land Surface P, Inst Tibetan Plateau Res, Beijing, Peoples R China.; Cuo, L (通讯作者)，Univ Chinese Acad Sci, Beijing, Peoples R China.; Cuo, L (通讯作者)，Chinese Acad Sci, State Key Lab Tibetan Plateau Earth Syst & Resour, Inst Tibetan Plateau Res, Beijing, Peoples R China.
EM lancuo@itpcas.ac.cn
TC 1
Z9 1
PD NOV
PY 2022
VL 127
IS 11
AR e2022JG006987
DI 10.1029/2022JG006987
UT WOS:000888176300001
DA 2023-03-23
ER

PT J
AU Guo, HN
   Wang, SY
   He, XB
   Ding, YJ
   Fan, YW
   Fu, H
   Hong, XF
AF Guo, Haonan
   Wang, Shaoyong
   He, Xiaobo
   Ding, Yongjian
   Fan, Yawei
   Fu, Hui
   Hong, Xiaofeng
TI Characteristics of Evapotranspiration and Crop Coefficient Correction at
   a Permafrost Swamp Meadow in Dongkemadi Watershed, the Source of Yangtze
   River in Interior Qinghai-Tibet Plateau
SO WATER
DT Article
AB The Qinghai-Tibet Plateau (QTP), known as the Earth's third pole, is highly sensitive to climate change. Various environmental degradation has occurred due to the effects of climate warming such as the degradation of permafrost and the thickening of active layers. Evapotranspiration, as a key element of hydrothermal coupling, has become a key factor of the plateau environment for deciphering deterioration, and the FAO P-M model has a good physical foundation and simple model data requirements as a primary tool to study the plateau evapotranspiration. There has been a large research base, but the estimation of evapotranspiration in alpine regions is still subject to many uncertainties. This is reflected in the fact that the classification of underlying surface types has not been sufficiently detailed and the evapotranspiration characteristics of some special underlying surface types are still unclear. Therefore, in this work, we modified the FAO P-M coefficients based on the characteristics of actual evapotranspiration measured by the Eddy covariance system and the key influencing factors to better simulate the actual evapotranspiration in alpine swamp meadow. The results were as follows: (1) Both ETa measured by the Eddy covariance system and ET0 calculated by FAO P-M showed the same trend at the daily and annual scales and hysteresis was confirmed to exist, so the error caused by hysteresis should be considered in further research. (2) The annual ETa was 566.97 mm and annual ETa/P was 0.76, and about 11.19% of ETa occurred during the night. The ETa was 2.15 during the non-growing seasons, implying that a large amount of soil water was released into the air by evapotranspiration. (3) The evapotranspiration characteristics of alpine swamp meadow are formed under the following conditions: control of net radiation (R-n) affected by VPD during the growing season and affected by soil temperature and humidity during the non-growing season. Precipitation and soil water content are no longer the main controlling factors of evapotranspiration during the growing season at the alpine swamp meadow as the volume soil water content tends to saturate. (4) The basic corrected K-c was 1.14 during the initial and mid-growing season, 1.05 during the subsequent growing season, and 0-0.25 during the non-growing season, and the correction factor process can also provide ideas for correcting the K-c of other vegetation.
C1 [Guo, Haonan; Wang, Shaoyong; He, Xiaobo; Ding, Yongjian] Chinese Acad Sci, Northwest Inst Ecoenvironm & Resources, State Key Lab Cryospher Sci, Lanzhou 730000, Peoples R China.
   [Guo, Haonan; Wang, Shaoyong; Fan, Yawei] Univ Chinese Acad Sci, Coll Resources & Environm, Beijing 100049, Peoples R China.
   [Fan, Yawei] Chinese Acad Sci, Northwest Inst Ecoenvironm & Resources, Key Lab Desert & Desertificat, Lanzhou 730000, Peoples R China.
   [Fu, Hui] China Inst Water Resources & Hydropower Res, Beijing 100049, Peoples R China.
   [Hong, Xiaofeng] Yangtze River Sci Res Inst, Water Resources Dept, Wuhan 430010, Peoples R China.
RP He, XB (通讯作者)，Chinese Acad Sci, Northwest Inst Ecoenvironm & Resources, State Key Lab Cryospher Sci, Lanzhou 730000, Peoples R China.
EM hxb@lzb.ac.cn
TC 0
Z9 0
PD NOV
PY 2022
VL 14
IS 21
AR 3578
DI 10.3390/w14213578
UT WOS:000883978300001
DA 2023-03-23
ER

PT J
AU Ma, ZW
   Qin, WP
   Wang, ZQ
   Han, CL
   Liu, X
   Huang, XT
AF Ma, Zhiwen
   Qin, Wenping
   Wang, Zhaoqi
   Han, Chenglong
   Liu, Xiang
   Huang, Xiaotao
TI A Meta-Analysis of Soil Organic Carbon Response to Livestock Grazing in
   Grassland of the Tibetan Plateau
SO SUSTAINABILITY
DT Article
AB Known as the "roof of the world", the Tibetan Plateau hosts the largest pastoral alpine ecosystem in the world. Nevertheless, there is currently no consensus on how soil organic carbon (SOC) stock changes after livestock grazing on the grassland of this region. Here, a meta-analysis was performed based on 55 published studies to quantify the livestock grazing-induced changes in SOC stock (0-30 cm) in grassland on the Tibetan Plateau. The results showed that livestock grazing significantly increased bulk density by an average of 11.5%, indicating that significant soil compaction was caused by livestock grazing. In contrast, SOC content and stock significantly decreased by 14.4% and 11.9% after livestock grazing, respectively. The decline rate of SOC stock was higher in alpine meadow (-12.4%) than that in alpine steppe (-8.8%), but there was no significant difference between the two rates. The SOC stocks decreased by 10.1%, 6.2% and 20.1% under light grazing, moderate grazing and heavy grazing, respectively. The decline rate of SOC stock under moderate grazing was significantly lower than that under heavy grazing. For different livestock types, it was observed that yak grazing significantly decreased SOC stock by 15.3%. Although the decline rate induced by yak grazing was higher than those induced by Tibetan sheep grazing and mixed grazing, no significant difference was detected among them. Similarly, the grazing-induced SOC declines also did not differ significantly among subgroups of grazing season. The positive relationships between SOC stock and plant biomass indicated that the decreased plant biomass was a likely reason for the declined SOC stock under grazing condition. The findings suggested that moderate grazing with Tibetan sheep in the warm season may minimize SOC losses from grazing activities in alpine grassland on the Tibetan Plateau.
C1 [Ma, Zhiwen; Qin, Wenping; Wang, Zhaoqi; Han, Chenglong; Liu, Xiang] Qinghai Univ, State Key Lab Plateau Ecol & Agr, Xining 810016, Peoples R China.
   [Huang, Xiaotao] Chinese Acad Sci, Northwest Inst Plateau Biol, Key Lab Restorat Ecol Cold Reg Lab Qinghai, Xining 810008, Peoples R China.
   [Huang, Xiaotao] Chinese Acad Sci, Key Lab Adapt & Evolut Plateau Biota, Xining 810008, Peoples R China.
RP Liu, X (通讯作者)，Qinghai Univ, State Key Lab Plateau Ecol & Agr, Xining 810016, Peoples R China.; Huang, XT (通讯作者)，Chinese Acad Sci, Northwest Inst Plateau Biol, Key Lab Restorat Ecol Cold Reg Lab Qinghai, Xining 810008, Peoples R China.; Huang, XT (通讯作者)，Chinese Acad Sci, Key Lab Adapt & Evolut Plateau Biota, Xining 810008, Peoples R China.
EM xiangliu@qhu.edu.cn; xthuang@nwipb.cas.cn
TC 0
Z9 0
PD NOV
PY 2022
VL 14
IS 21
AR 14065
DI 10.3390/su142114065
UT WOS:000881635900001
DA 2023-03-23
ER

PT J
AU Wang, J
   Zhang, CY
   Luo, P
   Yang, H
   Mou, CX
   Mo, L
AF Wang, Jun
   Zhang, Chunyan
   Luo, Peng
   Yang, Hao
   Mou, Chengxiang
   Mo, Li
TI Does stress alleviation always intensify plant-plant competition? A case
   study from alpine meadows with simulation of both climate warming and
   nitrogen deposition
SO ECOLOGICAL INDICATORS
DT Article
AB The effects of neighboring vegetation are important for plant fitness and community assembly under global change. What is less clear is how plant-plant interactions would change along the stress gradient. Our aim is to test the hypothesis that the abiotic stress alleviation induced by nitrogen (N) deposition and climate warming intensified the competitive effects of neighboring vegetation on two degradation indicator species of alpine meadows (i.e., Potentilla anserine and Ligularia virgaurea), as predicted by the popular "stress-gradient hypothesis" (SGH). A neighbor removal experiment was conducted with either N addition or artificial warming as treatments at both an alpine mesophytic meadows site (MESms) and a semi-hydric marsh meadows site (SHMms) on the southeastern Tibetan Plateau. The net neighbor effects on both P. anserine and L. virgaurea were extreme and moderate competition in MESms, respectively, but were mild facilitation in SHMms. In line with the SGH, both N addition and warming intensified the neighbor competitive effects on L. virgaurea in MESms and weakened the neighbor facilitative effects on L. virgaurea in SHMms. However, in contrast to the SGH, the neighbor competitive effects on P. anserine in MESms were weakened by both N addition and warming. Furthermore, the neighbor facilitative effects on P. anserine in SHMms were weakened by N addition but were not changed by warming. These diverse plant interaction-environmental gradient relationships were likely induced by the joint effects of stress type, plant strategy in response to stress and natural intensity of neighbor effects. It may be helpful to take these factors into consideration for further refinement of the SGH.
C1 [Wang, Jun] China West Normal Univ, Inst Environm Sci, Nanchong, Sichuan, Peoples R China.
   [Zhang, Chunyan] West Normal Univ, Key Lab Southwest China Wildlife Resources Conserv, Minist Educ China, Nanchong, Sichuan, Peoples R China.
   [Wang, Jun; Luo, Peng; Yang, Hao] Chinese Acad Sci, Chengdu Inst Biol, Chengdu, Sichuan, Peoples R China.
   [Mou, Chengxiang] Chengdu Normal Univ, Coll Chem & Life Sci, Sichuan Prov Key Lab Dev & Utilizat Characterist H, Chengdu, Sichuan, Peoples R China.
   [Mo, Li] Sichuan Key Lab Conservat Biol Endangered Wildlife, Chengdu Res Base Giant Panda Breeding, Chengdu, Sichuan, Peoples R China.
RP Zhang, CY (通讯作者)，West Normal Univ, Key Lab Southwest China Wildlife Resources Conserv, Minist Educ China, Nanchong, Sichuan, Peoples R China.; Luo, P (通讯作者)，Chinese Acad Sci, Chengdu Inst Biol, Chengdu, Sichuan, Peoples R China.
EM zhangchunyan1988@163.com; Luopeng@cib.ac.cn
TC 0
Z9 0
PD NOV
PY 2022
VL 144
AR 109510
DI 10.1016/j.ecolind.2022.109510
UT WOS:000870515000001
DA 2023-03-23
ER

PT J
AU Wang, Q
   Wan, J
   Li, HD
   Liu, B
   Tao, K
   Jin, H
   Hou, TP
AF Wang, Qi
   Wan, Jun
   Li, Haodong
   Liu, Bo
   Tao, Ke
   Jin, Hong
   Hou, Taiping
TI Effects of disturbances by plateau pikas on soil microbial communities
   in an alpine ecosystem of the southeast Qinghai-Tibetan plateau, China
SO EUROPEAN JOURNAL OF SOIL BIOLOGY
DT Article
AB Small burrowing herbivores often disturb the grassland soil. Although the plateau pika (Ochotona curzoniae) is widespread in alpine meadows in the Qinghai-Tibet Plateau, their detailed effects on ecosystem properties are not well-established. In this study, we investigated the effects of the densities of plateau pikas on plant char-acteristics, soil properties, and the composition and diversity of soil microbial communities. Plant coverage, height, aboveground biomass, and belowground biomass decreased with an increase in the densities of active plateau pika burrows. Additionally, pika disturbances led to distinct changes in soil moisture, soil bulk density (SBD), total phosphorus (TP), NH4+-N, available phosphorus (AP), and available potassium (AK) contents. Soil moisture, TP and AK contents were highest under moderate plateau pika disturbance levels, whereas the SBD and AP content were highest under the highest active burrow density. However, soil microbial diversity, as deter-mined by high-throughput sequencing, did not differ significantly among pika disturbance levels. Linear discriminant analysis Effect Size revealed that biomarker bacteria for various levels of disturbances belong to Proteobacteria, Bacteroidetes, and Firmicutes, and most biomarker bacteria were found at moderate disturbance level (D2), while biomarker fungi belong to Ascomycota and Basidiomycota, and most biomarker fungi were found in the highest plateau pika disturbance level (D4). Pika disturbances significantly influenced the microbial community, possibly via alterations in the belowground biomass, SBD, AK and TP contents. Thus, plateau pika disturbances significantly influenced the plant and soil properties and microbial community structure.
C1 [Wang, Qi; Wan, Jun; Li, Haodong; Liu, Bo; Tao, Ke; Jin, Hong; Hou, Taiping] Sichuan Univ, Coll Life Sci, Key Lab Bioresource & Eco Environm, Minist Educ, Chengdu 610065, Sichuan, Peoples R China.
RP Jin, H; Hou, TP (通讯作者)，Sichuan Univ, Coll Life Sci, Key Lab Bioresource & Eco Environm, Minist Educ, Chengdu 610065, Sichuan, Peoples R China.
EM jinhong@scu.edu.cn; houtplab@scu.edu.cn
TC 0
Z9 0
PD NOV-DEC
PY 2022
VL 113
AR 103442
DI 10.1016/j.ejsobi.2022.103442
UT WOS:000866413200001
DA 2023-03-23
ER

PT J
AU Yang, J
   Zhang, M
   Wang, XT
AF Yang, Jun
   Zhang, Min
   Wang, Xiang-tao
TI Response of under-ground bud bank to degradation in an alpine meadows on
   the Qinghai-Tibet Plateau, China
SO FRONTIERS IN PLANT SCIENCE
DT Article
AB Exploring the diversity and formation mechanism of under-ground bud banks is essential for understanding the renewal of plant populations and community succession. However, there are few studies on the response of bud bank size and composition to different degradation gradients in alpine meadows. In view of this, we investigated the size and composition of bud bank under four degradation gradients (non-degraded:ND, lightly degraded:LD, moderately degraded:MD, and heavily degraded:HD) caused by overgrazing in a typical alpine meadow in Tibet, China, using a unit area excavation sampling method, and analyzed the correlation between above-ground plant community composition and bud bank density. Our results showed that: (i) in the ND alpine meadow, rhizome buds were dominant, in the LD, tiller buds were dominant, and in the MD, root-sprouting buds were dominant; (ii) total bud bank and cyperaceae bud density decreased with increasing degradation gradient, the density of leguminosae was insignificant in each degradation gradient, and the density of gramineae and forb were dominant in LD and MD meadows, respectively; (iii) total bud bank density was significantly and positively correlated with total above-ground biomass in the LD gradient, tiller bud density was significantly positively correlated with the species diversity index of above-ground vegetation under the ND gradient, rhizome bud density was significantly and positively correlated with total above-ground biomass in the LD gradient, and root-sprouting density was significantly negatively correlated with total above-ground biomass in ND meadows, but was significantly positively correlated with the species diversity index of the LD gradient. Therefore, our research shows that rhizome buds are more important in ND meadow habitats, tiller buds are more important in LD meadow habitats, and root-sprouting buds are more important in MD meadows. The response of bud banks to degradation gradient varies with different types of bud banks and different functional groups of plants, and the survival strategy of bud banks is of great value for community restoration and regeneration, which should be paid more attention to in subsequent alpine meadow research.
C1 [Yang, Jun] Chinese Acad Sci, Chongqing Inst Green & Intelligent Technol, Chongqing, Peoples R China.
   [Yang, Jun] Univ Chinese Acad Sci, Beijing, Peoples R China.
   [Yang, Jun; Wang, Xiang-tao] Tibet Agr & Anim Husb Univ, Coll Anim Sci, Nyingchi, Peoples R China.
   [Zhang, Min] China West Normal Univ, Coll Life Sci, Nanchong, Peoples R China.
   [Wang, Xiang-tao] Lanzhou Univ, Qiangtang Alpine Grassland Ecosyst Res Stn, Tibet Agr & Anim Husb Univ, Nyingchi, Peoples R China.
   [Wang, Xiang-tao] Collaborat Innovat Ctr Ecol Grassland Anim Husb Ti, Nyingchi, Peoples R China.
RP Wang, XT (通讯作者)，Tibet Agr & Anim Husb Univ, Coll Anim Sci, Nyingchi, Peoples R China.; Wang, XT (通讯作者)，Lanzhou Univ, Qiangtang Alpine Grassland Ecosyst Res Stn, Tibet Agr & Anim Husb Univ, Nyingchi, Peoples R China.; Wang, XT (通讯作者)，Collaborat Innovat Ctr Ecol Grassland Anim Husb Ti, Nyingchi, Peoples R China.
EM wangxt@xza.edu.cn
TC 0
Z9 0
PD NOV 1
PY 2022
VL 13
AR 1013331
DI 10.3389/fpls.2022.1013331
UT WOS:000885201700001
DA 2023-03-23
ER

PT J
AU Zhao, P
   Xu, XY
   Tang, JN
   Jiang, SX
AF Zhao, Peng
   Xu, Xianying
   Tang, Jinnian
   Jiang, Shengxiu
TI Relationship between species distribution of sandy alpine grasslands and
   microtopography in the source regions of Yangtze river
SO FRONTIERS IN ENVIRONMENTAL SCIENCE
DT Article
AB Dynamic of sandy alpine grasslands affect the progress and reversal of desertification in source regions of the Yangtse Rivers. To understand geomorphic driving mechanism of species distribution pattern, we examined the species compositions and delineated the most important landform factors influencing species distribution of sandy alpine grassland using two-way indicator species analysis (TWINSPAN), detrended correspondence analysis (DCA), and canonical correspondence analysis (CCA). Field survey were conducted in summer of 2016 using stratified random methods in hilly sloped lands, floodplains, foothills, and valley land of study region. In total, 29 plant species grouped into 27 genera and 16 families were identified. Leymus secalinus, Elymus dahuricus and Corispermum declinatum are the dominant species of sandy alpine grassland communities in different microtopography. The present vegetation reflected xerosere character, which indicated that desertification of alpine grassland is in progress. Standard frequency distribution of species varied with different microtopography, the proportion of dominant species was generally lower than rare species, and the vegetation community was in a highly successional stage. Seven groups were distinguished through TWINSPAN, distribution of which in the DCA ordination graph showed species with similar ecotype is clustered together. The results of the CCA ordination revealed that slope and aspect are the dominant factors among microtopography determining the species distribution of sandy alpine grassland.
C1 [Zhao, Peng; Xu, Xianying; Jiang, Shengxiu] Gansu Desert Control Res Inst, State Key Lab Breeding Base Desertificat & Aeolian, Lanzhou, Peoples R China.
   [Zhao, Peng] Chinese Acad Sci, Key Lab Desert & Desertificat, Lanzhou, Peoples R China.
   [Zhao, Peng] Lanzhou Univ, Collaborat Innovat Ctr Western Ecol Safety, Lanzhou, Peoples R China.
   [Xu, Xianying; Tang, Jinnian] Gansu Minqin Natl Field Observat & Res Stn Ecosyst, Minqin, Peoples R China.
RP Xu, XY (通讯作者)，Gansu Desert Control Res Inst, State Key Lab Breeding Base Desertificat & Aeolian, Lanzhou, Peoples R China.; Xu, XY (通讯作者)，Gansu Minqin Natl Field Observat & Res Stn Ecosyst, Minqin, Peoples R China.
EM xyingxu@163.com
TC 0
Z9 0
PD OCT 31
PY 2022
VL 10
AR 934483
DI 10.3389/fenvs.2022.934483
UT WOS:000885061100001
DA 2023-03-23
ER

PT J
AU Pan, JX
   Wang, JS
   Tian, DS
   Zhang, RY
   Li, Y
   Song, L
   Yang, JM
   Wei, CX
   Niu, SL
AF Pan, Junxiao
   Wang, Jinsong
   Tian, Dashuan
   Zhang, Ruiyang
   Li, Yang
   Song, Lei
   Yang, Jiaming
   Wei, Chunxue
   Niu, Shuli
TI Biotic factors dominantly determine soil inorganic carbon stock across
   Tibetan alpine grasslands
SO SOIL
DT Article
AB The soil inorganic carbon (SIC) pool is a major component of soil carbon (C) pools, and clarifying the predictors of SIC stock is urgent for decreasing soil C losses and maintaining soil health and ecosystem functions. However, the drivers and their relative effects on the SIC stock at different soil depths remain largely unexplored. Here, we conducted a large-scale sampling to investigate the effects and relative contributions of abiotic (climate and soil) and biotic (plant and microbe) drivers on the SIC stock between topsoils (0-10 cm) and subsoils (20-30 cm) across Tibetan alpine grasslands. Results showed that the SIC stock had no significant differences between the topsoil and subsoil. The SIC stock showed a significant increase with altitude, pH and sand proportion, but declined with mean annual precipitation (MAP), plant aboveground biomass (PAB), plant coverage (PC), root biomass (RB), available nitrogen (AN), microbial biomass carbon (MBC), and bacterial abundance (BA) and fungal gene abundance (FA). For both soil layers, biotic factors had larger effects on the SIC stock than abiotic factors did. However, the relative importance of these determinants varied with soil depth, with the effects of plant and microbial variables on SIC stock weakening with soil depth, whereas the importance of climatic and edaphic variables increased with soil depth. Specifically, BA, FA and PC played dominant roles in regulating SIC stock in the topsoil, while soil pH contributed largely to the variation of SIC stock in the subsoil. Our findings highlight differential drivers over SIC stock with soil depth, which should be considered in biogeochemical models for better simulating and predicting SIC dynamics and its feedbacks to environmental changes.
C1 [Pan, Junxiao; Wang, Jinsong; Tian, Dashuan; Zhang, Ruiyang; Li, Yang; Song, Lei; Yang, Jiaming; Wei, Chunxue; Niu, Shuli] Chinese Acad Sci, Inst Geog Sci & Nat Resources Res, Key Lab Ecosyst Network Observat & Modeling, Beijing 100101, Peoples R China.
   [Song, Lei; Niu, Shuli] Univ Chinese Acad Sci, Coll Resources & Environm, Beijing 100049, Peoples R China.
RP Wang, JS; Niu, SL (通讯作者)，Chinese Acad Sci, Inst Geog Sci & Nat Resources Res, Key Lab Ecosyst Network Observat & Modeling, Beijing 100101, Peoples R China.; Niu, SL (通讯作者)，Univ Chinese Acad Sci, Coll Resources & Environm, Beijing 100049, Peoples R China.
EM wangjinsong@igsnrr.ac.cn; sniu@igsnrr.ac.cn
TC 1
Z9 1
PD OCT 28
PY 2022
VL 8
IS 2
BP 687
EP 698
DI 10.5194/soil-8-687-2022
UT WOS:000876078300001
DA 2023-03-23
ER

PT J
AU Wei, WR
   Zhang, Y
   Tang, ZM
   An, SH
   Zhen, QY
   Qin, MS
   He, JD
   Oosthuizen, MK
AF Wei, Wanrong
   Zhang, Yan
   Tang, Zhongmin
   An, Shenghui
   Zhen, Qiaoyan
   Qin, Mingsen
   He, Jundong
   Oosthuizen, Maria K.
TI Suitable grazing during the regrowth period promotes plant diversity in
   winter pastures in the Qinghai-Tibetan plateau
SO FRONTIERS IN ECOLOGY AND EVOLUTION
DT Article
AB Vegetation is a crucial component of any ecosystem and to preserve the health and stability of grassland ecosystems, species diversity is important. The primary form of grassland use globally is livestock grazing, hence many studies focus on how plant diversity is affected by the grazing intensity, differential use of grazing time and livestock species. Nevertheless, the impact of the grazing time on plant diversity remains largely unexplored. We performed a field survey on the winter pastures in alpine meadows of the Qinghai-Tibetan Plateau (QTP) to examine the effects of grazing time on the vegetation traits. Livestock species, grazing stocking rates and the initiation time of the grazing were similar, but termination times of the grazing differed. The grazing termination time has a significant effect on most of the vegetation traits in the winter pastures. The vegetation height, above-ground biomass, and the Graminoids biomass was negatively related to the grazing termination time in the winter pastures. In contrast, vegetation cover and plant diversity initially increased and subsequently decreased again as the grazing termination time was extended. An extension of the grazing time did not have any effect on the biomass of forbs. Our study is the first to investigate the effects of grazing during the regrowth period on vegetation traits and imply that the plant diversity is mediated by the grazing termination time during the regrowth period in winter pastures. These findings could be used to improve the guidelines for livestock grazing management and policies of summer and winter pasture grazing of family pastures on the QTP from the perspective of plant diversity protection.
C1 [Wei, Wanrong; Zhen, Qiaoyan; Qin, Mingsen] China West Normal Univ, Coll Life Sci, Key Lab Southwest China Wildlife Resources Conserv, Nanchong, Peoples R China.
   [Zhang, Yan] Lanzhou Univ, Natl Demonstrat Ctr Expt Grassland Sci Educ, Lanzhou, Peoples R China.
   [Zhang, Yan] Lanzhou Univ, Coll Pastoral Agr Sci & Technol, Lanzhou, Peoples R China.
   [Tang, Zhongmin; An, Shenghui] Gannan Grassland Workstat Gansu Prov, Hezuo, Peoples R China.
   [He, Jundong] China West Normal Univ, Inst Ecol, Nanchong, Peoples R China.
   [He, Jundong] Adm Bur Jiuzhaigou Natl Nat Reserve, Jiuzhaigou, Peoples R China.
   [Oosthuizen, Maria K.] Univ Pretoria, Dept Zool & Entomol, Hatfield, South Africa.
   [Oosthuizen, Maria K.] Univ Pretoria, Mammal Res Inst, Hatfield, South Africa.
RP He, JD (通讯作者)，China West Normal Univ, Inst Ecol, Nanchong, Peoples R China.; He, JD (通讯作者)，Adm Bur Jiuzhaigou Natl Nat Reserve, Jiuzhaigou, Peoples R China.; Oosthuizen, MK (通讯作者)，Univ Pretoria, Dept Zool & Entomol, Hatfield, South Africa.; Oosthuizen, MK (通讯作者)，Univ Pretoria, Mammal Res Inst, Hatfield, South Africa.
EM jundhe@163.com; moosthuizen@zoology.up.ac.za
TC 0
Z9 0
PD OCT 18
PY 2022
VL 10
AR 991967
DI 10.3389/fevo.2022.991967
UT WOS:000878353700001
DA 2023-03-23
ER

PT J
AU Cui, K
   Qin, XT
AF Cui, Kai
   Qin, Xiaotong
TI Landslide risk assessment of frozen soil slope in Qinghai Tibet Plateau
   during spring thawing period under the coupling effect of moisture and
   heat
SO NATURAL HAZARDS
DT Article
AB In recent years, with the global warming, the unfrozen water content of permafrost slope increases year by year. The decrease of slope stability is a great threat to the engineering construction in permafrost area. In this study, the south piedmont slope of Bayan Kara Mountain is taken as the research object. Through the field water and temperature monitoring of different positions and depths of the slope, the seasonal and interannual water change characteristics of the slope were analyzed. Combined with indoor shear strength test, numerical simulation and monitoring data, the moisture, temperature and stability of frozen soil slope in spring thawing period were analyzed. The analysis results show that: Water content and freeze-thaw cycles have great influence on the shear strength parameters at the interface. The slope moisture change in the region is divided into four stages, the water decline stage, the low water content stage, the water rise stage and the high water content stage. The freeze-thaw cycle and precipitation are the main reasons for the water change in each stage. From the middle of May to the middle of June is the high risk period of slope instability. The spring thaw landslide is dominated by shallow surface landslide, and the sliding surface is shallow.
C1 [Cui, Kai] Chengdu Univ Technol, State Key Lab Geohazard Prevent & Geoenvironm Pro, Chengdu, Sichuan, Peoples R China.
   [Cui, Kai] Southwest Jiaotong Univ, Key Lab High Speed Railway Engn, Minist Educ, Chengdu, Sichuan, Peoples R China.
   [Qin, Xiaotong] Southwest Jiaotong Univ, Sch Civil Engn, Chengdu, Sichuan, Peoples R China.
RP Cui, K (通讯作者)，Chengdu Univ Technol, State Key Lab Geohazard Prevent & Geoenvironm Pro, Chengdu, Sichuan, Peoples R China.; Cui, K (通讯作者)，Southwest Jiaotong Univ, Key Lab High Speed Railway Engn, Minist Educ, Chengdu, Sichuan, Peoples R China.
EM cuikai@swjtu.edu.cn
TC 1
Z9 1
PD FEB
PY 2023
VL 115
IS 3
BP 2399
EP 2416
DI 10.1007/s11069-022-05646-8
EA OCT 2022
UT WOS:000866300500003
DA 2023-03-23
ER

PT J
AU Ehlers, TA
   Chen, DL
   Appel, E
   Bolch, T
   Chen, FH
   Diekmann, B
   Dippold, MA
   Giese, M
   Guggenberger, G
   Lai, HW
   Li, X
   Liu, JG
   Liu, YQ
   Ma, YM
   Miehe, G
   Mosbrugger, V
   Mulch, A
   Piao, SL
   Schwalb, A
   Thompson, LG
   Su, ZB
   Sun, H
   Yao, TD
   Yang, XX
   Yang, K
   Zhu, LP
AF Ehlers, Todd A.
   Chen, Deliang
   Appel, Erwin
   Bolch, Tobias
   Chen, Fahu
   Diekmann, Bernhard
   Dippold, Michaela A.
   Giese, Markus
   Guggenberger, Georg
   Lai, Hui -Wen
   Li, Xin
   Liu, Junguo
   Liu, Yongqin
   Ma, Yaoming
   Miehe, Georg
   Mosbrugger, Volker
   Mulch, Andreas
   Piao, Shilong
   Schwalb, Antje
   Thompson, Lonnie G.
   Su, Zhongbo
   Sun, Hang
   Yao, Tandong
   Yang, Xiaoxin
   Yang, Kun
   Zhu, Liping
TI Past, present, and future geo-biosphere interactions on the Tibetan
   Plateau and implications for permafrost
SO EARTH-SCIENCE REVIEWS
DT Article
AB Interactions between the atmosphere, biosphere, cryosphere, hydrosphere, and geosphere are most active in the critical zone, a region extending from the tops of trees to the top of unweathered bedrock. Changes in one or more of these spheres can result in a cascade of changes throughout the system in ways that are often poorly understood. Here we investigate how past and present climate change have impacted permafrost, hydrology, and ecosystems on the Tibetan Plateau. We do this by compiling existing climate, hydrologic, cryosphere, biosphere, and geologic studies documenting change over decadal to glacial-interglacial timescales and longer. Our emphasis is on showing present-day trends in environmental change and how plateau ecosystems have largely flourished under warmer and wetter periods in the geologic past. We identify two future pathways that could lead to either a favorable greening or unfavorable degradation and desiccation of plateau ecosystems. Both paths are plausible given the available evidence. We contend that the key to which pathway future generations experience lies in what, if any, human intervention measures are implemented. We conclude with suggested management strategies that can be implemented to facilitate a future greening of the Tibetan Plateau.
C1 [Ehlers, Todd A.; Appel, Erwin; Dippold, Michaela A.] Univ Tubingen, Dept Geosci, D-72076 Tubingen, Germany.
   [Chen, Deliang; Giese, Markus; Lai, Hui -Wen] Univ Gothenburg, Dept Earth Sci, S-40530 Gothenburg, Sweden.
   [Bolch, Tobias] Univ St Andrews, Sch Geog & Sustainable Dev, St Andrews KY16 9AL, Scotland.
   [Chen, Fahu] Chinese Acad Sci, Inst Tibetan Plateau Res, State Key Lab Tibetan Plateau Earth Syst, Grp Alpine Paleoecol & Human Adaptat ALPHA, Beijing 100101, Peoples R China.
   [Diekmann, Bernhard] Alfred Wegener Inst Helmholtz, Zent Polar und Meeresforschung, Telegrafenberg A45, D-14473 Potsdam, Germany.
   [Guggenberger, Georg] Leibniz Univ Hannover, Inst Soil Sci, Herrenhauser Str 2, D-30419 Hannover, Germany.
   [Li, Xin; Zhu, Liping] Chinese Acad Sci, Inst Tibetan Plateau Res, Beijing, Peoples R China.
   [Liu, Junguo] Southern Univ Sci & Technol, Sch Environm Sci & Engn, Shenzhen 518055, Peoples R China.
   [Liu, Yongqin] Lanzhou Univ, Ctr Pan Pole Environm 3, Lanzhou 730000, Peoples R China.
   [Ma, Yaoming] Chinese Acad Sci, Inst Tibetan Plateau Res, State Key Lab Tibetan Plateau Earth Syst, Land Atmosphere Interact & its Climat Effects Grp, Beijing 100101, Peoples R China.
   [Ma, Yaoming] Univ Chinese Acad Sci, Coll Earth Sci, Beijing 100049, Peoples R China.
   [Ma, Yaoming] Lanzhou Univ, Coll Atmospher Sci, Lanzhou 730000, Peoples R China.
   [Miehe, Georg] Marburg Univ, Fac Geog, Deutschhausstr 10, D-35032 Marburg, Germany.
   [Mosbrugger, Volker] Senckenberg Gesell Nat Forsch, Senckenberganlage 25, D-60325 Frankfurt, Germany.
   [Mulch, Andreas] Senckenberg Biodivers & Climate Res Ctr, Senckenberganlage 25, D-60325 Frankfurt, Germany.
   [Piao, Shilong] Peking Univ, Sino French Inst Earth Syst Sci, Coll Urban & Environm Sci, Beijing 100871, Peoples R China.
   [Schwalb, Antje] Tech Univ Carolo Wilhelmina Braunschweig, Inst Geosyst & Bioindicat, D-38106 Braunschweig, Germany.
   [Thompson, Lonnie G.] Ohio State Univ, Climate Res Ctr, Sch Earth Sci & Byrd Polar, Columbus, OH 43210 USA.
   [Su, Zhongbo] Univ Twente, Fac Geoinformat Sci & Earth Observat ITC, Enschede, Netherlands.
   [Sun, Hang] Chinese Acad Sci, Kunming Inst Bot, CAS Key Lab Plant Divers & Biogeog East Asia, Kunming 650201, Peoples R China.
   [Yao, Tandong] Chinese Acad Sci, Inst Tibetan Plateau Res, State Key Lab Tibetan Plateau Earth Syst, Resources & Environm, Beijing, Peoples R China.
   [Yang, Xiaoxin] Chinese Acad Sci, Inst Tibetan Plateau Res, Beijing 100101, Peoples R China.
   [Yang, Kun] Tsinghua Univ, Inst Global Change Studies, Dept Earth Syst Sci, Minist Educ Key Lab Earth Syst Modeling, Beijing, Peoples R China.
   [Mulch, Andreas] Goethe Univ Frankfurt, Inst Geosci, D-60438 Frankfurt, Germany.
RP Ehlers, TA (通讯作者)，Univ Tubingen, Dept Geosci, D-72076 Tubingen, Germany.
EM todd.ehlers@uni-tuebingen.de; deliang@gvc.gu.se;
   erwin.appel@uni-tuebingen.de; tobias.bolch@st-andrews.ac.uk;
   fhchen@itpcas.ac.cn; bernhard.diekmann@awi.de;
   michaela.dippold@uni-tuebingen.de; markus.giese@gu.se;
   guggenberger@ifbk.uni-hannover.de; hui-wen.lai@gu.se;
   xinli@itpcas.ac.cn; liujg@sustech.edu.cn; yql@lzu.edu.cn;
   ymma@itpcas.ac.cn; miehe@staff.uni-marburg.de;
   vj.mosbrugger@senckenberg.de; andreas.mulch@senckenberg.de;
   slpiao@pku.edu.cn; antje.schwalb@tu-braunschweig.de; thomson.3@osu.edu;
   z.su@utwente.nl; sunhang@mail.kib.ac.cn; tdyao@itpcas.ac.cn;
   yangk@tsinghua.edu.cn; yangk@tsinghua.edu.cn; lpzhu@itpcas.ac.cn
TC 1
Z9 1
PD NOV
PY 2022
VL 234
AR 104197
DI 10.1016/j.earscirev.2022.104197
EA OCT 2022
UT WOS:000879068000001
DA 2023-03-23
ER

PT J
AU Li, B
   Jia, GB
   Wen, DX
   Zhao, XX
   Zhang, JX
   Xu, Q
   Zhao, XL
   Jiang, N
   Liu, ZJ
   Wang, YC
AF Li, Bin
   Jia, Gaobin
   Wen, Dongxu
   Zhao, Xiuxin
   Zhang, Junxing
   Xu, Qing
   Zhao, Xialing
   Jiang, Nan
   Liu, Zhenjiang
   Wang, Yachun
TI Rumen microbiota of indigenous and introduced ruminants and their
   adaptation to the Qinghai-Tibetan plateau
SO FRONTIERS IN MICROBIOLOGY
DT Review
AB The grassland in the Qinghai-Tibetan plateau provide habitat for many indigenous and introduced ruminants which perform important ecological functions that impact the whole Qinghai-Tibetan plateau ecosystem. These indigenous Tibetan ruminants have evolved several adaptive traits to withstand the severe environmental conditions, especially cold, low oxygen partial pressure, high altitude, strong UV radiation, and poor forage availability on the alpine rangelands. Despite the challenges to husbandry associated with the need for enhanced adaptation, several domesticated ruminants have also been successfully introduced to the alpine pasture regions to survive in the harsh environment. For ruminants, these challenging conditions affect not only the host, but also their commensal microbiota, especially the diversity and composition of the rumen microbiota; multiple studies have described tripartite interactions among host-environment-rumen microbiota. Thus, there are significant benefits to understanding the role of rumen microbiota in the indigenous and introduced ruminants of the Qinghai-Tibetan plateau, which has co-evolved with the host to ensure the availability of specific metabolic functions required for host survival, health, growth, and development. In this report, we systemically reviewed the dynamics of rumen microbiota in both indigenous and introduced ruminants (including gut microbiota of wild ruminants) as well as their structure, functions, and interactions with changing environmental conditions, especially low food availability, that enable survival at high altitudes. We summarized that three predominant driving factors including increased VFA production, enhanced fiber degradation, and lower methane production as indicators of higher efficiency energy harvest and nutrient utilization by microbiota that can sustain the host during nutrient deficit. These cumulative studies suggested alteration of rumen microbiota structure and functional taxa with genes that encode cellulolytic enzymes to potentially enhance nutrient and energy harvesting in response to low quality and quantity forage and cold environment. Future progress toward understanding ruminant adaptation to high altitudes will require the integration of phenotypic data with multi-omics analyses to identify host-microbiota co-evolutionary adaptations enabling survival on the Qinghai-Tibetan plateau.
C1 [Li, Bin; Jia, Gaobin; Wen, Dongxu; Zhao, Xialing] Tibet Acad Agr & Anim Husb Sci, Inst Anim Husb & Vet, Lhasa, Peoples R China.
   [Li, Bin; Zhao, Xiuxin; Zhang, Junxing; Wang, Yachun] Ningxia Univ, Agr Coll, Yinchuan, Peoples R China.
   [Jia, Gaobin; Jiang, Nan] Dalian Univ, Coll Life Sci & Technol, Dalian Econ Technol Dev Zone, Dalian, Peoples R China.
   [Xu, Qing] Beijing Jiaotong Univ, Inst Life Sci & Bioengn, Beijing, Peoples R China.
   [Liu, Zhenjiang] Jilin Univ, Sch Life Sci, Natl Engn Lab AIDS Vaccine, Changchun, Peoples R China.
   [Wang, Yachun] China Agr Univ, Coll Anim Sci & Technol, Lab Anim Genet Breeding & Reprod, Natl Engn Lab Anim Breeding, Beijing, Peoples R China.
RP Li, B (通讯作者)，Tibet Acad Agr & Anim Husb Sci, Inst Anim Husb & Vet, Lhasa, Peoples R China.; Li, B; Wang, YC (通讯作者)，Ningxia Univ, Agr Coll, Yinchuan, Peoples R China.; Liu, ZJ (通讯作者)，Jilin Univ, Sch Life Sci, Natl Engn Lab AIDS Vaccine, Changchun, Peoples R China.; Wang, YC (通讯作者)，China Agr Univ, Coll Anim Sci & Technol, Lab Anim Genet Breeding & Reprod, Natl Engn Lab Anim Breeding, Beijing, Peoples R China.
EM xukesuolibin@163.com; zhenjliu@jlu.edu.cn; wangyachun@cau.edu.cn
TC 0
Z9 0
PD OCT 10
PY 2022
VL 13
AR 1027138
DI 10.3389/fmicb.2022.1027138
UT WOS:000874605900001
DA 2023-03-23
ER

PT J
AU Wang, XY
   Cao, ZY
   Wang, CY
   Xu, L
   Zong, N
   Zhang, JJ
   He, NP
AF Wang, Xinyu
   Cao, Zhiyuan
   Wang, Chuanyu
   Xu, Li
   Zong, Ning
   Zhang, Jinjing
   He, Nianpeng
TI Influence of simulated warming on soil nitrogen fractions in a Tibetan
   alpine meadow
SO JOURNAL OF SOILS AND SEDIMENTS
DT Article
AB Purpose Tibetan Plateau is ecologically fragile and sensitive region to global climate change. However, the impacts of climate change on nitrogen (N) cycling in soil remain unclear, which have restricted our knowledge of how N cycling in alpine ecosystems responds to climate change in the future. Methods In this study, a 5-year field simulated warming experiment using open top chambers was performed in a Tibetan alpine meadow to explore the impacts of winter warming (WW) and year-round warming (YW) on total N and N fractions in soil. The relationships between N fractions and environmental factors were evaluated. Results Relative to unwarmed control (CK), WW and YW did not significantly affect total N, NH4+-N, NO3--N, and total organic N contents. The alkali-hydrolyzable N and acid-hydrolyzable N (ammonia N, amino acid N, amino sugar N, and hydrolyzable unknown N) contents were significantly lower while acid-insoluble N content was significantly higher in WW and YW than in CK. Redundancy analysis showed that plant aboveground biomass was the most significant factor in shaping total N and N fractions. Structural equation modeling showed that fungi had direct negative effect but actinomycetes exhibited direct positive effect on hydrolyzable unknown N, which exhibited direct positive effect on plant aboveground biomass. Conclusion Our results suggested that climate warming promoted accumulation of highly stable organic N fraction, which may cause the decline of soil N supplying capacity. This study provides a novel understanding about the responses of alpine grassland to future climate change in terms of N cycling.
C1 [Wang, Xinyu; Cao, Zhiyuan; Wang, Chuanyu; Zhang, Jinjing] Jilin Agr Univ, Coll Resource & Environm Sci, Key Lab Soil Resource Sustainable Utilizat Jilin, Changchun 130118, Peoples R China.
   [Xu, Li; Zong, Ning; He, Nianpeng] Chinese Acad Sci, Inst Geog Sci & Nat Resources Res, Key Lab Ecosyst Network Observat & Modeling, Beijing 100101, Peoples R China.
   [He, Nianpeng] Univ Chinese Acad Sci, Coll Resources & Environm, Beijing 100049, Peoples R China.
   [He, Nianpeng] Northeast Forestry Univ, Ctr Ecol Res, Harbin 150040, Peoples R China.
RP Zhang, JJ (通讯作者)，Jilin Agr Univ, Coll Resource & Environm Sci, Key Lab Soil Resource Sustainable Utilizat Jilin, Changchun 130118, Peoples R China.; He, NP (通讯作者)，Chinese Acad Sci, Inst Geog Sci & Nat Resources Res, Key Lab Ecosyst Network Observat & Modeling, Beijing 100101, Peoples R China.; He, NP (通讯作者)，Univ Chinese Acad Sci, Coll Resources & Environm, Beijing 100049, Peoples R China.; He, NP (通讯作者)，Northeast Forestry Univ, Ctr Ecol Res, Harbin 150040, Peoples R China.
EM zhangjinjing@126.com; henp@igsnrr.ac.cn
TC 0
Z9 0
PD FEB
PY 2023
VL 23
IS 2
BP 646
EP 656
DI 10.1007/s11368-022-03350-5
EA OCT 2022
UT WOS:000864973000002
DA 2023-03-23
ER

PT J
AU Duan, CW
   Li, XL
   Li, CY
   Yang, PN
   Shi, Y
   Chai, Y
   Xu, WY
AF Duan, Chengwei
   Li, Xilai
   Li, Chengyi
   Yang, Pengnian
   Shi, Yan
   Chai, Yu
   Xu, Wenyin
TI Analysis on the soil physical, chemical, and microbial community
   properties of different alpine meadow patches in the Source Zone of the
   Yellow West China
SO ECOLOGICAL INDICATORS
DT Article
AB Severe degradation of alpine meadow in the Source Zone of the Yellow River (SZYR) seriously affects the stability and sustainability of the local grassland ecosystem. Although some progress has been made in understanding the degradation process, mechanism and restoration, existing restoration technologies do not target at topographic and hydrothermal conditions, resulting in instability and poor sustainability of the restored ecosystem. This study quantified the effects of grassland degradation severity (non-degraded patch (NP), vegetated patch (VP), bare patch (BP)) on the soil physical, chemical properties and microbial community composition and their in-teractions in the alpine meadow in the SZYR on the Eastern Qinghai-Tibet Plateau, West China. Results showed that as the degradation severity worsens from NP to BP, soil moisture, total porosity, electrical conductivity, and root biomass decreased significantly, while soil bulk density and permeability increased significantly. The contents of soil organic carbon, total nitrogen and total phosphorus decreased significantly with the enlargement of meadow patches. There were significant differences in community structure and functional microorganisms of soil bacteria and fungi in different meadow patches. In conclusion, strategies such as replanting local grass species, adding organic fertilizer and microbial fertilizers and increasing soil compaction intensity of patches to maintain soil moisture, should be considered for restoring the degraded meadow patches.
C1 [Duan, Chengwei; Li, Xilai; Li, Chengyi; Yang, Pengnian; Chai, Yu; Xu, Wenyin] Qinghai Univ, State Key Lab Plateau Ecol & Agr, Xining 810016, Qinghai, Peoples R China.
   [Duan, Chengwei; Li, Xilai; Li, Chengyi; Yang, Pengnian; Chai, Yu; Xu, Wenyin] Qinghai Univ, Coll Agr & Anim Husb, Xining 810016, Qinghai, Peoples R China.
   [Shi, Yan] Univ Auckland, Sch Environm, Auckland 1010, New Zealand.
   [Li, Xilai] Qinghai Univ, Coll Agr & Anim Husb, State Key Lab Plateau Ecol & Agr, Xining 810016, Qinghai, Peoples R China.
RP Li, XL (通讯作者)，Qinghai Univ, Coll Agr & Anim Husb, State Key Lab Plateau Ecol & Agr, Xining 810016, Qinghai, Peoples R China.
EM xilai-li@163.com
TC 0
Z9 0
PD NOV
PY 2022
VL 144
AR 109531
DI 10.1016/j.ecolind.2022.109531
EA OCT 2022
UT WOS:000873987400006
DA 2023-03-23
ER

PT J
AU Qi, Q
   Zhao, JS
   Tian, RM
   Zeng, YF
   Xie, CY
   Gao, Q
   Dai, TJ
   Wang, H
   He, JS
   Konstantinidis, KT
   Yang, YF
   Zhou, JZ
   Guo, X
AF Qi, Qi
   Zhao, Jianshu
   Tian, Renmao
   Zeng, Yufei
   Xie, Changyi
   Gao, Qun
   Dai, Tianjiao
   Wang, Hao
   He, Jin-Sheng
   Konstantinidis, Konstantinos T.
   Yang, Yunfeng
   Zhou, Jizhong
   Guo, Xue
TI Microbially enhanced methane uptake under warming enlarges ecosystem
   carbon sink in a Tibetan alpine grassland
SO GLOBAL CHANGE BIOLOGY
DT Article
AB The alpine grasslands of the Tibetan Plateau store 23.2 Pg soil organic carbon, which becomes susceptible to microbial degradation with climate warming. However, accurate prediction of how the soil carbon stock changes under future climate warming is hampered by our limited understanding of belowground complex microbial communities. Here, we show that 4 years of warming strongly stimulated methane (CH4) uptake by 93.8% and aerobic respiration (CO2) by 11.3% in the soils of alpine grassland ecosystem. Due to no significant effects of warming on net ecosystem CO2 exchange (NEE), the warming-stimulated CH4 uptake enlarged the carbon sink capacity of whole ecosystem. Furthermore, precipitation alternation did not alter such warming effects, despite the significant effects of precipitation on NEE and soil CH4 fluxes were observed. Metagenomic sequencing revealed that warming led to significant shifts in the overall microbial community structure and the abundances of functional genes, which contrasted to no detectable changes after 2 years of warming. Carbohydrate utilization genes were significantly increased by warming, corresponding with significant increases in soil aerobic respiration. Increased methanotrophic genes and decreased methanogenic genes were observed under warming, which significantly (R-2 = .59, p < .001) correlated with warming-enhanced CH4 uptakes. Furthermore, 212 metagenome-assembled genomes were recovered, including many populations involved in the degradation of various organic matter and a highly abundant methylotrophic population of the Methyloceanibacter genus. Collectively, our results provide compelling evidence that specific microbial functional traits for CH4 and CO2 cycling processes respond to climate warming with differential effects on soil greenhouse gas emissions. Alpine grasslands may play huge roles in mitigating climate warming through such microbially enhanced CH4 uptake.
C1 [Qi, Qi; Zeng, Yufei; Xie, Changyi; Gao, Qun; Dai, Tianjiao; Yang, Yunfeng; Guo, Xue] Tsinghua Univ, Sch Environm, State Key Joint Lab Environm Simulat & Pollut Con, Beijing, Peoples R China.
   [Zhao, Jianshu; Konstantinidis, Konstantinos T.] Georgia Inst Technol, Sch Civil & Environm Engn, Atlanta, GA 30332 USA.
   [Zhao, Jianshu; Konstantinidis, Konstantinos T.] Georgia Inst Technol, Sch Biol Sci, Atlanta, GA 30332 USA.
   [Tian, Renmao] IIT, Inst Food Safety & Hlth, Chicago, IL 60616 USA.
   [Wang, Hao] Lanzhou Univ, Coll Ecol, State Key Lab Grassland Agroecosyst, Lanzhou, Peoples R China.
   [He, Jin-Sheng] Lanzhou Univ, State Key Lab Grassland Agroecosyst, Lanzhou, Peoples R China.
   [He, Jin-Sheng] Lanzhou Univ, Coll Pastoral Agr Sci & Technol, Lanzhou, Peoples R China.
   [He, Jin-Sheng] Peking Univ, Coll Urban & Environm Sci, Beijing, Peoples R China.
   [He, Jin-Sheng] Peking Univ, Inst Ecol, Key Lab Earth Surface Proc, Minist Educ, Beijing, Peoples R China.
   [Zhou, Jizhong] Univ Oklahoma, Inst Environm Genom, Norman, OK 73019 USA.
   [Zhou, Jizhong] Univ Oklahoma, Dept Microbiol & Plant Biol, Norman, OK 73019 USA.
   [Zhou, Jizhong] Lawrence Berkeley Natl Lab, Earth & Environm Sci Div, Berkeley, CA USA.
RP Guo, X (通讯作者)，Tsinghua Univ, Sch Environm, State Key Joint Lab Environm Simulat & Pollut Con, Beijing, Peoples R China.
EM guoxue0601@tsinghua.edu.cn
TC 0
Z9 0
PD DEC
PY 2022
VL 28
IS 23
BP 6906
EP 6920
DI 10.1111/gcb.16444
EA OCT 2022
UT WOS:000863393800001
DA 2023-03-23
ER

PT J
AU Qiu, DD
   Zhu, YP
   Zhang, H
   Fu, MD
   Ren, YH
   Li, JS
AF Qiu, Dongdong
   Zhu, Yanpeng
   Zhang, Hua
   Fu, Mengdi
   Ren, Yueheng
   Li, Junsheng
TI Strong earthquake results in regional die-off and degradation of alpine
   wetlands in the Qinghai-Tibet Plateau: Implications for management and
   restoration
SO ECOLOGICAL INDICATORS
DT Article
AB Strong earthquakes can have negative effects on various ecosystems, including farmlands, grasslands, and coasts. However, reports of how strong earthquakes affect the biodiversity and ecosystem functions of alpine wetlands are lacking. In the present study, investigations of soil and aquatic plants and snails were conducted to determine if and how the strong M7.4 Maduo earthquake in 2021 affected the alpine wetlands in the Qinghai-Tibet Plateau. Our results demonstrated that the Maduo earthquake resulted in the infiltration of surface water in many alpine marshes or pools near the earthquake fissures, and the ability of these alpine wetlands to restore the rainwater or meltwater declined or was even lost. The long-time disappearance of surface water directly changed the envi-ronmental conditions, decreased the contents of soil moisture and various soil nutrients and increased the soil hardness and salinity, which resulted in the die-off of aquatic plants and snails, decrease in the abundance of water birds, and finally habitat degradation. The densities of alive aquatic plants and snails were positively related to the soil moisture content and some nutrient indices, and negatively related to the soil salinity. The density of alive aquatic snails was also positively related to the density of alive aquatic plants. Additionally, in the future, these dried and degraded alpine wetlands could become a potential source or sink of soil desertifi-cation. This study also provided scientific implications for the ecosystem management and restoration of alpine wetlands after strong earthquakes. The restoration and filling of adjacent earthquake fissures and the supple-mentation of surface water, plants, and macrobenthos need to be carried out after a strong earthquake to protect the biodiversity and restore the alpine wetlands.
C1 [Qiu, Dongdong; Zhu, Yanpeng; Zhang, Hua; Fu, Mengdi; Ren, Yueheng; Li, Junsheng] Chinese Res Inst Environm Sci, State Key Lab Environm Criteria & Risk Assessment, Beijing 100012, Peoples R China.
   [Qiu, Dongdong; Zhu, Yanpeng; Zhang, Hua; Fu, Mengdi; Ren, Yueheng; Li, Junsheng] Chinese Res Inst Environm Sci, State Environm Protect Key Lab Reg Ecoproc & Funct, Beijing 100012, Peoples R China.
RP Zhu, YP; Li, JS (通讯作者)，Chinese Res Inst Environm Sci, State Key Lab Environm Criteria & Risk Assessment, Beijing 100012, Peoples R China.
EM zhuyp@craes.org.cn; lijsh@craes.org.cn
TC 0
Z9 0
PD NOV
PY 2022
VL 144
AR 109503
DI 10.1016/j.ecolind.2022.109503
EA OCT 2022
UT WOS:000874217700002
DA 2023-03-23
ER

PT J
AU An, H
   Baskin, CC
   Ma, MJ
AF An, Hang
   Baskin, Carol C.
   Ma, Miaojun
TI Nonlinear response of the soil seed bank and its role in plant community
   regeneration with increased grazing disturbance
SO JOURNAL OF APPLIED ECOLOGY
DT Article
AB The soil seed bank represents valuable rebuilding capital that may rescue an ecosystem from state transition once vegetation has crossed an apparent threshold from the desired to degraded state. However, almost no research has explored the response of transient and persistent seed banks and their role in plant community regeneration along a gradient of wetlands from intact to a seriously degraded state due to increased grazing disturbance. Seven grazing disturbance levels from nondisturbed to highly degraded alpine marsh ecosystems were selected on the eastern Tibetan Plateau. Akaike information criterion (AIC) was used to select the best-fit model to predict the response of the plant community, soil seed bank and Bray-Curtis dissimilarity index to increased grazing disturbance. Both the plant community and seed bank showed a nonlinear change with increasing grazing disturbance. Species richness and seed density of the transient seed bank first decreased and then increased with increased disturbance, but the persistent seed bank showed a reverse trend, with an obvious threshold. Species composition of the persistent and transient seed banks exhibited little change compared to the plant community as disturbance increased. Similarities between both the persistent and transient seed banks and plant community also showed a nonlinear change with increased disturbance, while the persistent seed bank had a higher similarity with the plant community than the transient seed bank. Synthesis: At high grazing disturbance, persistent seed banks are more important than transient seed banks in plant community regeneration. Alpine wetland ecosystems have intrinsic resilience because the persistent seed bank has a pool of species above the threshold. However, ecosystem resilience declines if the species pool of the persistent seed bank is depleted below the threshold. The restoration potential of the seed bank has limits, and it will gradually be exhausted when species losses due to increased grazing intensity exceed the threshold of state transition.
C1 [An, Hang; Ma, Miaojun] Lanzhou Univ, Coll Ecol, State Key Lab Grassland & Agroecosyst, Lanzhou, Peoples R China.
   [Baskin, Carol C.] Univ Kentucky, Dept Biol, Lexington, KY USA.
   [Baskin, Carol C.] Univ Kentucky, Dept Plant & Soil Sci, Lexington, KY USA.
RP Ma, MJ (通讯作者)，Lanzhou Univ, Coll Ecol, State Key Lab Grassland & Agroecosyst, Lanzhou, Peoples R China.
EM mjma@lzu.edu.cn
TC 2
Z9 2
PD OCT
PY 2022
VL 59
IS 10
BP 2593
EP 2603
DI 10.1111/1365-2664.14259
UT WOS:000863005700014
DA 2023-03-23
ER

PT J
AU Chen, T
   Xu, HJ
   Qi, XL
   Shan, SY
   Chen, SY
   Deng, YF
AF Chen, Tian
   Xu, Hao-jie
   Qi, Xiao-lian
   Shan, Shu-yao
   Chen, Sheng-yun
   Deng, Yan-fang
TI Temporal dynamics of satellite-derived vegetation pattern and growth in
   an arid inland river basin, Tibetan Plateau
SO GLOBAL ECOLOGY AND CONSERVATION
DT Article
AB Exploring alpine vegetation dynamics and its driving factors help to predict changes in hydrothermal circulations at high elevations in the future. Currently, there is a lack of systematic research on this topic in the permafrost regions at a basin scale. Spatiotemporal variations of vegetation pattern and growth estimated from satellite remote sensing images at a 30 m spatial resolution on the Google Earth Engine cloud platform were investigated in the Shule River headwater region from 2000 to 2021. The results showed shrinking trends in alpine grassland (AG) and wetland (AW) area, while an expanding trend in alpine desert (AD) area. AD moved to lower altitudes and occupied AG and AW area, possibly owing to mountain permafrost degradation and extreme precipitation. Vegetation patches became fragmented and complex, reflected by increases in patch number and shape index. Vegetation growth, as approximated by the normalized difference vegetation index (NDVI), increased significantly in 42 % of the vegetated area (p < 0.05), particularly in river valleys. In addition, NDVI was negatively correlated with solar radiation over 30 % of the vegetated area (p < 0.05). At the regional scale, vegetation NDVI was positively correlated with root-zone soil moisture and grazing intensity (p < 0.05). The findings suggested that AG and AW at their upper limit of distribution were vulnerable to soil erosion, and the inter-annual variation of vegetation growth was affected by soil moisture and grazing. Moreover, future climate warming may cause alpine vegetation decline by increasing active layer thickness in the absence of adequate precipitation supply.
C1 [Chen, Tian; Xu, Hao-jie; Qi, Xiao-lian; Shan, Shu-yao] Lanzhou Univ, State Key Lab Grassland Agroecosyst, Lanzhou 730020, Peoples R China.
   [Chen, Tian; Xu, Hao-jie; Qi, Xiao-lian; Shan, Shu-yao] Lanzhou Univ, Key Lab Grassland Livestock Ind Innovat, Minist Agr & Rural Affairs, Lanzhou 730020, Peoples R China.
   [Chen, Tian; Xu, Hao-jie; Qi, Xiao-lian; Shan, Shu-yao] Lanzhou Univ, Engn Res Ctr Grassland Ind, Minist Educ, Lanzhou 730020, Peoples R China.
   [Chen, Tian; Xu, Hao-jie; Qi, Xiao-lian; Shan, Shu-yao] Lanzhou Univ, Coll Pastoral Agr Sci & Technol, Lanzhou 730020, Peoples R China.
   [Chen, Sheng-yun] Chinese Acad Sci, Northwest Inst Ecoenvironm & Resources, State Key Lab Cryospher Sci, Cryosphere & Ecoenvironm Res Stn Shule River Head, Lanzhou 730000, Peoples R China.
   [Chen, Sheng-yun; Deng, Yan-fang] Long Term Natl Sci Res Base Qilian Mt Natl Pk, Xining 810000, Peoples R China.
RP Xu, HJ (通讯作者)，Lanzhou Univ, State Key Lab Grassland Agroecosyst, Lanzhou 730020, Peoples R China.; Xu, HJ (通讯作者)，Lanzhou Univ, Key Lab Grassland Livestock Ind Innovat, Minist Agr & Rural Affairs, Lanzhou 730020, Peoples R China.; Xu, HJ (通讯作者)，Lanzhou Univ, Engn Res Ctr Grassland Ind, Minist Educ, Lanzhou 730020, Peoples R China.; Xu, HJ (通讯作者)，Lanzhou Univ, Coll Pastoral Agr Sci & Technol, Lanzhou 730020, Peoples R China.
EM xuhaojie@lzu.edu.cn
TC 0
Z9 0
PD OCT
PY 2022
VL 38
AR e02262
DI 10.1016/j.gecco.2022.e02262
UT WOS:000889121500008
DA 2023-03-23
ER

PT J
AU He, CY
   Yan, F
   Wang, YJ
   Lu, Q
AF He, Chenyang
   Yan, Feng
   Wang, Yanjiao
   Lu, Qi
TI Spatiotemporal Variation in Vegetation Growth Status and Its Response to
   Climate in the Three-River Headwaters Region, China
SO REMOTE SENSING
DT Article
AB The Three-River Headwaters Region (TRHR), located in the hinterland of the Qinghai-Tibet Plateau (QTP), is an important water-conservation and ecological-function reserve in China. Studies of the growth of vegetation in the TRHR and its response to climate under the background of global warming are of great relevance for ecological protection of the QTP. In this study, based on MOD13Q1 Enhanced Vegetation Index (EVI) data and ERA5-Land climate data, the ensemble empirical mode decomposition method, random forest algorithm, and Hurst exponent were used to detect the spatiotemporal dynamics and response to climate change in TRHR vegetation during 2000-2021. The results indicated the following. (1) Comparatively, the condition of vegetation growth was better in 2021, 2010, and 2018 and poorer in 2015, 2003, and 2008. The EVI gradually decreased from the southeast to the northwest, and the area of improved vegetation growth was larger than the area of degraded vegetation growth. (2) The area of zones with either monotonous greening or monotonous browning of vegetation was 30.30% and 6.30%, respectively, and the trend of reversed vegetation change occurred in 63.40% of the areas. The area of future degradation of vegetation in the TRHR was larger than the area of future improvement, and the risk of vegetation degradation was higher. (3) Precipitation and soil temperature are the main and secondary driving factors of vegetation change in the TRHR, respectively. Warming and humidification of the QTP climate play major roles in the improvement of vegetation growth in the TRHR.
C1 [He, Chenyang; Yan, Feng; Lu, Qi] Chinese Acad Forestry, Inst Ecol Conservat & Restorat, Beijing 100091, Peoples R China.
   [Yan, Feng; Lu, Qi] Chinese Acad Forestry, Inst Desertificat Studies, Beijing 100091, Peoples R China.
   [Wang, Yanjiao] China Meteorol Adm, Natl Climate Ctr, Beijing 100081, Peoples R China.
RP Yan, F (通讯作者)，Chinese Acad Forestry, Inst Ecol Conservat & Restorat, Beijing 100091, Peoples R China.; Yan, F (通讯作者)，Chinese Acad Forestry, Inst Desertificat Studies, Beijing 100091, Peoples R China.
EM fyan@caf.ac.cn
TC 1
Z9 1
PD OCT
PY 2022
VL 14
IS 19
AR 5041
DI 10.3390/rs14195041
UT WOS:000867245200001
DA 2023-03-23
ER

PT J
AU Jia, YL
   Chen, SY
   Wei, PJ
AF Jia, Yinglan
   Chen, Shengyun
   Wei, Peijie
TI Effect of Revegetation in Extremely Degraded Grassland on Carbon Density
   in Alpine Permafrost Regions
SO SUSTAINABILITY
DT Article
AB Revegetation has been proposed as an effective approach to restoring the extremely degraded grassland in the Qinghai-Tibetan Plateau (QTP). However, little is known about the effect of revegetation on ecosystem carbon density (ECD), especially in alpine permafrost regions. We compared aboveground biomass carbon density (ABCD), belowground biomass carbon density (BBCD), soil organic carbon density (SOCD), and ECD in intact alpine meadow, extremely degraded, and revegetated grasslands, as well as their influencing factors. Our results indicated that (1) ABCD, BBCD, SOCD, and ECD were significantly lower in extremely degraded grassland than in intact alpine meadow; (2) ABCD, SOCD, and ECD in revegetated grassland significantly increased by 93.46%, 16.88%, and 19.22%, respectively; (3) stepwise regression indicated that BBCD was mainly influenced by soil special gravity, and SOCD and ECD were controlled by freeze-thaw strength and soil temperature, respectively. This study provides a comprehensive survey of ECD and basic data for assessing ecosystem service functions in revegetated grassland of the alpine permafrost regions in the QTP.
C1 [Jia, Yinglan; Chen, Shengyun; Wei, Peijie] Chinese Acad Sci, Northwest Inst Ecoenvironm & Resources, State Key Lab Cryospher Sci, Cryosphere & Ecoenvironm Res Stn Shule River Head, Lanzhou 730000, Peoples R China.
   [Jia, Yinglan; Wei, Peijie] Univ Chinese Acad Sci, Beijing 100049, Peoples R China.
   [Chen, Shengyun] Qinghai Normal Univ, Acad Plateau Sci & Sustainabil, Sch Geog Sci, Xining 810008, Peoples R China.
   [Chen, Shengyun] Long Term Natl Sci Res Base Qilian Mt Natl Pk, Xining 810000, Peoples R China.
RP Chen, SY (通讯作者)，Chinese Acad Sci, Northwest Inst Ecoenvironm & Resources, State Key Lab Cryospher Sci, Cryosphere & Ecoenvironm Res Stn Shule River Head, Lanzhou 730000, Peoples R China.; Chen, SY (通讯作者)，Qinghai Normal Univ, Acad Plateau Sci & Sustainabil, Sch Geog Sci, Xining 810008, Peoples R China.; Chen, SY (通讯作者)，Long Term Natl Sci Res Base Qilian Mt Natl Pk, Xining 810000, Peoples R China.
EM sychen@lzb.ac.cn
TC 1
Z9 1
PD OCT
PY 2022
VL 14
IS 19
AR 12575
DI 10.3390/su141912575
UT WOS:000867352900001
DA 2023-03-23
ER

PT J
AU Li, T
   Cui, LZ
   Lv, WC
   Song, XF
   Cui, XY
   Tang, L
AF Li, Tong
   Cui, Lizhen
   Lv, Wencong
   Song, Xiufang
   Cui, Xiaoyong
   Tang, Li
TI Exploring the frontiers of sustainable livelihoods research within
   grassland ecosystem: A scientometric analysis
SO HELIYON
DT Article
AB Grassland degradation has become a global social-ecological problem, which seriously limits the sustainability of indigenous people's livelihoods. Bibliometrics, a type of analysis based on the Science Citation Index-Expanded (SCI-E), was therefore performed to explore the research trends and focus areas of studies on sustainable liveli-hoods (SLs). We conducted an in-depth analysis of 489 research publications and their 25,144 references from 1991 to 2020. The results show that only few papers have been published, but the number of countries and research institutions involved shows an overall imbalance. We identified eight main clusters based on keyword co-occurrence, these being studies the content of which is an important representation of current research directions in this topic. The document co-citation analysis revealed 10 research clusters, representing the frontiers of research. Clusters included the following topics: NPP (Net Primary Productivity) dynamics, global change, ecological restoration, risk indicators, livelihood strategies, smallholder systems, drought relief, sustainable land management and common pool resources. We reviewed and interpreted these clusters in depth with a view to provide an up-to-date account of the dynamics of this research. As the first scientometric evaluation of research on sustainable livelihoods in grassland ecosystems, this study provides several theoretical and practical implications for global poverty eradication research, which are of great scientific value for global sustainable development.
C1 [Li, Tong; Tang, Li] Univ Chinese Acad Sci, Coll Resources & Environm, Beijing 100049, Peoples R China.
   [Li, Tong; Tang, Li] Griffith Univ, Ctr Planetary Hlth & Food Secur, Sch Environm & Sci, Brisbane, Qld 4111, Australia.
   [Cui, Lizhen; Cui, Xiaoyong] Univ Chinese Acad Sci, Coll Life Sci, Beijing 100049, Peoples R China.
   [Lv, Wencong] Univ Chinese Acad Sci, Sino Danish Coll, Sino Danish Ctr Educ & Res, Beijing 100049, Peoples R China.
   [Song, Xiufang] Chinese Acad Sci, Natl Sci Lib, Beijing 100190, Peoples R China.
   [Cui, Xiaoyong] Univ Chinese Acad Sci, Beijing Yanshan Earth Crit Zone Natl Res Stn, Beijing 101408, Peoples R China.
RP Tang, L (通讯作者)，Univ Chinese Acad Sci, Coll Resources & Environm, Beijing 100049, Peoples R China.; Tang, L (通讯作者)，Griffith Univ, Ctr Planetary Hlth & Food Secur, Sch Environm & Sci, Brisbane, Qld 4111, Australia.; Cui, XY (通讯作者)，Univ Chinese Acad Sci, Coll Life Sci, Beijing 100049, Peoples R China.; Cui, XY (通讯作者)，Univ Chinese Acad Sci, Beijing Yanshan Earth Crit Zone Natl Res Stn, Beijing 101408, Peoples R China.
EM cuixy@ucas.ac.cn; tangli@ucas.ac.cn
TC 1
Z9 1
PD OCT
PY 2022
VL 8
IS 10
AR e10704
DI 10.1016/j.heliyon.2022.e10704
EA OCT 2022
UT WOS:000870514600007
DA 2023-03-23
ER

PT J
AU Li, Y
   He, M
   Du, YZ
   Wang, XP
   Zhang, H
   Dai, ZC
   Wan, JSH
   Su, JQ
   Wang, CY
   Du, DL
AF Li, Yan
   He, Min
   Du, Yizhou
   Wang, Xiupu
   Zhang, Hui
   Dai, Zhicong
   Wan, Justin S. H.
   Su, Jiquan
   Wang, Congyan
   Du, Daolin
TI Indigenous PGPB Inoculant from Qinghai-Tibetan Plateau Soil Confer
   Drought-Stress Tolerance to Local Grass Poa annua
SO INTERNATIONAL JOURNAL OF ENVIRONMENTAL RESEARCH
DT Article
AB Grassland degradation in Qinghai-Tibetan Plateau (QTP) is becoming a serious environmental problem which has attracted widespread public attention. Application of plant growth promoting bacteria (PGPB) inoculant is considered as a potential strategy in helping plants cope with environmental stress. This study aimed to explore an effective functional microbial inoculant for the restoration of degenerated grasslands. Three PGPB strains (i.e., Paenibacillus tundrae TS19, Bacillus mycoides TS26 and Brevibacterium frigoritolerans TS22) characterized by outstanding osmotic tolerance, siderophore production, and plant growth promotion capacity were isolated from QTP grassland. The influence of single and mixed inoculations of three strains on the growth of Poa annua were evaluated. The results showed that water deficiency significantly inhibited plant growth and led to increased reactive oxygen species (ROS), superoxide dismutase (SOD) activity, and proline content in plant. The inoculation of PGPB could alleviate the drought stress by modifying root morphology and activating SOD activity. It is interesting that mixed inoculation of P. tundrae TS19 and B. mycoides TS26 was more effective under low and moderate drought stress, while single inoculation of P. tundrae TS19 had the best performance under high drought stress. The suitable inoculant-combination should be chosen according to the drought stress level and drought-tolerant capacity of inoculant. This study provides valuable microbial resources and guidance of inoculants selection for remediation of degraded grassland in QTP.
C1 [Li, Yan; He, Min; Wang, Xiupu; Zhang, Hui; Dai, Zhicong; Wan, Justin S. H.; Wang, Congyan; Du, Daolin] Jiangsu Univ, Sch Environm & Safety Engn, Inst Environm Hlth & Ecol Secur, Zhenjiang 212013, Jiangsu, Peoples R China.
   [Li, Yan] Suzhou Univ Sci & Technol, Jiangsu Collaborat Innovat Ctr Technol & Mat Wate, Suzhou 215009, Jiangsu, Peoples R China.
   [Du, Yizhou] Univ Sydney, Fac Engn, Sch Comp Sci, J12-1 Cleveland St, Darlington, NSW 2008, Australia.
   [Su, Jiquan] Inner Mongolia Univ, Sch Ecol & Environm, Lab Microbial Resources, Hohhot 010021, Peoples R China.
RP Dai, ZC; Du, DL (通讯作者)，Jiangsu Univ, Sch Environm & Safety Engn, Inst Environm Hlth & Ecol Secur, Zhenjiang 212013, Jiangsu, Peoples R China.
EM daizhicong@163.com; ddl@ujs.edu.cn
TC 0
Z9 0
PD OCT
PY 2022
VL 16
IS 5
AR 85
DI 10.1007/s41742-022-00470-1
UT WOS:000852427400001
DA 2023-03-23
ER

PT J
AU Niu, KC
   Suonan, J
   Badingqiuying
   Smith, AT
   Lechowicz, MJ
AF Niu, Kechang
   Suonan, Ji
   Badingqiuying
   Smith, Andrew T.
   Lechowicz, Martin J.
TI Embedding trait-based ecology within indigenous knowledge to advance
   sustainable management of Tibetan rangeland
SO APPLIED VEGETATION SCIENCE
DT Article
AB Questions Traditional pastoralists attribute high numbers of plateau pikas (Ochotona curzoniae) to impoverished soils that favor more and better forage for pika, suggesting a bottom-up control of pika density. Conversely, government policies focus on excessive numbers of this small mammalian herbivore as the primary top-down cause of degradation in Tibetan rangeland. Despite concerted campaigns to reduce pika abundance in recent decades, the sustainability of Tibetan rangelands remains uncertain. Location Alpine meadows on the Tibetan Plateau. Methods We proposed a conceptual model based on indigenous knowledge that predicted pika numbers from soil condition and plant traits. At three alpine meadow sites lightly grazed by livestock, we tested whether spatial variation in pika burrow density could be explained by changes in the functional composition of the plant community attributable to species turnover and intraspecific trait variation associated with changes in soil fertility. Results Due primarily to intraspecific trait variation, changes in the functional composition of the meadow community accounted for 56%-68% of the spatial variation in pika density, changes in the proportion of plant functional groups for 62%-74%, and changes in edaphic conditions for 71%-82%. Greater pika density was associated with a decline in soil phosphorus availability and a lower-growing vegetation profile enriched in both the quantity and quality of forage preferred by pikas. Conclusions These results, which are in accord with indigenous knowledge, suggest that compensating soil phosphorus losses and maintaining a well-calibrated grazing rotation can better manage pika populations and improve the sustainability of Tibetan rangelands. By combining trait-based ecology and traditional knowledge, our study provides new insight into both understanding the dynamic complexity of grazing regimes and managing rangeland sustainability.
C1 [Niu, Kechang] Nanjing Univ, Sch Life Sci, Nanjing 210023, Peoples R China.
   [Suonan, Ji] Qinghai Normal Univ, Coll Life Sci, Xining, Peoples R China.
   [Badingqiuying] Qinghai Normal Univ, Coll Geog Sci, Xining, Peoples R China.
   [Smith, Andrew T.] Arizona State Univ, Sch Life Sci, Tempe, AZ USA.
   [Lechowicz, Martin J.] McGill Univ, Dept Biol, Montreal, PQ, Canada.
RP Niu, KC (通讯作者)，Nanjing Univ, Sch Life Sci, Nanjing 210023, Peoples R China.
EM kechangniu@nju.edu.cn
TC 0
Z9 0
PD OCT
PY 2022
VL 25
IS 4
AR e12687
DI 10.1111/avsc.12687
UT WOS:000878063800001
DA 2023-03-23
ER

PT J
AU Wang, RJ
   Wang, YJ
   Yan, F
AF Wang, Ruijie
   Wang, Yanjiao
   Yan, Feng
TI Vegetation Growth Status and Topographic Effects in Frozen Soil Regions
   on the Qinghai-Tibet Plateau
SO REMOTE SENSING
DT Article
AB The Qinghai-Tibet Plateau (QTP), which is known as Earth's "Third Pole", is a driver of global climate change, and long-term monitoring of QTP vegetation can reveal changes attributable to climatic and human influences. Previous research monitoring vegetation on the QTP focused primarily on spatiotemporal variations of vegetation indices, while few studies have considered fractional vegetation cover (FVC) in relation to topographic and frozen soil factors. We used MODIS-EVI, digital elevation models, and frozen soil data to investigate topographic effects on vegetation growth status in different soil types on the QTP during 2000-2020. (1) FVC showed a trend of increase during 2000-2020, and the FVC on the QTP decreased from the southeast to the northwest in spatial distribution. FVC in permafrost regions was the lowest, followed by seasonal frozen soil areas; FVC in unfrozen areas was the highest. (2) With increasing elevation, FVC of permafrost, seasonal frozen, and unfrozen soil areas showed downward trends for each aspect. In seasonal frozen soil areas, at elevation <= 4000 m (>4000 m), FVC of sunny (shady) slopes was greater than that of shady (sunny) slopes. In permafrost regions, except at elevations of 3000-4000 m, FVC of shady slopes was greater than that of sunny slopes. In unfrozen soil areas, at elevation >4000 m, FVC of sunny slopes was obviously greater than that of shady slopes. (3) With increasing slope, FVC in seasonal frozen and permafrost soil (unfrozen soil) regions showed a trend of increase (decrease). In seasonal frozen soil areas, FVC of sunny (shady) slopes was greater than that of shady (sunny) slopes on slopes <= 6 degrees (>6 degrees). In permafrost regions, FVC of sunny slopes was less than that of shady slopes. With increasing slope, the influence of aspect became more obvious. In unfrozen soil areas, FVC of sunny slopes was slightly greater than that of shady slopes. Topographic effects especially the elevation and slope effects might significantly affect the spatiotemporal variations of vegetation growth status in frozen soil regions on the QTP.
C1 [Wang, Ruijie] Northeastern Univ, Sch Resources & Mat, Qinhuangdao Branch, Qinhuangdao 066004, Hebei, Peoples R China.
   [Wang, Yanjiao] China Meteorol Adm, Natl Climate Ctr, Beijing 100081, Peoples R China.
   [Yan, Feng] Chinese Acad Forestry, Inst Ecol Conservat & Restorat, Beijing 100091, Peoples R China.
   [Yan, Feng] Chinese Acad Forestry, Inst Desertificat Studies, Beijing 100091, Peoples R China.
RP Yan, F (通讯作者)，Chinese Acad Forestry, Inst Ecol Conservat & Restorat, Beijing 100091, Peoples R China.; Yan, F (通讯作者)，Chinese Acad Forestry, Inst Desertificat Studies, Beijing 100091, Peoples R China.
EM fyan@caf.ac.cn
TC 0
Z9 0
PD OCT
PY 2022
VL 14
IS 19
AR 4830
DI 10.3390/rs14194830
UT WOS:000868060100001
DA 2023-03-23
ER

PT J
AU Zhang, ZW
   Han, JH
   Yin, HY
   Xue, J
   Jia, LZ
   Zhen, X
   Chang, JJ
   Wang, SK
   Yu, B
AF Zhang, Zhiwei
   Han, Jiahua
   Yin, Huiyan
   Xue, Jie
   Jia, Lizhi
   Zhen, Xing
   Chang, Jingjing
   Wang, Shunke
   Yu, Bo
TI Assessing the effects of different long-term ecological engineering
   enclosures on soil quality in an alpine desert grassland area
SO ECOLOGICAL INDICATORS
DT Article
AB The soil quality assessment is the basis for evaluating the soil quality restoration status of degraded grassland and improving soil management in the enclosure areas. However, the evaluation of the effects of different long-term ecological engineering enclosures on soil quality in alpine grassland areas is still lacking. This study took soil samples of alpine grassland from the Tibet Plateau to examine the soil quality of alpine grassland and analyze the main influencing factors of soil quality under different enclosure years. Based on the soil samples from different and corresponding control plots for 10, 11, and 12 years, principal component analysis was used to screen the minimum data set (MDS) of the 12 physical and chemical properties of the soil samples. The soil quality index (SQI) was constructed to quantitatively evaluate the soil quality by the MDS with different closure years. Results show: (1) The respective grades of the soil fertility levels of nitrogen in the sample plots fenced for 10, 11, and 12 years were 4, 5, and 5. The soil fertility level of the other indicators was grade 6. (2) The 12 soil indicators had medium and low degrees of variation. Only the available phosphorus was at a strong variation level in the sample plots for 12 years. (3) The soil quality in the different enclosure years compared with the corresponding control plots became better. The different enclosure years indicated SQI (0.59 +/- 0.11) of 10 years SQI (0.50 +/- 0.04) of 12 years > SQI (0.44 +/- 0.05) of 11 years. (4) The MDS of soil quality assessment was composed of total nitrogen, total potassium, silt and total porosity. Compared with the full data set, the MDS could better replace the full data set for soil quality assessment (P < 0.01). This study found that the long-term ecological engineering enclosures have improved the soil quality of alpine grasslands. Total nitrogen and total potassium, total potassium and silt, and total potassium and silt were the main factor affecting the soil quality in 10, 11 and 12 enclosure years, respectively.
C1 [Zhang, Zhiwei; Han, Jiahua; Yin, Huiyan; Zhen, Xing; Yu, Bo] Tibet Agr & Anim Husb Univ, Coll Resources & Environm Sci, Key Lab Forest Ecol Tibet Plateau, Nyingchi 860000, Peoples R China.
   [Xue, Jie; Wang, Shunke] Chinese Acad Sci, Xinjiang Inst Ecol & Geog, State Key Lab Desert & Oasis Ecol, Urumqi 830011, Peoples R China.
   [Jia, Lizhi] Chinese Acad Sci, Inst Geog Sci & Nat Resources Res, Key Lab Ecosyst Network Observat & Modeling, Lhasa Plateau Ecosyst Res Stn, Beijing 100101, Peoples R China.
   [Xue, Jie; Wang, Shunke] Cele Natl Stn Observat & Res Desert Grassland Eco, Cele 848300, Hetian, Peoples R China.
   [Xue, Jie; Wang, Shunke] Univ Chinese Acad Sci, Beijing 100049, Peoples R China.
   [Zhang, Zhiwei] Tibet Agr & Anim Husb Univ, Res Ctr Soil & Water Conservat Alpine Cold Reg, Nyingchi 860000, Peoples R China.
   [Chang, Jingjing] Xinjiang Univ, Coll Ecol & Environm, Urumqi 830017, Peoples R China.
RP Xue, J (通讯作者)，Chinese Acad Sci, Xinjiang Inst Ecol & Geog, State Key Lab Desert & Oasis Ecol, Urumqi 830011, Peoples R China.; Jia, LZ (通讯作者)，Chinese Acad Sci, Inst Geog Sci & Nat Resources Res, Key Lab Ecosyst Network Observat & Modeling, Lhasa Plateau Ecosyst Res Stn, Beijing 100101, Peoples R China.; Xue, J (通讯作者)，Cele Natl Stn Observat & Res Desert Grassland Eco, Cele 848300, Hetian, Peoples R China.; Xue, J (通讯作者)，Univ Chinese Acad Sci, Beijing 100049, Peoples R China.
EM xuejie11@ms.xjb.ac.cn; jializhi10000@126.com
TC 0
Z9 0
PD OCT
PY 2022
VL 143
AR 109426
DI 10.1016/j.ecolind.2022.109426
UT WOS:000911784200006
DA 2023-03-23
ER

PT J
AU Zhao, JY
   Jiang, CL
   Liu, WH
   Ding, YY
   Li, GR
AF Zhao, Jianyun
   Jiang, Chuanli
   Liu, Wenhui
   Ding, Yuanyuan
   Li, Guorong
TI Pika disturbance intensity observation system via multidimensional
   stereoscopic surveying for monitoring alpine meadow
SO JOURNAL OF APPLIED REMOTE SENSING
DT Article
AB Plateau pika (Ochotona curzoniae) is a key species of alpine meadow ecosystem in Qinghai-Tibet Plateau. In this study, an observation and classification system of plateau pika disturbance intensity was constructed by multidimensional stereoscopic surveying, visual interpretation, geostatistics, principal component analysis, and clustering analysis, which can monitor and evaluate the disturbance of plateau pika activities comprehensively, scientifically, and efficiently in the head-water region of the Yellow River. The results show that (1) digital elevation model, digital orthophoto model, and three-dimensional real scene model can extract the surface morphology information changed by pika activities such as the number of pika holes and molehills, the area and volume of molehills, the elevation variation coefficient, the surface relief, and roughness; (2) The main load factors of the plateau pika disturbance intensity index (PPDII) are the surface roughness, the area and number of the molehills, and the number of mousehole; (3) The kappa value of PPDII clustering verification was 0.866, and the clustering analysis results were consistent with reality characteristics of plateau pika activity and distribution; (4) The disturbance in Laji Mountain is mainly slight and mild, accounting for 47.6% of sampling area, and the disturbance in Henan County is mainly medium and severe, accounting for 42.6% of sampling area. The results can provide reference data for the restoration and management of alpine meadow degradation in the head-water region of the Yellow River. (c) 2022 Society of Photo-Optical Instrumentation Engineers (SPIE)
C1 [Zhao, Jianyun; Jiang, Chuanli; Liu, Wenhui; Ding, Yuanyuan; Li, Guorong] Qinghai Univ, Dept Geol Engn, Xining, Peoples R China.
   [Zhao, Jianyun; Li, Guorong] Key Lab Cenozo Resource & Environm North Margin Q, Xining, Peoples R China.
RP Zhao, JY (通讯作者)，Qinghai Univ, Dept Geol Engn, Xining, Peoples R China.; Zhao, JY (通讯作者)，Key Lab Cenozo Resource & Environm North Margin Q, Xining, Peoples R China.
EM zhaojianyun1981@163.com
TC 0
Z9 0
PD OCT
PY 2022
VL 16
IS 4
AR 044524
DI 10.1117/1.JRS.16.044524
UT WOS:000917345800026
DA 2023-03-23
ER

PT J
AU Chen, H
   Ju, PJ
   Zhu, Q
   Xu, XL
   Wu, N
   Gao, YH
   Feng, XJ
   Tian, JQ
   Niu, SL
   Zhang, YJ
   Peng, CH
   Wang, YF
AF Chen, Huai
   Ju, Peijun
   Zhu, Qiuan
   Xu, Xingliang
   Wu, Ning
   Gao, Yongheng
   Feng, Xiaojuan
   Tian, Jianqing
   Niu, Shuli
   Zhang, Yangjian
   Peng, Changhui
   Wang, Yanfen
TI Carbon and nitrogen cycling on the Qinghai-Tibetan Plateau
SO NATURE REVIEWS EARTH & ENVIRONMENT
DT Review
AB The Qinghai-Tibetan Plateau (QTP) has experienced atmospheric warming, cryosphere thaw and intensified human activities since the 1970s. These changes have had sometimes striking impacts on the hydrology, ecosystems and biogeochemistry of the region. In this Review, we describe carbon and nitrogen cycling on the QTP. Overall, the QTP has been a net carbon sink (with a net carbon balance of similar to 44 million tons of carbon uptake peryear) and a methane source (similar to 0.96 trillion grams per year of carbon in the form of methane, TgCH(4)-Cyr(-1)) since the 2000s. Rising temperatures, precipitation and nitrogen availability drive primary productivity increases, leading to increased carbon uptake. Conversely, these factors also increase greenhouse gas emissions, soil respiration rates and permafrost carbon mobilization, increasing carbon loss. Anthropogenic activities such as overgrazing and construction decrease plant production and soil carbon and nitrogen stocks, but restoration efforts on the QTP drive regional increases in these stocks. On balance, these changes are complex but largely offset each other. In the future, the QTP is predicted to still function as a net carbon sink, despite ongoing severe permafrost degradation. Moreover, nitrogen stocks are expected to remain relatively stable, partly related to potential future decreases in nitrogen deposition.
C1 [Chen, Huai; Ju, Peijun; Wu, Ning; Gao, Yongheng] Chinese Acad Sci, Chengdu Inst Biol, Chengdu, Peoples R China.
   [Ju, Peijun] Univ Chinese Acad Sci, Beijing, Peoples R China.
   [Zhu, Qiuan] Hohai Univ, Coll Hydrol & Water Resources, Nanjing, Peoples R China.
   [Xu, Xingliang; Niu, Shuli; Zhang, Yangjian] Chinese Acad Sci, Inst Geog Sci & Nat Resources Res, Beijing, Peoples R China.
   [Gao, Yongheng; Feng, Xiaojuan] Chinese Acad Sci, Inst Bot, Beijing, Peoples R China.
   [Peng, Changhui] Hunan Normal Univ, Sch Geog Sci, Changsha, Peoples R China.
   [Peng, Changhui] Univ Quebec, Inst Environm Sci, Montreal, PQ, Canada.
   [Wang, Yanfen] Univ Chinese Acad Sci, Coll Resources & Environm, Beijing, Peoples R China.
   [Wang, Yanfen] Chinese Acad Sci, Inst Tibetan Plateau Res, State Key Lab Tibetan Plateau Earth Syst Resource, Beijing, Peoples R China.
RP Chen, H (通讯作者)，Chinese Acad Sci, Chengdu Inst Biol, Chengdu, Peoples R China.; Wang, YF (通讯作者)，Univ Chinese Acad Sci, Coll Resources & Environm, Beijing, Peoples R China.; Wang, YF (通讯作者)，Chinese Acad Sci, Inst Tibetan Plateau Res, State Key Lab Tibetan Plateau Earth Syst Resource, Beijing, Peoples R China.
EM chenhuai@cib.ac.cn; yfwang@ucas.ac.cn
TC 3
Z9 3
PD OCT
PY 2022
VL 3
IS 10
BP 701
EP 716
DI 10.1038/s43017-022-00344-2
EA SEP 2022
UT WOS:000860371500001
DA 2023-03-23
ER

PT J
AU Luo, QY
   Ma, YG
   Chen, Z
   Xie, HC
   Wang, YL
   Zhou, LY
   Ma, YS
AF Luo, Qiaoyu
   Ma, Yonggui
   Chen, Zhi
   Xie, Huichun
   Wang, Yanlong
   Zhou, Lianyu
   Ma, Yushou
TI Biochemical responses of hairgrass (Deschampsia caespitosa) to
   hydrological change
SO FRONTIERS IN PLANT SCIENCE
DT Article
AB Plant growth and development are closely related to water availability. Water deficit and water excess are detrimental to plants, causing a series of damage to plant morphology, physiological and biochemical processes. In the long evolutionary process, plants have evolved an array of complex mechanisms to combat against stressful conditions. In the present study, the duration-dependent changes in ascorbate (AsA) and glutathione (GSH) contents and activities of enzymes involved in the AsA-GSH cycle in hairgrass (Deschampsia caespitosa) in response to water stress was investigated in a pot trial using a complete random block design. The treatments were as follows: (1) heavily waterlogging, (2) moderate waterlogging, (3) light waterlogging, (4) light drought, (5) moderate drought, (6) heavily drought, and (7) a control (CK) with plant be maintained at optimum water availability. The hairgrass plants were subjected to waterlogging or drought for 7, 14, 21 and 28 days and data were measured following treatment. Results revealed that hairgrass subjected to water stress can stimulate enzymatic activities of ascorbate peroxidase (APX), glutathione peroxidase (GPX), glutathione reductase (GR), dehydroascorbate reductase (DHAR), monodehydroascorbate reductase (MDHAR) and L-galactono-1, 4-lactone dehydrogenase (GalLDH), switched on the ascorbate-glutathione (AsA-GSH) cycle and the L-galactose synthesis, up-regulated the contents of AsA and GSH, and maintained higher ratios of ascorbate to dehydroascorbate (AsA/DHA) and reduced glutathione to oxidized glutathione (GSH/GSSG) to alleviate potential oxidative damage. However, the light waterlogging did not induce hairgrass under stress to switch on the AsA-GSH pathway. In general, the critic substances and enzyme activities in AsA-GSH metabolic pathway increased as the increase of water stress intensity. As the increase of exposure duration, the critic antioxidant substances content and enzyme activities increased first and then maintained a relatively stable higher level. Our findings provide comprehensive information on biochemical responses of hairgrass to hydrological change, which would be a major step for accelerating ecological restoration of degradation alpine marshes in the Qinghai-Tibetan Plateau.
C1 [Luo, Qiaoyu; Ma, Yonggui; Chen, Zhi; Xie, Huichun; Zhou, Lianyu] Qinghai Normal Univ, Sch Life Sci, Xining, Peoples R China.
   [Luo, Qiaoyu; Ma, Yonggui; Chen, Zhi; Xie, Huichun; Zhou, Lianyu] Qinghai Normal Univ, Qinghai Prov Key Lab Med Plant & Anim Resources Qi, Xining, Peoples R China.
   [Luo, Qiaoyu; Ma, Yonggui; Chen, Zhi; Xie, Huichun; Zhou, Lianyu] Qinghai Normal Univ, Acad Plateau Sci & Sustainabil, Xining, Peoples R China.
   [Luo, Qiaoyu; Wang, Yanlong; Ma, Yushou] Qinghai Univ, Coll Agr & Anim Husb, Xining, Peoples R China.
RP Ma, YS (通讯作者)，Qinghai Univ, Coll Agr & Anim Husb, Xining, Peoples R China.
EM mayushou@sina.com
TC 0
Z9 0
PD SEP 26
PY 2022
VL 13
AR 987845
DI 10.3389/fpls.2022.987845
UT WOS:000866462000001
DA 2023-03-23
ER

PT J
AU Chen, YY
   Yang, H
   Bao, GS
   Pang, XP
   Guo, ZG
AF Chen, Ying Ying
   Yang, Huan
   Bao, Gen Sheng
   Pang, Xiao Pan
   Guo, Zheng Gang
TI Effect of the presence of plateau pikas on the ecosystem services of
   alpine meadows
SO BIOGEOSCIENCES
DT Article
AB The activity of small mammalian herbivores influences grassland ecosystem services in arid and semi-arid regions. Plateau pika (Ochotona curzoniae) was considered to be a focal organism to investigate the effect of small mammalian herbivores on meadow ecosystem services in alpine regions. In this study, a home-range scale was used to measure the forage available to livestock, water conservation, carbon sequestration and soil nutrient maintenance (total nitrogen, phosphorus and potassium) in the topsoil layer, and a quadrat scale was used to assess the biodiversity conservation of alpine meadows. This study showed that the forage available to livestock and water conservation was 19% and 16% lower in the presence of plateau pikas than in their absence, and biodiversity conservation, carbon sequestration, soil nitrogen and phosphorus maintenance was 15 %, 29 %, 10% and 8.9% higher in the presence of plateau pikas than in their absence. In contrast, it had no impact on soil potassium maintenance of meadow ecosystems in alpine regions. The forage available to livestock, biodiversity conservation and soil nutrient maintenance of meadow ecosystems in alpine regions had maximum values as the disturbance intensity of plateau pikas increased; the water conservation tended to decrease linearly with the increasing disturbance intensity of plateau pikas. These results present a pattern of plateau pikas influencing the ecosystem services of meadow ecosystems in alpine regions, enriching our understanding of the small mammalian herbivores in relation to grassland ecosystem service.
C1 [Chen, Ying Ying; Yang, Huan; Pang, Xiao Pan; Guo, Zheng Gang] Lanzhou Univ, Key Lab Grassland Livestock Ind Innovat, Minist Agr & Rural Affairs, Lanzhou 730020, Peoples R China.
   [Chen, Ying Ying; Yang, Huan; Pang, Xiao Pan; Guo, Zheng Gang] Lanzhou Univ, Engn Res Ctr Grassland Ind, Minist Educ, Lanzhou 730020, Peoples R China.
   [Chen, Ying Ying; Yang, Huan; Pang, Xiao Pan; Guo, Zheng Gang] Lanzhou Univ, Coll Pastoral Agr Sci & Technol, Lanzhou 730020, Peoples R China.
   [Bao, Gen Sheng] Qinghai Univ, Acad Anim & Vet Sci, Qinghai Acad Anim & Vet Sci, Xining 810016, Peoples R China.
RP Guo, ZG (通讯作者)，Lanzhou Univ, Key Lab Grassland Livestock Ind Innovat, Minist Agr & Rural Affairs, Lanzhou 730020, Peoples R China.; Guo, ZG (通讯作者)，Lanzhou Univ, Engn Res Ctr Grassland Ind, Minist Educ, Lanzhou 730020, Peoples R China.; Guo, ZG (通讯作者)，Lanzhou Univ, Coll Pastoral Agr Sci & Technol, Lanzhou 730020, Peoples R China.
EM chenyy2019@lzu.edu.cn; guozhg@lzu.edu.cn
TC 0
Z9 0
PD SEP 19
PY 2022
VL 19
IS 18
BP 4521
EP 4532
DI 10.5194/bg-19-4521-2022
UT WOS:000855019100001
DA 2023-03-23
ER

PT J
AU Liu, X
   Huang, XT
   Qin, WP
   Li, XA
   Ma, ZW
   Li, HX
   Li, LH
   Li, CZ
AF Liu, Xiang
   Huang, Xiaotao
   Qin, Wenping
   Li, Xiaoan
   Ma, Zhiwen
   Li, Hongxian
   Li, Lanhai
   Li, Changzhong
TI Effects of establishing cultivated grassland on soil organic carbon
   fractions in a degraded alpine meadow on the Tibetan Plateau
SO PEERJ
DT Article
AB Background. The degradation of alpine meadows has induced substantial losses of soil organic carbon (SOC) on the Tibetan Plateau. A commonly-used method for rehabilitating degraded alpine meadows in this region is establishing cultivated grasslands through sowing seed mixtures, but its impact on the biochemical stability of SOC has remained inadequately explored.
   Methods. In this study, a total of 20 composited 0-20 cm soil samples were collected from a heavily degraded alpine meadow (DM) and three adjacent cultivated grasslands established for 3 years (CG3), 12 years (CG12), and 17 years (CG17) on the eastern Tibetan Plateau, and the SOC pool was separated into labile C pool I (LOC I), labile C pool II (LOC II), and recalcitrant C pool (ROC) in order to investigate changes in contents of SOC fractions that have different biochemical stabilities after the establishment of cultivated grassland.
   Results. Although the establishment of cultivated grasslands led to increases in soil total organic C content, the increase was only significant in samples with 17 years of cultivation. We found that the contents of the three SOC fractions were higher at CG3 and CG12 compared with those in the DM, and the differences were only significant for soil LOC II. By comparison, 17 years of cultivation led to significant increases in all of the SOC fraction contents. The results implied that different cultivation years had distinct impacts on SOC fractions in cultivated grasslands, and longer cultivation years contributed to accumulated soil ROC. The recalcitrance index of SOC in the DM was higher than that at CG3 and CG12, but lower than that at CG17. This was possibly due to the generally low litter quality of cultivated grasslands, which led to a slow release of complex compounds to soils. Moreover, it was observed that soil C:N ratio was a potential in dicator of SOC biochemical stability because of their close correlation.
   Conclusions. Our findings suggest that the long-term establishment of cultivated grasslands on DM is a promising solution to recovering both the quantity and stability of SOC on the Tibetan Plateau.
C1 [Liu, Xiang; Qin, Wenping] Qinghai Univ, State Key Lab Plateau Ecol & Agr, Xining, Peoples R China.
   [Huang, Xiaotao] Chinese Acad Sci, Northwest Inst Plateau Biol, Key Lab Restorat Ecol Cold Reg Lab Qinghai, Xining, Peoples R China.
   [Huang, Xiaotao] Chinese Acad Sci, Key Lab Adaptat & Evolut Plateau Biota, Xining, Peoples R China.
   [Qin, Wenping; Li, Xiaoan; Ma, Zhiwen; Li, Changzhong] Qinghai Univ, Coll Ecoenvironm Engn, Xining, Peoples R China.
   [Li, Hongxian] Chinese Acad Agr Sci, Inst Grassland Res, Hohhot, Peoples R China.
   [Li, Hongxian] Qinghai Univ, Qinghai Acad Anim & Vet Sci, Xining, Peoples R China.
   [Li, Lanhai] Chinese Acad Sci, Xinjiang Inst Ecol & Geog, State Key Lab Desert & Oasis Ecol, Urumqi, Peoples R China.
   [Li, Lanhai] CAS Res Ctr Ecol & Environm Cent Asia, Urumqi, Peoples R China.
RP Huang, XT (通讯作者)，Chinese Acad Sci, Northwest Inst Plateau Biol, Key Lab Restorat Ecol Cold Reg Lab Qinghai, Xining, Peoples R China.; Huang, XT (通讯作者)，Chinese Acad Sci, Key Lab Adaptat & Evolut Plateau Biota, Xining, Peoples R China.; Li, CZ (通讯作者)，Qinghai Univ, Coll Ecoenvironm Engn, Xining, Peoples R China.
EM xthuang@nwipb.cas.cn; lichangzhongqh@163.com
TC 0
Z9 0
PD SEP 13
PY 2022
VL 10
AR e14012
DI 10.7717/peerj.140122/18
UT WOS:000879070500002
DA 2023-03-23
ER

PT J
AU Liu, YX
   Liu, SL
   Wang, FF
   Liu, H
   Li, MQ
   Sun, YX
   Wang, QB
   Yu, L
AF Liu, Yixuan
   Liu, Shiliang
   Wang, Fangfang
   Liu, Hua
   Li, Mingqi
   Sun, Yongxiu
   Wang, Qingbo
   Yu, Lu
TI Identification of key priority areas under different ecological
   restoration scenarios on the Qinghai-Tibet Plateau
SO JOURNAL OF ENVIRONMENTAL MANAGEMENT
DT Article
AB With the intensification of climate warming and human activities, the ecosystems on the Qinghai-Tibet Plateau (QTP) are facing increasing threats which leads to extensive ecological degradation. Ecological restoration measures need to be implemented to improve biodiversity and ecosystem services to mitigate the impact of climate change and human disturbances. However, the key priority areas (KPAs) for ecological restoration are not clear on the QTP, and the benefits of ecosystem services for ecological restoration are often ignored. In this study, we are the first to identify the KPAs based on the quantitative evaluation method and multicriteria optimization algorithm under five restoration scenarios aiming at ecosystem service improvement on the QTP. Results showed that: (1) The benefits of ecological restoration for climate change mitigation and associated costs under different scenarios showed generally similar spatial variability, exhibiting higher in the south and lower in the west, which were different from those for biodiversity. (2) The restoration priorities in Sichuan and Yunnan were generally higher under scenarios II and V, while in Xinjiang, Sichuan, Yunnan, and western and southern Tibet were higher under scenarios I, III and IV. (3) For different ecosystems, the similarities lied in that the restoration priorities of wetland ecosystem were the highest, while those of desert ecosystem were the lowest under five restoration scenarios. (4) When the restoration area requirement was 25% of the total degraded area, the highest restoration priority levels under scenarios I, III and IV were mainly distributed in Guinan, Renbu, Nierong and Chayu counties, and under scenarios II and V were mainly distributed in Renbu, Lang and Guinan counties. When the restoration area requirements were 50% and 75% of the total degraded area, the counties with higher restoration priority levels under scenario II were different from those under other four scenarios. This study identified the KPAs under different restoration scenarios, which provided references for the restoration measures implementation on the QTP.
C1 [Liu, Yixuan; Liu, Shiliang; Wang, Fangfang; Liu, Hua; Li, Mingqi; Sun, Yongxiu; Wang, Qingbo; Yu, Lu] Beijing Normal Univ, Sch Environm, 19 Xinjiekouwai St, Beijing 100875, Peoples R China.
RP Liu, SL (通讯作者)，Beijing Normal Univ, Sch Environm, 19 Xinjiekouwai St, Beijing 100875, Peoples R China.
EM shiliangliu@bnu.edu.cn
TC 2
Z9 2
PD DEC 1
PY 2022
VL 323
AR 116174
DI 10.1016/j.jenvman.2022.116174
EA SEP 2022
UT WOS:000858366200001
DA 2023-03-23
ER

PT J
AU Cui, Z
   Liu, YF
   Liu, Y
   Leite, PAM
   Shi, JJ
   Shi, ZH
   Wu, GL
AF Cui, Zeng
   Liu, Yi-Fan
   Liu, Yu
   Leite, Pedro A. M.
   Shi, Jianjun
   Shi, Zhi-Hua
   Wu, Gao-Lin
TI Fragmentation alters the soil water conservation capacity of hillside
   alpine meadows on the Qinghai-Tibetan Plateau
SO GEODERMA
DT Article
AB The Qinghai-Tibetan Plateau-known as the roof of the world and the water tower of Asia-is facing serious degradation of its ecosystems, with alpine meadows being particularly threatened. However, little is known about how the loss of mattic epipedon (the characteristic topsoil of alpine meadows) alters the water conservation capacity of the region. Here we examined the effects of different mattic epipedon coverages on surface runoff, evapotranspiration, and soil water storage under different rainfall conditions. Our results showed that the surface runoff was significantly higher under moderate rain conditions (P > 10 mm day(-1)) than under light rain conditions (P < 10 mm day(-1)), and that declining coverage significantly increased surface runoff, especially under moderate rain conditions. The average evapotranspiration at 90 %, 60 %, and 30 % mattic epipedon coverages were 5.38 mm, 5.88 mm, and 6.38 mm under non-rainfall conditions, and 0.97 mm, 1.60 mm, and 2.24 mm under moderate rain conditions. Meanwhile, mattic epipedon coverage had a positive effect on the supplementation of soil water under moderate rainfall and on the conservation of soil water under non-rainfall conditions. Overall, alpine meadows with higher mattic epipedon coverage were more effective at maintaining surface runoff and improving soil water conservation. These findings highlight the importance of conserving and restoring alpine meadows to improve the water security in the Qinghai-Tibetan Plateau and other downstream regions.
C1 [Cui, Zeng; Liu, Yi-Fan; Liu, Yu; Shi, Zhi-Hua; Wu, Gao-Lin] Chinese Acad Sci, Inst Soil & Water Conservat, State Key Lab Soil Eros & Dryland Farming Loess Pl, Minist Water Resource, Beijing 712100, Shaanxi, Peoples R China.
   [Cui, Zeng; Liu, Yi-Fan; Liu, Yu; Wu, Gao-Lin] Northwest A&F Univ, Inst Soil & Water Conservat, Xianyang 712100, Peoples R China.
   [Cui, Zeng; Liu, Yu; Wu, Gao-Lin] Univ Chinese Acad Sci, Beijing 100049, Peoples R China.
   [Leite, Pedro A. M.] Texas A&M Univ, Dept Ecol & Conservat Biol, College Stn, TX USA.
   [Shi, Jianjun; Wu, Gao-Lin] Qinghai Univ, Qinghai Acad Anim & Vet Sci, Qinghai Prov Key Lab Adapt Management Alpine Grass, Xining 810016, Peoples R China.
   [Shi, Zhi-Hua; Wu, Gao-Lin] CAS Ctr Excellence Quaternary Sci & Global Change, Xian 710061, Peoples R China.
RP Wu, GL (通讯作者)，Chinese Acad Sci, Inst Soil & Water Conservat, State Key Lab Soil Eros & Dryland Farming Loess Pl, Minist Water Resource, Beijing 712100, Shaanxi, Peoples R China.
EM wugaolin@nwsuaf.edu.cn
TC 0
Z9 0
PD DEC 15
PY 2022
VL 428
AR 116133
DI 10.1016/j.geoderma.2022.116133
EA SEP 2022
UT WOS:000874918500005
DA 2023-03-23
ER

PT J
AU Zhang, CJ
   Kang, YK
   Yao, BH
   An, K
   Pu, QS
   Wang, ZC
   Sun, XM
   Su, JH
AF Zhang, Caijun
   Kang, Yukun
   Yao, Baohui
   An, Kang
   Pu, Qiangsheng
   Wang, Zhicheng
   Sun, Xiaomei
   Su, Junhu
TI Increased availability of preferred food and decreased foraging costs
   from degraded grasslands lead to rodent pests in the Qinghai-Tibet
   Plateau
SO FRONTIERS IN ECOLOGY AND EVOLUTION
DT Article
AB The increased population density of rodent species during ongoing grassland degradation further deteriorates its conditions. Understanding the effects of grassland degradation on rodent feeding habits is of great value for optimizing grassland management strategies. In this study, lightly degraded (LD), moderately degraded (MD), severely degraded (SD), and reseeded grassland (RG) were selected and their plant resources and soil physical properties were investigated. In addition, the study used ITS2 barcode combined with the Illumina MiSeq sequencing method to analyze the food composition and proportion of plateau zokors in different grassland conditions. The results showed that, with grassland degradation, plant biomass decreased, but the relative proportion of forbs increased (LD: 32.05 +/- 3.89%; MD: 28.97 +/- 2.78%; SD: 49.16 +/- 4.67% and RG: 10.93 +/- 1.53%). Forbs were the main food of the plateau zokor, accounting for more than 90% of their diet, and the animal had a clear preference for Potentilla species; the soil compaction of feeding habits showed a decreasing trend in the 10-25 cm soil layer, suggesting a decreased foraging cost. Nutritional analysis showed that the stomach content of crude protein in zokors feeding on MD grassland was significantly higher than that of animals feeding on the other grassland types. Structural equation modeling showed that soil physical properties and the relative biomass of forbs had significant (P < 0.05) and extremely significant (P < 0.001) impacts on the population density of plateau zokors, with direct impact contribution rates of 0.20 and 0.63. As the severity of grassland degradation increased, although the aboveground and underground biomass of the plants decreased, the proportion of food preferred by the plateau zokor increased, and the corresponding changes in the feeding environment resulted in decreased foraging energy expenditure, thereby increasing the suitability of the degraded grassland for the plateau zokor. Compared with degraded grassland, the food diversity and evenness of zokors increased, the food niche width enlarged, and the proportion of weeds decreased in RG, which increased the difficulty of obtaining food. Reseeding in grassland management is therefore an effective way to control plateau zokors.
C1 [Zhang, Caijun; Kang, Yukun; Yao, Baohui; An, Kang; Pu, Qiangsheng; Wang, Zhicheng; Su, Junhu] Gansu Agr Univ, Coll Grassland Sci, Key Lab Grassland Ecosyst, Minist Educ, Lanzhou, Peoples R China.
   [Zhang, Caijun; Kang, Yukun; Yao, Baohui; An, Kang; Pu, Qiangsheng; Wang, Zhicheng; Sun, Xiaomei; Su, Junhu] Gansu Agr Univ, Massey Univ Res Ctr Grassland Biodivers, Lanzhou, Peoples R China.
   [Sun, Xiaomei] Gansu Agr Univ, Coll Resource & Environm Sci, Lanzhou, Peoples R China.
RP Su, JH (通讯作者)，Gansu Agr Univ, Coll Grassland Sci, Key Lab Grassland Ecosyst, Minist Educ, Lanzhou, Peoples R China.; Su, JH (通讯作者)，Gansu Agr Univ, Massey Univ Res Ctr Grassland Biodivers, Lanzhou, Peoples R China.
EM sujh@gsau.edu.cn
TC 0
Z9 0
PD SEP 8
PY 2022
VL 10
AR 971429
DI 10.3389/fevo.2022.971429
UT WOS:000856751500001
DA 2023-03-23
ER

PT J
AU Wang, YF
   Lv, WW
   Xue, K
   Wang, SP
   Zhang, LR
   Hu, RH
   Zeng, H
   Xu, XL
   Li, YM
   Jiang, LL
   Hao, YB
   Du, JQ
   Sun, JP
   Dorji, T
   Piao, SL
   Wang, CH
   Luo, CY
   Zhang, ZH
   Chang, XF
   Zhang, MM
   Hu, YG
   Wu, TH
   Wang, JZ
   Li, BW
   Liu, PP
   Zhou, Y
   Wang, A
   Dong, SK
   Zhang, XZ
   Gao, QZ
   Zhou, HK
   Shen, MG
   Wilkes, A
   Miehe, G
   Zhao, XQ
   Niu, HS
AF Wang, Yanfen
   Lv, Wangwang
   Xue, Kai
   Wang, Shiping
   Zhang, Lirong
   Hu, Ronghai
   Zeng, Hong
   Xu, Xingliang
   Li, Yaoming
   Jiang, Lili
   Hao, Yanbin
   Du, Jianqing
   Sun, Jianping
   Dorji, Tsechoe
   Piao, Shilong
   Wang, Changhui
   Luo, Caiyun
   Zhang, Zhenhua
   Chang, Xiaofeng
   Zhang, Mingming
   Hu, Yigang
   Wu, Tonghua
   Wang, Jinzhi
   Li, Bowen
   Liu, Peipei
   Zhou, Yang
   Wang, A.
   Dong, Shikui
   Zhang, Xianzhou
   Gao, Qingzhu
   Zhou, Huakun
   Shen, Miaogen
   Wilkes, Andreas
   Miehe, Georg
   Zhao, Xinquan
   Niu, Haishan
TI Grassland changes and adaptive management on the Qinghai-Tibetan Plateau
SO NATURE REVIEWS EARTH & ENVIRONMENT
DT Review
AB Climate change and anthropogenic activities are altering grasslands on the Qinghai-Tibetan Plateau. This Review examines vegetation and soil changes, and the role of various drivers in affecting them.
   Grasslands on the Qinghai-Tibetan Plateau (QTP) foster biodiversity, store carbon, maintain productivity and support pastoral livelihoods. These systems are being altered by climate change and anthropogenic activities, but the relative importance of these drivers are still debated. This Review examines QTP grassland changes since the 1980s and discusses the impacts of global change on plant communities and soil properties. The normalized difference vegetation index (NDVI) (which can be used to track vegetation greenness) has generally increased since the 1980s, but with substantial spatial variability and some local decreases. Rising temperatures were key in driving the NDVI increases, but also likely exacerbated water deficiency in areas with little precipitation (<100 mm year(-1)), accounting for some of the spatial variability in trends. Intense livestock grazing negatively affects vegetation and soil when stocking rates are higher than grassland carrying capacity, causing grassland degradation. Degraded grassland can be effectively restored by management policies that minimize or exclude grazing and by adaptive management; these practices became important drivers of net primary production increases after 2000. However, better management of grasslands under a future of increasing temperatures and settlement requires a deeper understanding of the large-scale plant species composition shifts and the combined effects of climate change and anthropogenic activities.
C1 [Wang, Yanfen; Lv, Wangwang; Wang, Shiping; Zhang, Lirong; Jiang, Lili; Sun, Jianping; Dorji, Tsechoe; Piao, Shilong; Li, Bowen; Liu, Peipei; Zhou, Yang; Wang, A.] Chinese Acad Sci, Inst Tibetan Plateau Res, State Key Lab Tibetan Plateau Earth Syst Resource, Beijing, Peoples R China.
   [Wang, Yanfen; Lv, Wangwang; Xue, Kai; Hu, Ronghai; Zeng, Hong; Du, Jianqing; Sun, Jianping; Li, Bowen; Liu, Peipei; Zhou, Yang; Wang, A.; Niu, Haishan] Univ Chinese Acad Sci, Coll Resources & Environm, Beijing, Peoples R China.
   [Zhang, Lirong; Zhang, Xianzhou] Hebei Normal Univ Nationalities, Dept Resources & Environm, Chengde, Peoples R China.
   [Xu, Xingliang; Dong, Shikui] Chinese Acad Sci, Inst Geog Sci & Nat Resources Res, Key Lab Ecosyst Network Observat & Modelling, Beijing, Peoples R China.
   [Li, Yaoming] Beijing Forestry Univ, Coll Grassland Sci, Beijing, Peoples R China.
   [Hao, Yanbin] Univ Chinese Acad Sci, Coll Life Sci, Beijing, Peoples R China.
   [Wang, Changhui] Shanxi Agr Univ, Coll Grassland Sci, Taigu, Peoples R China.
   [Luo, Caiyun; Zhang, Zhenhua; Zhou, Huakun; Zhao, Xinquan] Chinese Acad Sci, Northwest Inst Plateau Biol, Key Lab Adaptat & Evolut Plateau Biota, Xining, Peoples R China.
   [Chang, Xiaofeng] Northwest A&F Univ, Inst Soil & Water Conservat, State Key Lab Soil Eros & Dryl & Farming Loess Pl, Yangling, Shaanxi, Peoples R China.
   [Zhang, Mingming] Minist Agr & Rural Affairs, Biogas Inst, Team Strategy & Policy Rural Biomass Energy & Liv, Chengdu, Peoples R China.
   [Hu, Yigang; Wu, Tonghua] Chinese Acad Sci, Northwest Inst Ecoenvironm & Resources, State Key Lab Cryospher Sci, Cryosphere Res Stn Qinghai Tibetan Plateau, Lanzhou, Peoples R China.
   [Wang, Jinzhi] Chinese Acad Forestry, Wetland Inst, Beijing, Peoples R China.
   [Gao, Qingzhu] Chinese Acad Agr Sci, Inst Environm & Sustainable Dev Agr, Beijing, Peoples R China.
   [Shen, Miaogen] Beijing Normal Univ, Fac GeographicalSci, State Key Lab Earth Surface Proc & Resource Ecol, Beijing, Peoples R China.
   [Wilkes, Andreas] Values Dev Ltd, Bury St Edmunds, Suffolk, England.
   [Miehe, Georg] Philipps Univ Marburg, Fac Geog, Marburg, Germany.
RP Wang, SP (通讯作者)，Chinese Acad Sci, Inst Tibetan Plateau Res, State Key Lab Tibetan Plateau Earth Syst Resource, Beijing, Peoples R China.
EM wangsp@itpcas.ac.cn
TC 8
Z9 8
PD OCT
PY 2022
VL 3
IS 10
BP 668
EP 683
DI 10.1038/s43017-022-00330-8
EA SEP 2022
UT WOS:000850429300001
DA 2023-03-23
ER

PT J
AU Ning, J
   Liu, SS
   Kamran, M
   Sun, Y
   Xu, L
   Wang, H
   Zhang, ML
   Chang, SH
   West, CP
   Hou, FJ
AF Ning, Jiao
   Liu, Shengsheng
   Kamran, Muhammad
   Sun, Yi
   Xu, Lei
   Wang, Hua
   Zhang, Minglei
   Chang, Shenghua
   West, Charles P.
   Hou, Fujiang
TI Trace elements apportionment in forage, soil, and livestock in rangeland
   ecosystems along climatic gradients
SO ENVIRONMENTAL RESEARCH
DT Article
AB Background: Alpine meadows, typical steppes, and deserts are among the globally important rangeland types that are generally distributed along temperature and precipitation gradients. Mineral losses caused by grazing are one of the key factors that can lead to instability or even degradation of these rangeland ecosystems.Methods: We examined the concentrations of Cu, Fe, Mn, and Zn in soil, forage, and livestock dungs from diverse rangeland types in northwest China, to determine the relationships between these trace elements (TEs) con-centrations and climatic factors (i.e., temperature, precipitation, and humidity), and to evaluate the potential risks of TEs deficiencies or excesses in these rangeland ecosystems.Results: Forage Zn concentrations in forage of all three types of rangeland, and Cu concentrations in forage of the alpine meadow did not meet the growth requirements of grazing livestock. Concentrations of Cu, Fe, and Mn in forage and Fe, Mn, and Zn in livestock dungs had quadratic parabola relationships with temperature, precipi-tation, and humidity, but the relationships between climate factors and Cu, Fe, and Mn concentrations in soil were not significant. In addition, the abilities of the plant to absorb Cu, Fe, and Zn from soil were stronger in the typical steppe than that in the alpine meadows and desert. Also, the abilities of livestock to return TEs to soil were stronger in the alpine meadow than that in the typical steppe and desert.Conclusion: We derived a conceptual mode that the ratio of TE concentrations of the plant to soil and of livestock dung to forage represents the abilities of plants to absorb TEs from the soil matrix and livestock to return TEs to soil or to absorb TEs from forage, respectively. Results indicate potentially more serious risks of TEs deficiencies, especially that of Zn than previously considered in typical steppes and desert rangelands.
C1 [Ning, Jiao; Liu, Shengsheng; Kamran, Muhammad; Sun, Yi; Xu, Lei; Wang, Hua; Zhang, Minglei; Chang, Shenghua; Hou, Fujiang] Lanzhou Univ, Coll Pastoral Agr Sci & Technol, State Key Lab Grassland Agro Eco Syst, Minist Lab, Lanzhou 730020, Gansu, Peoples R China.
   [West, Charles P.] Texas Tech Univ, Dept Plant & Soil Sci, Lubbock, TX 79409 USA.
RP Hou, FJ (通讯作者)，Lanzhou Univ, Coll Pastoral Agr Sci & Technol, State Key Lab Grassland Agro Eco Syst, Minist Lab, Lanzhou 730020, Gansu, Peoples R China.
EM cyhoufj@lzu.edu.cn
TC 0
Z9 0
PD DEC
PY 2022
VL 215
AR 114222
DI 10.1016/j.envres.2022.114222
EA SEP 2022
PN 1
UT WOS:000860482400002
DA 2023-03-23
ER

PT J
AU Zou, SB
   Qian, JK
   Xu, BR
   Tu, ZY
   Zhang, WY
   Ma, XL
   Liang, Y
AF Zou, Songbing
   Qian, Jikun
   Xu, Baorong
   Tu, Zhenyu
   Zhang, Wenyong
   Ma, Xuanlong
   Liang, Yu
TI Spatiotemporal changes of ecosystem health and their driving mechanisms
   in alpine regions on the northeastern Tibetan Plateau
SO ECOLOGICAL INDICATORS
DT Article
AB Ecosystem health plays a vital role in the development of regional ecological environment. Gannan Plateau, an important water conservation area in the upper reaches of the Yellow River, is located at the northeastern margin of the Qinghai-Tibet Plateau. Due to the importance of the region, understanding the spatiotemporal patterns of the ecosystem health within this region is particularly critical. Previous studies on regional ecosystem health assessment mainly focused on single ecosystem type such as wetland, forest, and grassland, while there are relatively few studies that comprehensively assessed ecosystem health at high-spatial resolution in Gannan alpine areas. In this study, 11 counties and cities in Gannan Tibetan and Linxia Hui Autonomous Prefecture of the Gansu Province, China were used as the study area. We evaluated the ecosystem health of 154 township units from 2000 to 2020 with methods of Pressure-State-Response model (PSR) and Analytic Hierarchy Process (AHP), using a combination of satellite remote sensing data, social statistics data, meteorological data, and other geospatial data sources. The results showed that overall ecosystems in the southwestern part of the study area exhibited healthier condition than those located in the northeastern part, which is mainly due to the combination of the natural environment and the intensity of human activities in different regions. Over the past 20 years, due to the active implementation of relevant ecological protection and restoration policies by various regional governments and the improvement of the natural environment, the average ecosystem health status of Gannan Plateau has increased by 15.04 %, showing an improving trend in varying degrees or being stable, no declining trend was observed except for a small town. Our results implied that management should take different measures according to the differences of regional ecosystem health level, also pay more attention to areas where the ecosystem health status has not improved.
C1 [Zou, Songbing; Qian, Jikun; Xu, Baorong; Tu, Zhenyu; Zhang, Wenyong; Ma, Xuanlong; Liang, Yu] Lanzhou Univ, Minist Educ, Coll Earth & Environm Sci, Key Lab Western Chinas Environm Syst, Lanzhou 730000, Peoples R China.
RP Qian, JK (通讯作者)，Lanzhou Univ, Minist Educ, Coll Earth & Environm Sci, Key Lab Western Chinas Environm Syst, Lanzhou 730000, Peoples R China.
EM qianjk20@lzu.edu.cn
TC 0
Z9 0
PD OCT
PY 2022
VL 143
AR 109396
DI 10.1016/j.ecolind.2022.109396
EA SEP 2022
UT WOS:000862267300006
DA 2023-03-23
ER

PT J
AU Liu, M
   Yu, CL
   Zhu, TB
   Xu, XL
   Wang, YF
AF Liu, Min
   Yu, Chengling
   Zhu, Tongbin
   Xu, Xingliang
   Wang, Yanfen
TI Restoration of degraded alpine grasslands alters plant-microbial
   competition for nitrogen
SO BIOLOGY AND FERTILITY OF SOILS
DT Article
AB Plant-microbial interaction for nitrogen (N) is important in plant growth, soil fertility, and function of grasslands. However, it remains unclear how plant-microbial competition for N changes after the restoration of degraded alpine grasslands. This study aimed to explore the dynamics of plant-microbial competition for N in restoration chronosequences (i.e., short-, medium-, and long-term) in an alpine meadow and an alpine steppe on the Qinghai-Tibetan Plateau. Two inorganic forms of N (ammonium (NH4+ ) and nitrate (NO3-)) and one organic N (glycine) were used for the in situ N-15 labeling experiments. The competition between microorganisms and plants (i.e., ratios) for N increased by 4.8 times after medium- than short-term restoration in the alpine meadow and remained stable after each restoration. Compared to short-term restoration, medium-term restoration increased the N uptake of microorganisms by 2.4 times in alpine meadow and 4.3 times in alpine steppe. Microorganisms and plants showed chemical niche differentiation between NH4+ and NO3- uptake in both alpine ecosystems after medium-term restoration, with microorganisms taking up more NH4+ but plants taking up more NO3-. Competition between microorganisms and plants decreased after long-term compared with medium-term restoration, maintaining the microbial to plant N uptake ratio > 1. Long-term restoration increased plant N uptake in the alpine meadow, while decreased the microbial N uptake in the alpine steppe. Neither microorganisms nor plants showed a preference for glycine, but glycine uptake by microorganisms was higher than plants after medium- and long-term restorations. These findings provide valuable insights into the restoration of degraded alpine grasslands from the perspective of plant-microbial competition for available N in soil, which may be useful for developing sustainable grassland management practices.
C1 [Liu, Min; Yu, Chengling; Xu, Xingliang] Chinese Acad Sci, Inst Geog Sci & Nat Resources Res, Key Lab Ecosyst Network Observat & Modeling, 11A Datun Rd, Beijing 100101, Peoples R China.
   [Liu, Min; Yu, Chengling] Univ Chinese Acad Sci, Coll Resources & Environm, Beijing 101408, Peoples R China.
   [Zhu, Tongbin] Chinese Acad Geol Sci, Inst Karst Geol, Karst Dynam Lab, MLR & Guangxi, Guilin 541004, Peoples R China.
   [Wang, Yanfen] Univ Chinese Acad Sci, Coll Life Sci, Beijing 101408, Peoples R China.
RP Xu, XL (通讯作者)，Chinese Acad Sci, Inst Geog Sci & Nat Resources Res, Key Lab Ecosyst Network Observat & Modeling, 11A Datun Rd, Beijing 100101, Peoples R China.; Wang, YF (通讯作者)，Univ Chinese Acad Sci, Coll Life Sci, Beijing 101408, Peoples R China.
EM xuxingl@hotmail.com; yfwang@ucas.ac.cn
TC 1
Z9 1
PD OCT
PY 2022
VL 58
IS 7
BP 803
EP 814
DI 10.1007/s00374-022-01660-x
EA SEP 2022
UT WOS:000849472800002
DA 2023-03-23
ER

PT J
AU Abalori, TA
   Cao, WX
   Weobong, CAA
   Sam, FE
   Li, W
   Osei, R
   Wang, SL
AF Abalori, Theophilus Atio
   Cao, Wenxia
   Weobong, Conrad Atogi-Akwoa
   Sam, Faisal Eudes
   Li, Wen
   Osei, Richard
   Wang, Shilin
TI Effects of vegetation patchiness on ecosystem carbon and nitrogen
   storage in the alpine grassland of the Qilian Mountains
SO FRONTIERS IN ENVIRONMENTAL SCIENCE
DT Article
AB Vegetation patchiness is common in degraded grasslands. Vegetation patchiness enhances the spatial variability of grassland soil organic carbon and total nitrogen. Stripped vegetation patches have a great impact on ecosystem carbon (C) and nitrogen (N) storage. Using field surveys, we examined the effects of patches on the ecosystem carbon and nitrogen storage of four typical alpine grass species patches (viz: Leymus secalinus, Koeleria pers, Stipa aliena, and Leontopodium nanum). The results indicated that ecosystem C, N, and respiration were significantly higher in intact vegetation patches than in stripped vegetation patches. Also, stripped vegetation patches recorded higher quantities of soil gravel content than the intact patches. In Leymus secalinus and Koeleria pers species patches, soil approximately contributed about 62% and vegetation about 38% to ecosystem carbon and nitrogen storage, whereas in Stipa aliena and Leontopodium nanum species patches, close to 80% of ecosystem carbon and nitrogen were found in the soil while close to 20% were stored in the vegetation. Soil total phosphorus (TP), total potassium (TK), available phosphorus (AP), soil microbial biomass carbon (MBC), and soil microbial biomass nitrogen (MBN) were higher in intact vegetation patches than in the stripped vegetation patches. Ecosystem carbon and nitrogen were observed to have a significant correlation with soil gravel content and vegetation productivity. Stripped vegetation patches resulted in decreased plant biomass input and an increased rate of soil erosion. We conclude that grassland patchiness resulted in the decline of ecosystem carbon and nitrogen storage due to a reduction in vegetation input and an increase in soil erosion. Grasslands are likely to have a higher possibility of serving as a C sink if the input of organic matter exceeds its output via sustainable management practices.
C1 [Abalori, Theophilus Atio; Cao, Wenxia; Wang, Shilin] Gansu Agr Univ, Sino US Res Ctr Sustainable Grassland & Livestock, Grassland Ecosyst Key Lab, Minist Educ,Grassland Sci Coll, Lanzhou, Peoples R China.
   [Weobong, Conrad Atogi-Akwoa] Univ Dev Studies, Fac Nat Resources & Environm, Tamale, Ghana.
   [Sam, Faisal Eudes] Gansu Agr Univ, Coll Food Sci & Engn, Lanzhou, Peoples R China.
   [Li, Wen] Qinghai Univ, Qinghai Acad Anim Sci & Vet Med, Key Lab Dev Forage Germplasm Qinghai Tibetan Plate, Xining, Peoples R China.
   [Osei, Richard] Gansu Agr Univ, Coll Plant Protect, Lanzhou, Peoples R China.
RP Cao, WX (通讯作者)，Gansu Agr Univ, Sino US Res Ctr Sustainable Grassland & Livestock, Grassland Ecosyst Key Lab, Minist Educ,Grassland Sci Coll, Lanzhou, Peoples R China.
EM caowenxia@foxmail.com
TC 0
Z9 0
PD SEP 1
PY 2022
VL 10
AR 879717
DI 10.3389/fenvs.2022.879717
UT WOS:000891286900001
DA 2023-03-23
ER

PT J
AU Brierley, G
   Li, XL
   Fryirs, K
   Gao, A
   Shi, Y
   Perry, GLW
   Cullum, C
AF Brierley, Gary
   Li Xi-lai
   Fryirs, Kirstie
   Gao Jay
   Shi Yan
   Perry, George L. W.
   Cullum, Carola
TI Degradation and recovery of alpine meadow catenas in the source zone of
   the Yellow River, Western China
SO JOURNAL OF MOUNTAIN SCIENCE
DT Article
AB Process interactions on catenas have supported grazing adapted ecosystems and sustained biodiversity values in the source zone of the Yellow River in western China for millennia. In recent decades, anthropogenic disturbance and climate change have threatened the integrity of these systems, impacting upon environmental values and their capacity to sustain local livelihoods. Collaborations between local experts and a team of international researchers during a workshop and field excursion to this area in July 2019 developed a cross-disciplinary, process-based model of alpine meadow catenas. This paper relates the contemporary health of these grassland-wetland systems to their 'best achievable state' under prevailing boundary conditions, differentiating stages of degradation and recovery in relation to climate and land use changes. Recovery is underway for alpine meadow catenas at Maqin. Reduced land use pressures (stocking rates) and longer growing seasons have enhanced grassland-wetland conditions. However, recovery prospects are limited for local areas of extremely degraded grasslands (heitutan), as breached abiotic thresholds have resulted in soil and nutrient loss and reduced capacity for water retention. While lagomorphs and rodents act as ecosystem engineers when alpine meadows are in a healthy state, irruptions locally increase the proportion of bare ground and inhibit recovery potential. Management options that support recovery of alpine meadows are presented for differing stages of degradation.
C1 [Brierley, Gary; Gao Jay; Shi Yan; Perry, George L. W.; Cullum, Carola] Univ Auckland, Sch Environm, Private Bag 92019, Auckland 1081, Aotearoa, New Zealand.
   [Li Xi-lai] Qinghai Univ, Coll Agr & Anim Husb, Xining 810016, Peoples R China.
   [Fryirs, Kirstie] Macquarie Univ, Dept Earth & Environm Sci, N Ryde, NSW 2019, Australia.
RP Brierley, G (通讯作者)，Univ Auckland, Sch Environm, Private Bag 92019, Auckland 1081, Aotearoa, New Zealand.
EM g.brierley@auckland.ac.nz; xilai-li@163.com; kirstie.fryirs@mq.edu.au;
   jg.gao@auckland.ac.nz; yshi917@aucklanduni.ac.nz;
   george.perry@auckland.ac.nz; carolacullum@gmail.com
TC 1
Z9 1
PD SEP
PY 2022
VL 19
IS 9
BP 2487
EP 2505
DI 10.1007/s11629-021-7139-y
UT WOS:000857902500003
DA 2023-03-23
ER

PT J
AU Liu, JF
   Lu, YQ
AF Liu, Jiafeng
   Lu, Yaqiong
TI How Well Do CMIP6 Models Simulate the Greening of the Tibetan Plateau?
SO REMOTE SENSING
DT Article
AB The "warm-humid" climate change across the Tibetan Plateau (TP) has promoted grassland growth and an overall greening trend has been observed by remote sensing products. Many of the current generations of Earth System Models (ESMs) incorporate advanced process-based vegetation growth in the land surface module that can simulate vegetation growth, but the evaluation of their performance has not received much attention, especially over hot spots where projections of the future climate and vegetation growth are greatly needed. In this study, we compare the leaf area index (LAI) simulations of 35 ESMs that participated in CMIP6 to a remote-sensing-derived LAI product (GLASS LAI). The results show that about 40% of the models overestimated the Tibetan Plateau's greening, 48% of the models underestimated the greening, and 11% of the models showed a declining LAI trend. The CMIP6 models generally produced poor simulations of the spatial distribution of LAI trend, and overestimated the LAI trend of alpine vegetation, grassland, and forest, but underestimated meadow and shrub. Compared with other vegetation types, simulations of the forest LAI trend were the worst, the declining trend in forest pixels on the TP was generally underestimated, and the greening of the meadow was underestimated as well. However, the greening of the grassland, was greatly overestimated. For the Tibetan Plateau's averaged LAI, more than 70% of the models overestimated this during the growing seasons of 1981-2014. Similar to the forest LAI trend, the performance of the forest LAI simulation was the worst among the different vegetation types, and the forest LAI was underestimated as well.
C1 [Liu, Jiafeng; Lu, Yaqiong] Chinese Acad Sci, Inst Mt Hazards & Environm, Chengdu 610299, Peoples R China.
   [Liu, Jiafeng] Univ Chinese Acad Sci, Beijing 100049, Peoples R China.
RP Lu, YQ (通讯作者)，Chinese Acad Sci, Inst Mt Hazards & Environm, Chengdu 610299, Peoples R China.
EM yaqiong@imde.ac.cn
TC 2
Z9 2
PD SEP
PY 2022
VL 14
IS 18
AR 4633
DI 10.3390/rs14184633
UT WOS:000857632500001
DA 2023-03-23
ER

PT J
AU Yang, Y
   Wang, GX
   Lin, S
   Yang, Y
   Zhang, TZ
   Yu, H
   Lu, YQ
   Liu, BT
   Sun, JY
AF Yang, Yi
   Wang, Genxu
   Lin, Shan
   Yang, Yan
   Zhang, Tongzuo
   Yu, Hui
   Lu, Yaqiong
   Liu, Bintao
   Sun, Juying
TI How much aboveground net primary production can be used for human
   activities in the alpine grasslands in the Three Rivers Source Region
   (TRSR), China?
SO ENVIRONMENTAL RESEARCH LETTERS
DT Article
AB Sustainable management of grasslands has always been an urgent issue for policy-makers. The three rivers source region (TRSR) contains widely distributed natural grasslands and is sensitive to climate warming. To enable the sustainable development of the human-nature system in the TRSR, we propose a novel indicator based on the allocation of aboveground net primary production (ANPP). The indicator we proposed is the ANPP that can be used for human activities (UANPP). In the study, we simulated the spatial and temporal patterns of the UANPP in the alpine grasslands in the TRSR during 1979-2016 and explored the main driving factors of the UANPP. The results revealed that (a) the annual total UANPP in the TRSR was 13.22 TgC, approximately accounting for 47% of total ANPP. (b) The areas with negative UANPP values accounted for 16% of the entire TRSR, and they were primarily located within the Nature Reserve of the Yangtze and Yellow river source regions, while three-quarters of the area exhibited improvement trends. (c) The regional mean UANPP significantly increased during 1979-2016, at a rate of 0.28 gC m(-2) yr(-1) (p < 0.01). In the entire TRSR, 87% of the area exhibited increasing trends. (d) The UANPP in most areas of the TRSR was strongly correlated with precipitation, and the effect of human activities on the UANNP increased slightly during the 38 year study period. The UANPP represents the upper limit of human use of nature. These findings provide a reference for policy-makers to make decisions toward human-nature system sustainability while meeting human needs for grassland resources. ANPP allocation between nature and human system is a potentially important tool from the standpoint of sustainable development.
C1 [Yang, Yi; Yang, Yan; Yu, Hui; Lu, Yaqiong; Liu, Bintao] Chinese Acad Sci, Inst Mt Hazards & Environm, Chengdu 610041, Peoples R China.
   [Wang, Genxu; Lin, Shan; Sun, Juying] Sichuan Univ, Coll Water Resource & Hydropower, State Key Lab Hydraul & Mt River Engn, Chengdu 610065, Peoples R China.
   [Zhang, Tongzuo] Chinese Acad Sci, Northwest Inst Plateau Biol, Key Lab Adaptat & Evolut Plateau Biota, Xining 810001, Peoples R China.
   [Yang, Yi] Univ Chinese Acad Sci, Beijing 100049, Peoples R China.
RP Wang, GX (通讯作者)，Sichuan Univ, Coll Water Resource & Hydropower, State Key Lab Hydraul & Mt River Engn, Chengdu 610065, Peoples R China.
EM wanggx@scu.edu.cn
TC 0
Z9 0
PD SEP 1
PY 2022
VL 17
IS 9
AR 094047
DI 10.1088/1748-9326/ac8ec3
UT WOS:000853751700001
DA 2023-03-23
ER

PT J
AU Xia, ZX
   Huang, LC
   Fan, CY
   Jia, SC
   Lin, ZJ
   Liu, L
   Luo, J
   Niu, FJ
   Zhang, TJ
AF Xia, Zhuoxuan
   Huang, Lingcao
   Fan, Chengyan
   Jia, Shichao
   Lin, Zhanjun
   Liu, Lin
   Luo, Jing
   Niu, Fujun
   Zhang, Tingjun
TI Retrogressive thaw slumps along the Qinghai-Tibet Engineering Corridor:
   a comprehensive inventory and their distribution characteristics
SO EARTH SYSTEM SCIENCE DATA
DT Article; Data Paper
AB The important Qinghai-Tibet Engineering Corridor (QTEC) covers the part of the Highway and Railway underlain by permafrost. The permafrost on the QTEC is sensitive to climate warming and human disturbance and suffers accelerating degradation. Retrogressive thaw slumps (RTSs) are slope failures due to the thawing of ice-rich permafrost. They typically retreat and expand at high rates, damaging infrastructure, and releasing carbon preserved in frozen ground. Along the critical and essential corridor, RTSs are commonly distributed but remain poorly investigated. To compile the first comprehensive inventory of RTSs, this study uses an iteratively semi-automatic method built on deep learning to delineate thaw slumps in the 2019 PlanetScope CubeSat images over a similar to 54 000 km(2) corridor area. The method effectively assesses every image pixel using DeepLabv3 C with limited training samples and manually inspects the deep-learningidentified thaw slumps based on their geomorphic features and temporal changes. The inventory includes 875 RTSs, of which 474 are clustered in the Beiluhe region, and 38 are near roads or railway lines. The dataset is available at https://doi.org/10.5281/zenodo.6397029 (Xia et al., 2021a), with the Chinese version at DOI: https://doi.org/10.11888/Cryos.tpdc.272672 (Xia et al. 2021b). These RTSs tend to be located on north-facing slopes with gradients of 1.2-18.1(o) and distributed at medium elevations ranging from 4511 to 5212ma.s.l. They prefer to develop on land receiving relatively low annual solar radiation (from 2900 to 3200 kWhm(-2)), alpine meadow covered, and loam underlay. Our results provide a significant and fundamental benchmark dataset for quantifying thaw slump changes in this vulnerable region undergoing strong climatic warming and extensive human activities.
C1 [Xia, Zhuoxuan; Huang, Lingcao; Liu, Lin] Chinese Univ Hong Kong, Earth Syst Sci Programme, Fac Sci, Hong Kong, Peoples R China.
   [Fan, Chengyan; Jia, Shichao; Zhang, Tingjun] Lanzhou Univ, Coll Earth & Environm Sci, Key Lab West Chinas Environm DOE, Lanzhou, Peoples R China.
   [Lin, Zhanjun; Luo, Jing; Niu, Fujun] Chinese Acad Sci, Northwest Inst Ecoenvironm & Resources, Lanzhou, Peoples R China.
   [Huang, Lingcao] Univ Colorado, Cooperat Inst Res Environm Sci, Earth Sci & Observat Ctr, Boulder, CO 80309 USA.
RP Huang, LC (通讯作者)，Chinese Univ Hong Kong, Earth Syst Sci Programme, Fac Sci, Hong Kong, Peoples R China.
EM huanglingcao@link.cuhk.edu.hk
TC 2
Z9 2
PD AUG 31
PY 2022
VL 14
IS 9
BP 3875
EP 3887
DI 10.5194/essd-14-3875-2022
UT WOS:000847717200001
DA 2023-03-23
ER

PT J
AU Jize, Z
   Zhuoga, D
   Xiaoqing, Z
   Na, T
   Jiacuo, G
   Cuicheng, L
   Bandan, P
AF Jize, Zhang
   Zhuoga, Deqing
   Xiaoqing, Zhang
   Na, Ta
   Jiacuo, Gesang
   Cuicheng, Luosang
   Bandan, Pingcuo
TI Different feeding strategies can affect growth performance and rumen
   functions in Gangba sheep as revealed by integrated transcriptome and
   microbiome analyses
SO FRONTIERS IN MICROBIOLOGY
DT Article
AB Due to the harsh environment in the Tibetan Plateau, traditional grazing greatly limits the growth potential of local animals and causes severe ecosystem degradation. This is an urgent issue to be solved, which requires alternative strategies for grazing animals in the Tibetan alpine pastoral livestock systems. This study aimed to investigate the effects of different feeding strategies on growth performance and ruminal microbiota-host interactions in the local breed of sheep (Gangba sheep). Thirty 9-month old Gangba sheep (n = 10 per group) were assigned to natural grazing (G), semi-grazing with supplementation (T), and barn feeding (F) groups (supplementation of concentrate and oat hay) based on body weight. At the end of the experiment (75 d), all sheep were weighed, rumen fluid was obtained from six sheep per group, and ruminal epithelium was obtained from 3 sheep per group. The results showed that: (1) Compared with the G and T groups, the F group significantly increased dry matter intake, average daily gain, and feed conversion ratio of animals. Additionally, Gangba sheep in the F group had higher concentrations of ruminal short-chain volatile fatty acids (VFAs), especially propionate and butyrate (P <0.05) than sheep in the G and T groups. (2) The principal coordinates analysis indicated a significant difference in bacterial composition among different feed strategies. More specifically, the relative abundance of propionate (unidentified F082 and Succiniclasticum) and butyrate-producing (Eubacterium_coprostanoligenes_group) genera were also observed to be increased in the F group, in which unidentified F082 was identified as a differential biomarker among the three groups according to linear discriminant analysis effect size analysis. (3) The dynamics of the rumen epithelial transcriptome revealed that ECM-receptor interactions, focal adhesion, and PI3K-Akt signaling pathways, which are critical in mediating many aspects of cellular functions such as cell proliferation and motility, were upregulated in the F group. In conclusion, under harsh conditions in the Tibetan alpine meadow, barn feeding increased ruminal VFAs concentrations (especially propionate and butyrate), which stimulated gene expression related to cell proliferation in rumen epithelium, appearing to be superior to natural grazing and semi-grazing in gaining body weight of the local Gangba sheep.
C1 [Jize, Zhang; Xiaoqing, Zhang; Na, Ta] Chinese Acad Agr Sci, Inst Grassland Res, Hohhot, Peoples R China.
   [Zhuoga, Deqing; Jiacuo, Gesang; Cuicheng, Luosang; Bandan, Pingcuo] Tibet Acad Agr & Anim Husb Sci, Inst Livestock Res, Lhasa, Peoples R China.
RP Xiaoqing, Z (通讯作者)，Chinese Acad Agr Sci, Inst Grassland Res, Hohhot, Peoples R China.
EM zhangxiaoqing@caas.cn
TC 1
Z9 1
PD AUG 24
PY 2022
VL 13
AR 908326
DI 10.3389/fmicb.2022.908326
UT WOS:000850734300001
DA 2023-03-23
ER

PT J
AU Deng, YH
   Li, XY
   Shi, FZ
   Chai, LN
   Zhao, SJ
   Ding, MK
   Liao, QW
AF Deng, Yuanhong
   Li, Xiaoyan
   Shi, Fangzhong
   Chai, Linna
   Zhao, Shaojie
   Ding, Mengkai
   Liao, Qiwen
TI Nonlinear effects of thermokarst lakes on peripheral vegetation
   greenness across the Qinghai-Tibet Plateau using stable isotopes and
   satellite detection
SO REMOTE SENSING OF ENVIRONMENT
DT Article
AB Thermokarst lakes (TLs) widespread in thawing permafrost can degrade vegetation through thermomechanical erosion and waterlogging. However, whether TLs change water sources and alleviate water stress for plants is unknown, and previous knowledge about regional TL effects on surrounding vegetation greenness is rare. Here, we synthesized field investigations, stable isotopes, and remote sensing images from an unmanned aerial vehicle and Sentinel-2 to determine the effects of over 160,000 TLs on their surrounding growing-season normalized difference vegetation index (NDVI) in the Qinghai-Tibet Plateau. The results are as follows: 1) With the largest water source shifting from 0 to 10 cm soil water to lake water, TL-affected plants can grow better than TL-unaffected plants, which is associated with soil texture and the development stage of the lake. 2) Overall, the median affecting distances of TLs on surrounding surface moisture (tasseled cap wetness, TCW) and NDVI were 50 m with their 25th-75th percentiles of 40-70 m and 40-60 m, respectively; compared with the unaffected areas, TLs increased peripheral TCW but reduced NDVI with their median change rates of 19.84% and -10.42%, respectively. 3) However, the nonlinear response of NDVI to the TCW gradient was dominant, which was featured by a local peak NDVI due to the coexistence of the physical destruction and improved water availability, and both TCW and NDVI at the peak area were explicitly larger than those at the unaffected area. 4) Along southeast-northwest environmental gradients (topographic, climatic, and edaphic factors), the affected range and degradation ratio of NDVI were greater under drier climate, larger lake area, sand-richer soil, fewer soil nutrients, and worse vegetation type (e.g., alpine desert). Briefly, the net adverse consequence on NDVI suggests that TLs primarily represent permafrost-supported ecosystems deteriorating, but the clear nonlinear effects advance the knowledge of this landscape; additionally, these local vegetation changes can help interpret the regional greening/browning and promote the research on the biogeochemical interaction among TL, soil, and plants under climate warming and permafrost thawing.
C1 [Deng, Yuanhong; Li, Xiaoyan; Shi, Fangzhong; Chai, Linna; Zhao, Shaojie; Ding, Mengkai; Liao, Qiwen] Beijing Normal Univ, Fac Geog Sci, State Key Lab Earth Surface Proc & Resource Ecol, Beijing 100875, Peoples R China.
   [Deng, Yuanhong; Li, Xiaoyan; Shi, Fangzhong; Chai, Linna; Ding, Mengkai; Liao, Qiwen] Beijing Normal Univ, Fac Geog Sci, Sch Nat Resources, Beijing 100875, Peoples R China.
   [Li, Xiaoyan] Qinghai Normal Univ, Key Lab Tibetan Plateau Land Surface Proc & Ecol C, Minist Educ, Xining 810016, Peoples R China.
   [Li, Xiaoyan] Qinghai Normal Univ, Acad Plateau Sci & Sustainabil, Xining 810016, Peoples R China.
RP Li, XY (通讯作者)，Beijing Normal Univ, Fac Geog Sci, State Key Lab Earth Surface Proc & Resource Ecol, Beijing 100875, Peoples R China.
EM xyli@bnu.edu.cn
TC 0
Z9 0
PD OCT
PY 2022
VL 280
AR 113215
DI 10.1016/j.rse.2022.113215
EA AUG 2022
UT WOS:000844040200002
DA 2023-03-23
ER

PT J
AU Yang, A
   Kang, XM
   Li, Y
   Zhang, XD
   Zhang, KR
   Kang, EZ
   Yan, ZQ
   Li, M
   Wang, XD
   Niu, YC
   Yan, L
AF Yang, Ao
   Kang, Xiaoming
   Li, Yong
   Zhang, Xiaodong
   Zhang, Kerou
   Kang, Enze
   Yan, Zhongqing
   Li, Meng
   Wang, Xiaodong
   Niu, Yuechuan
   Yan, Liang
TI Alpine wetland degradation reduces carbon sequestration in the Zoige
   Plateau, China
SO FRONTIERS IN ECOLOGY AND EVOLUTION
DT Article
AB Alpine wetland plays an important role in the global carbon balance but are experiencing severe degradation under climate change and human activities. With the aim to clarify the effect of alpine wetland degradation on carbon fluxes (including net ecosystem CO2 exchange, NEE; ecosystem respiration, ER; gross ecosystem productivity, GEP, and CH4 flux), we investigated 12 sites and measured carbon fluxes using the static chamber method in the Zoige alpine wetland during August 2018, including undegraded wetland (UD), lightly degraded wetland (LD), moderately degraded wetland (MD), and severely degraded wetland (SD). The results showed that carbon sink strengths differ among the Zoige wetlands with different degradation stages during the growing season. From UD to LD, the rate of carbon sequestration (mean value of NEE) increased by 25.70%; however, from LD to SD, it decreased by 81.67%. Wetland degradation significantly reduced soil water content (SWC), soil organic carbon (SOC), microbial biomass carbon (MBC), and microbial biomass nitrogen (MBN). NEE was significantly correlated with MBC and MBN, while ER was positively correlated with ST but negatively correlated with SOC (P < 0.01). Among all measured environmental factors, GEP was positively correlated with pH (P < 0.01), while CH4 flux was most closely correlated with SOC, SWC, MBC, MBN, and ST (P < 0.001), and was also affected by pH and NO3- content (P < 0.01). These results suggest that the capacity of carbon sequestration in the Zoige wetlands reduced with intensification of the degradation. This study provides a reference for sustainably managing and utilizing degraded wetlands under climate change.
C1 [Yang, Ao; Kang, Xiaoming; Li, Yong; Zhang, Xiaodong; Zhang, Kerou; Yan, Zhongqing; Li, Meng; Wang, Xiaodong; Yan, Liang] Chinese Acad Forestry, Inst Ecol Conservat & Restorat, Wetland Res Ctr, Beijing, Peoples R China.
   [Yang, Ao; Kang, Xiaoming; Li, Yong; Zhang, Xiaodong; Zhang, Kerou; Yan, Zhongqing; Li, Meng; Wang, Xiaodong; Yan, Liang] Beijing Key Lab Wetland Serv & Restorat, Beijing, Peoples R China.
   [Yang, Ao; Kang, Xiaoming; Li, Yong; Zhang, Xiaodong; Zhang, Kerou; Yan, Zhongqing; Li, Meng; Wang, Xiaodong; Yan, Liang] Sichuan Zoige Wetland Ecosyst Res Stn, Aba, Sichuan, Peoples R China.
   [Kang, Enze] Univ Chinese Acad Sci, Beijing, Peoples R China.
   [Kang, Enze] Chinese Acad Sci, Inst Bot, State Key Lab Vegetat & Environm Change, Beijing, Peoples R China.
   [Niu, Yuechuan] Univ Chinese Acad Sci, Coll Life Sci, Beijing, Peoples R China.
RP Yan, L (通讯作者)，Chinese Acad Forestry, Inst Ecol Conservat & Restorat, Wetland Res Ctr, Beijing, Peoples R China.; Yan, L (通讯作者)，Beijing Key Lab Wetland Serv & Restorat, Beijing, Peoples R China.; Yan, L (通讯作者)，Sichuan Zoige Wetland Ecosyst Res Stn, Aba, Sichuan, Peoples R China.
EM yanliang@caf.ac.cn
TC 0
Z9 0
PD AUG 16
PY 2022
VL 10
AR 980441
DI 10.3389/fevo.2022.980441
UT WOS:000847327700001
DA 2023-03-23
ER

PT J
AU Duan, C
   Shi, PL
   Zong, N
   Zhang, XZ
   Yu, CQ
AF Duan, Cheng
   Shi, Peili
   Zong, Ning
   Zhang, Xianzhou
   Yu, Chengqun
TI Assessing Rangeland Sensitivity to Degradation in North Tibet
SO RANGELAND ECOLOGY & MANAGEMENT
DT Article
AB Rangelands are the dominant ecosystems in the Tibetan Plateau and the most critical livestock production resources. However, a large quantity of rangelands has degraded in North Tibet, with declined forage yield and invaded unpalatable weeds. Thus, identifying potential degradation is essential to manage rangelands sustainably in the future. In this study, we aimed to use an environmentally sensitive area index (ESAI) that integrated the conditions of vegetation, soil, climate, and management to assess rangeland degradation in North Tibet and identify the major drivers of degradation by the random forest model. The ESAI contained 16 indicators of the selected four categories, which were input by layers from geographic information system data. The results revealed that 33% of the study area was susceptive to rangeland degradation, in which alpine desert-steppes in the west, with the highest mean ESAI scores of 1.38, were the most sensitive areas. According to the degrees of degradation, only 9% of rangelands in the east had low mean values of ESAI (< 1.22), which were mostly located in the alpine meadow. The importance ranking for rangeland degradation based on the random forest model indicated that the highest importance was vegetation cover type, followed by grazing intensity and aridity with more than 60% mean decrease accuracy. Besides, field measurements showed that the adjusted correlation coefficient of multiple regression of four vegetation degradation indicators was 0.86, illustrating that the assessment as a proxy for rangeland degradation sensitivity is feasible. This study provides an important approach to evaluating potential rangeland degradation. Therefore, the assessment model is recommended for regional-level decision makers to manage rangeland degradation with full consideration of local physical conditions. (C) 2022 The Society for Range Management. Published by Elsevier Inc. All rights reserved.
C1 [Duan, Cheng; Shi, Peili; Zong, Ning; Zhang, Xianzhou; Yu, Chengqun] Chinese Acad Sci, Inst Geog Sci & Nat Resources Res, Key Lab Ecosyst Network Observat & Modelling, Beijing 100101, Peoples R China.
   [Duan, Cheng; Shi, Peili; Zhang, Xianzhou] Univ Chinese Acad Sci, Coll Resources & Environm, Beijing 100190, Peoples R China.
RP Shi, PL (通讯作者)，Chinese Acad Sci, Inst Geog Sci & Nat Resources Res, Key Lab Ecosyst Network Observat & Modelling, Beijing 100101, Peoples R China.
EM shipl@igsnrr.ac.cn
TC 2
Z9 2
PD SEP
PY 2022
VL 84
IS 1
BP 86
EP 97
DI 10.1016/j.rama.2022.07.001
EA AUG 2022
UT WOS:000860454200009
DA 2023-03-23
ER

PT J
AU Li, CY
   Li, XL
   Yang, YW
   Shi, Y
   Li, HL
AF Li, Chengyi
   Li, Xilai
   Yang, Yuanwu
   Shi, Yan
   Li, Honglin
TI Degradation reduces the diversity of nitrogen-fixing bacteria in the
   alpine wetland on the Qinghai-Tibet Plateau
SO FRONTIERS IN PLANT SCIENCE
DT Article
AB Biological nitrogen fixation is a key process in the nitrogen cycle and the main source of soil available nitrogen. The number and diversity of nitrogen-fixing bacteria directly reflect the efficiency of soil nitrogen fixation. The alpine wetland on the Qinghai-Tibet Plateau (QTP) is degrading increasingly, with a succession toward alpine meadows. Significant changes in soil physicochemical properties accompany this process. However, it is unclear how does the soil nitrogen-fixing bacteria change during the degradation processes, and what is the relationship between these changes and soil physicochemical properties. In this study, the nifH gene was used as a molecular marker to further investigate the diversity of nitrogen-fixing bacteria at different stages of degradation (none, light, and severe degeneration) in the alpine wetland. The results showed that wetland degradation significantly reduced the diversity, altered the community composition of nitrogen-fixing bacteria, decreased the relative abundance of Proteobacteria, and increased the relative abundance of Actinobacteria. In addition to the dominant phylum, the class, order, family, and genus of nitrogen-fixing bacteria had significant changes in relative abundance. Analysis of Mantel test showed that most soil factors (such as pH, soil water content (SWC), the organic carbon (TOC), total nitrogen (TN), and soil C:P ratio) and abundance had a significant positive correlation. TOC, TN, total phosphorus (TP), soil C:P ratio and Shannon had a significant positive correlation with each other. The RDA ranking further revealed that TOC, SWC, and TN were the main environmental factors influencing the community composition of nitrogen-fixing bacteria. It is found that the degradation of the alpine wetland inhibited the growth of nitrogen-fixing bacteria to a certain extent, leading to the decline of their nitrogen-fixing function.
C1 [Li, Chengyi; Li, Xilai; Yang, Yuanwu] Qinghai Univ, Coll Agr & Anim Husb, Xining, Peoples R China.
   [Li, Xilai; Li, Honglin] Qinghai Univ, State Key Lab Plateau Ecol & Agr, Xining, Peoples R China.
   [Shi, Yan] Univ Auckland, Sch Environm, Auckland, New Zealand.
RP Li, XL (通讯作者)，Qinghai Univ, Coll Agr & Anim Husb, Xining, Peoples R China.; Li, XL (通讯作者)，Qinghai Univ, State Key Lab Plateau Ecol & Agr, Xining, Peoples R China.
EM xilai-li@163.com
TC 2
Z9 2
PD AUG 4
PY 2022
VL 13
AR 939762
DI 10.3389/fpls.2022.939762
UT WOS:000843547900001
DA 2023-03-23
ER

PT J
AU Ma, F
   Peng, PH
AF Ma, Fei
   Peng, Pei-hao
TI Spatial-temporal dynamics of alpine grassland coverage and its response
   to climate warming in Mt. Qomolangma Nature Preserve during 2000-2019
SO JOURNAL OF MOUNTAIN SCIENCE
DT Article
AB The Qinghai-Tibet Plateau (QTP) has the largest and highest alpine grassland ecosystem in the world, which is considered to be the most sensitive and vulnerable ecosystem to climate change. Its dynamic changes and driving mechanism have always been widely researched. The Qomolangma National Nature Preserve (QNNP), with the largest altitude difference in the world, was selected as the study area to analyse the spatial-temporal dynamics of grassland coverage and the different characteristics of elevation gradients at the southern slope (SS) and northern slope (NS) with MODIS MOD13Q1 NDVI and MOD11A2 land surface temperature data from 2000 to 2019 using the Mann-Kendall trend test and Theil-Sen slope methods. Further, the response mechanism of grassland coverage to climate warming is discussed. The results revealed that from 2000 to 2019, the grassland coverage change in the study area is mainly stable. The increased area proportion of grassland coverage on the southern slope is significantly higher than that on the northern slope, and the decreased area proportion of grassland coverage on the northern slope is significantly greater than that on the southern slope. The change characteristics of grassland coverage in the QNNP exhibit an obvious elevation gradient; the higher the elevation, the greater the increased area proportion of grassland coverage, particularly on the SS. The land surface temperature can be used as a proxy for analysing the temporal and spatial variation trends of air temperature in the QNNP. With the increase of the altitude, the land surface temperature rise rate on both the southern slope and northern slope exhibited an increasing trend, and the sensitivity of grassland coverage to temperature rise was higher on the northern slope. The water condition was the decisive factor for the horizontal and vertical spatial heterogeneity of the dynamic change of grassland coverage, and the melting of glaciers and thawing of permafrost were important sources of water for grassland growth in the QNNP. Climate warming promotes the growth of grassland in areas with a sufficient water supply, but adversely affects the growth of grassland in areas with insufficient water supplies, which will be further intensified by human activities.
C1 [Ma, Fei; Peng, Pei-hao] Chengdu Univ Technol, Coll Earth Sci, Chengdu 610059, Peoples R China.
RP Peng, PH (通讯作者)，Chengdu Univ Technol, Coll Earth Sci, Chengdu 610059, Peoples R China.
EM mafei0701@163.com; peihaop@163.com
TC 0
Z9 0
PD AUG
PY 2022
VL 19
IS 8
BP 2297
EP 2311
DI 10.1007/s11629-021-7110-y
EA AUG 2022
UT WOS:000836131300002
DA 2023-03-23
ER

PT J
AU Ma, KK
   Xu, CL
   Yu, XJ
   Liu, YY
   Yang, H
   Wei, KT
   Jing, YY
   Jiang, JC
   Wang, H
AF Ma, Kaikai
   Xu, Changlin
   Yu, Xiaojun
   Liu, Yuanyuan
   Yang, Hang
   Wei, Kongtao
   Jing, Yuanyuan
   Jiang, Jiachang
   Wang, Hui
TI Rest grazing start from the critical period of soil thawing optimizes
   plant community characteristics and grassland grazing capacity in alpine
   meadows
SO ECOLOGICAL ENGINEERING
DT Article
AB The grazing management of alpine meadows is very important for grassland health. In order to explore the optimal rest grazing period in cold season pasture of alpine meadows of the Qinghai-Tibet Plateau (QTP), the critical period of soil thawing-grass withering period (RP1), the later period of soil thawing-grass withering period (RP2), the initial period of grass regreening-grass withering period (RP3), the later period of grass regreening-grass withering period (RP4) and local traditional rest grazing (dominant plant height 5 cm-grass withering period) (RP5) was set in the Tianzhu alpine meadow on the eastern edge of the QTP. RP1 improved Gramineae and Cyperaceae coverage 140% and 37.80%, respectively, Cyperaceae aboveground biomass 58.52%, the total aboveground biomass 22.86%, and poisonous plants aboveground biomass was lower 29.39% than that in RP3. The Richness index and Shannon-Wiener index for the RP1 plant community were 12.12-24.72% and 2.46-19.75% higher than those in other rest grazing periods, respectively. The Simpson diversity index was 1.10% higher in RP1 than that in RP3, and the Pielou evenness index was 3.30% higher in RP1 than that in RP5. The neutral detergent fiber and acid detergent fiber contents of the plant increased with advanced rest grazing periods, being the highest in RP2. Crude protein, crude fat, and crude ash contents were the highest in RP5. The amount and digestible protein grazing capacities in RP1 were higher by 1.67-4.49 and 3.61-8.36 sheep units.ha(-1), respectively, than those in other rest grazing periods. RP1 rest grazing optimized the plant community structure, improved grassland productivity and plant community diversity, with a more stable plant community structure and higher grazing capacity. Therefore, the cold season pastures should be managed with a rest grazing in RP1 for the sustainable utilization of grassland ecosystem.
C1 [Ma, Kaikai; Xu, Changlin; Yu, Xiaojun; Liu, Yuanyuan; Yang, Hang; Wei, Kongtao; Jing, Yuanyuan] Gansu Agr Univ, Coll Grassland Sci, Key Lab Grassland Ecosyst,Pratacultural Engn Lab, Minist Educ Sino,US Ctr Grazing Land Ecosyst Sust, Lanzhou 730070, Peoples R China.
   [Jiang, Jiachang; Wang, Hui] Grassland Tech Extens Stn Gansu Prov, Lanzhou 730070, Gansu, Peoples R China.
RP Yu, XJ (通讯作者)，Gansu Agr Univ, Coll Grassland Sci, Key Lab Grassland Ecosyst,Pratacultural Engn Lab, Minist Educ Sino,US Ctr Grazing Land Ecosyst Sust, Lanzhou 730070, Peoples R China.
EM yuxj@gsau.edu.cn
TC 0
Z9 0
PD OCT
PY 2022
VL 183
AR 106763
DI 10.1016/j.ecoleng.2022.106763
EA AUG 2022
UT WOS:000877297500007
DA 2023-03-23
ER

PT J
AU Wang, HW
   Jin, HJ
   Li, XY
   He, RX
   Serban, RD
   Jin, XY
   Yang, X
   Serban, M
   Yang, SQ
   Wang, WH
AF Wang, Hongwei
   Jin, Huijun
   Li, Xiaoying
   He, Ruixia
   Serban, Raul-D.
   Jin, Xiaoying
   Yang, Xue
   Serban, Mihaela
   Yang, Suiqiao
   Wang, Wenhui
TI Land use and cover change in Northeast China and its impacts on the
   Xing'an permafrost in 1980s-2010s
SO LAND DEGRADATION & DEVELOPMENT
DT Article
AB Boreal forest and wetland have important influences on the development and protection of the ecosystem-dominated Xing'an permafrost. However, the responses of different ecosystems to climate change and the impacts on the underlying permafrost are still unclear. Here, based on the multi-period land use/land cover (LULC) data and long-time series of air temperature, combined with the ordinary least squares (OLS) and ordinary kriging (OK) methods, the effects of land use and cover change (LUCC) on the distribution of mean annual air temperature (MAAT) and permafrost in Northeast China were analyzed. From 1980s to 2010s, MAAT showed an upward trend (0.025 degrees C per yr) and extents of permafrost showed a decreasing trend (-3668 km(2)yr(-1)) in Northeast China. Permafrost degradation mainly occurred in forested land and grassland, with areal reductions of 4.0106 x 10(4) and 3.8754 x 10(4) km(2), respectively. The transformation of LULC aggravates the degradation of permafrost. The conversions of forested land and grassland to cultivated land and forested land to grassland resulted in the shrinkage of permafrost extent by 6233 km(2) from 1980s to 2010s . Our results confirm the significant impacts of LUCC on the Xing'an permafrost resulting in its degradation. Additionally, they can provide a scientific basis for ecological environment protection and restoration and sustainable development of boreal forest and wetland ecosystems in permafrost regions of Northeast China.
C1 [Wang, Hongwei; He, Ruixia] Chinese Acad Sci, Northwest Inst Eco Environm & Resources, Key Lab Remote Sensing Gansu Prov, Lanzhou, Peoples R China.
   [Wang, Hongwei; Jin, Huijun; Li, Xiaoying; Jin, Xiaoying; Yang, Xue; Yang, Suiqiao; Wang, Wenhui] Northeast Forestry Univ, Sch Civil Engn, Inst Cold Reg Sci & Engn, Harbin, Peoples R China.
   [Wang, Hongwei; Jin, Huijun; Li, Xiaoying; Jin, Xiaoying; Yang, Xue; Yang, Suiqiao; Wang, Wenhui] Northeast Forestry Univ, Minist Educ Observ, Observat & Res Stn Permafrost Geo Environm Northe, Harbin, Peoples R China.
   [Jin, Huijun; Li, Xiaoying] Northeast Forestry Univ, Sch Forestry, Key Lab Sustainable Forest Ecosyst Management, Minist Educ, Harbin, Peoples R China.
   [Serban, Raul-D.] Eurac Res, Inst Alpine Environm, Bozen Bolzano, Italy.
   [Serban, Mihaela] West Univ Timisoara, Dept Geog, Appl Geomorphol & Interdisciplinary Res Ctr, Timis, Romania.
RP Jin, HJ (通讯作者)，Northeast Forestry Univ, Sch Civil Engn, Harbin 150040, Peoples R China.; Li, XY (通讯作者)，Northeast Forestry Univ, Sch Forestry, Harbin 150040, Peoples R China.
EM hjjin@nefu.edu.cn; lixiaoying@nefu.edu.cn
TC 0
Z9 0
PD OCT
PY 2022
VL 33
IS 16
BP 3133
EP 3149
DI 10.1002/ldr.4377
EA AUG 2022
UT WOS:000836003900001
DA 2023-03-23
ER

PT J
AU Wei, YQ
   Wang, WW
   Tang, XJ
   Li, H
   Hu, HW
   Wang, XF
AF Wei, Yanqiang
   Wang, Wenwen
   Tang, Xuejie
   Li, Hui
   Hu, Huawei
   Wang, Xufeng
TI Classification of Alpine Grasslands in Cold and High Altitudes Based on
   Multispectral Landsat-8 Images: A Case Study in Sanjiangyuan National
   Park, China
SO REMOTE SENSING
DT Article
AB Land-use-cover change (LUCC)/vegetation cover plays a critical role in Earth system science and is a reflection of human activities and environmental changes. LUCC will affect the structure and function of ecosystems and a series of other terrestrial surface processes, such as energy exchange, water circulation, biogeochemical circulation, and vegetation productivity. Therefore, accurate LUCC mapping and vegetation cover monitoring are the bases for simulating the global carbon and hydrological cycles, studying the interactions of the land surface and climate, and assessing land degradation. Based on field GPS surveys and UAV data, with cloud-free and snow/glacier algorithms and the SVM classifier to train and model alpine grassland, the alpine grassland and LUCC were extracted by using Landsat-8 OLI satellite images in Sanjiangyuan National Park in this paper. The latest datasets of vegetation types with 30 m x 30 m spatial resolution in the three parks were prepared and formed. The classification results show that the SVM classifier could better distinguish the major land-use types, and the overall classification accuracy was very high. However, in the alpine grassland subcategories, the classification accuracies of the four typical grasslands were relatively low, especially between desert steppes and alpine meadows, and desert steppes and alpine steppes. It manifests the limitations of Landsat-8 multispectral remote sensing imageries in finer-resolution grassland classifications of high-altitude alpine mountains. The method can be utilized for other multispectral satellite imageries with the same band matching, such as Landsat 7, Landsat 9, Sentinel-2, etc. The method described in this paper can rapidly and efficiently process annual alpine grassland maps of the source areas of the Yellow River, the Yangtze River, and the Lancang River. It can provide timely and high-spatial-resolution datasets for supporting scientific decisions for the sustainable management of Sanjiangyuan National Park.
C1 [Wei, Yanqiang; Tang, Xuejie; Hu, Huawei; Wang, Xufeng] Chinese Acad Sci, Northwest Inst Ecoenvironm & Resources, Key Lab Remote Sensing Gansu Prov, Lanzhou 730000, Peoples R China.
   [Wang, Wenwen] Univ Chinese Acad Sci, Coll Life Sci, Beijing 100049, Peoples R China.
   [Tang, Xuejie] Univ Chinese Acad Sci, Beijing 100049, Peoples R China.
   [Li, Hui] Chinese Acad Sci, Lanzhou Informat Ctr, Northwest Inst Ecoenvironm & Resources, Lanzhou 730000, Peoples R China.
   [Hu, Huawei] Qinghai Normal Univ, Coll Geosci, Xining 810008, Peoples R China.
RP Wang, XF (通讯作者)，Chinese Acad Sci, Northwest Inst Ecoenvironm & Resources, Key Lab Remote Sensing Gansu Prov, Lanzhou 730000, Peoples R China.
EM weiyq@lzb.ac.cn; wangwenwen@ucas.ac.cn; sixyearstang@163.com;
   lih@llas.ac.cn; huhuawei19840618@163.com; wangxufeng@lzb.ac.cn
TC 3
Z9 3
PD AUG
PY 2022
VL 14
IS 15
AR 3714
DI 10.3390/rs14153714
UT WOS:000839878400001
DA 2023-03-23
ER

PT J
AU Xu, DH
   Mou, WB
   Wang, XJ
   Zhang, RY
   Gao, TP
   Ai, DXC
   Yuan, JL
   Zhang, RY
   Fang, XW
AF Xu, Danghui
   Mou, Wenbo
   Wang, Xiejun
   Zhang, Ruiying
   Gao, Tianpeng
   Ai, Dexiecuo
   Yuan, Jianli
   Zhang, Renyi
   Fang, Xiangwen
TI Consistent responses of ecosystem CO2 exchange to grassland degradation
   in alpine meadow of the Qinghai-Tibetan Plateau
SO ECOLOGICAL INDICATORS
DT Article
AB The effect of grassland degeneration on the emissions and sinks of carbon dioxide (CO2) received extensive attention because of the increase of degraded area and the degeneration level in alpine meadow. To quantify its effect, we investigated net ecosystem exchange (NEE), gross primary productivity (GPP), ecosystem respiration (Reco), plant respiration (Rplant) and heterotrophic respiration (Rh), as well as environmental variability (soil water content (SWC), soil total carbon (STC), soil total nitrogen content (STN) and aboveground biomass (AGB)) from different degraded grasslands and non-degraded (ND) grassland in alpine meadow, Qinghai-Tibetan Plateau in growing season. The results indicated that compared with ND grassland, land degradation significantly decreased net CO2 uptake (-NEE), GPP, Reco, Rplant and Rh by 60.61%, 63.22%, 67.53% 78.82% and 43.56%, respectively in extremely degraded (ED) grassland. These consistent responses suggested that the ecosystem CO2 fluxes were very sensitive to grassland degradation. Degradation also decreased Rplant/Reco and Rplant/GPP by 16.8% and 8.1%, respectively, while increased Rh/Reco, Rh/Rplant and Rh/GPP by 16.8%, 41.4% and 3.8%, respectively, suggested that grassland degradation could eventually shifted Reco from autotrophic dominated to heterotrophic dominated. Four structural equation models (SEM) indicated that decline in NEE, GPP and Reco directly related to AGB and STC and decline in Rplant directly related to AGB, and indirectly related to SWC and STN. Our study highlighted that the consistent responses of CO2 fluxes to grassland degradation could alter the ecosystem's carbon balance, and further would be influence carbon-climate feedbacks under deterioration of ecological environment.
C1 [Xu, Danghui; Mou, Wenbo; Wang, Xiejun; Zhang, Ruiying; Ai, Dexiecuo; Yuan, Jianli; Zhang, Renyi; Fang, Xiangwen] Lanzhou Univ, Coll Ecol, State Key Lab Grassland Agroecosystems, 222, South Tianshui Rd, Lanzhou 730000, Gansu, Peoples R China.
   [Gao, Tianpeng] Lanzhou City Univ, Engn Res Ctr Min Pollut Treatment & Ecol Restorat, Lanzhou 730070, Peoples R China.
   [Gao, Tianpeng] Xian Univ, Sch Biol & Environm Engn, Xian 710065, Peoples R China.
RP Xu, DH (通讯作者)，Lanzhou Univ, Coll Ecol, State Key Lab Grassland Agroecosystems, 222, South Tianshui Rd, Lanzhou 730000, Gansu, Peoples R China.
EM dhxu@lzu.edu.cn
TC 1
Z9 1
PD AUG
PY 2022
VL 141
AR 109036
DI 10.1016/j.ecolind.2022.109036
UT WOS:000818657000006
DA 2023-03-23
ER

PT J
AU Wang, SR
   Jiao, CC
   Zhao, DY
   Zeng, J
   Xing, P
   Liu, YQ
   Wu, QL
AF Wang, Shuren
   Jiao, Congcong
   Zhao, Dayong
   Zeng, Jin
   Xing, Peng
   Liu, Yongqin
   Wu, Qinglong L.
TI Disentangling the assembly mechanisms of bacterial communities in a
   transition zone between the alpine steppe and alpine meadow ecosystems
   on the Tibetan Plateau
SO SCIENCE OF THE TOTAL ENVIRONMENT
DT Article
AB Alpine meadows and alpine steppes are two major grassland types distributed on the Tibetan Plateau. Due in large part to the differences in hydrothermal and nutrient conditions following the thawing of lakeshore permafrost, alpine meadows and alpine steppes which are characterized by disparate above- and below-ground biomass, could emerge together in the grassland transition zone between meadows and steppes of the Tibetan Plateau. Bacterial communities are essential components of alpine grassland ecosystems and respond rapidly to environmental changes. Despite their ecological significance, it remains poorly elucidated whether and how the assembly patterns of bacterial communities differed between alpine meadows and alpine steppes. Here, to disentangle the assembly mechanisms of bacterial communities from alpine meadows and alpine steppes, we collected samples from three diverse habitats (i.e., sediments, rhizosphere soils and bulk soils) in both alpine meadow and steppe ecosystems on the Tibetan Plateau. Our results indicated that in both meadows and steppes, rhizosphere bacterial communities exhibited higher alpha-diversity but lower beta-diversity compared to the bacterial communities in sediments and bulk soils. However, the close relationships of bacterial communities between different habitats weakened from meadows to steppes. Null model analysis indicated that the importance of environmental selection shaping bacterial community assemblages in all habitats decreased from meadows to steppes, whereas the role of dispersal limitation showed an opposite pattern. Moreover, pH was the primary driver of phylogenetic turnover of bacterial communities in the steppes across all habitats, whereas the dominant drivers of phylogenetic turnover of bacterial communities in meadows varied with habitat types. Overall, our findings provide novel insights into understanding the differences in microbial communities between meadows and steppes in the grassland transition zone on the Tibetan Plateau.
C1 [Wang, Shuren; Jiao, Congcong; Zhao, Dayong] Hohai Univ, Joint Int Res Lab Global Change & Water Cycle, State Key Lab Hydrol Water Resources & Hydraul En, Nanjing, Peoples R China.
   [Wang, Shuren; Jiao, Congcong; Zeng, Jin; Xing, Peng; Wu, Qinglong L.] Chinese Acad Sci, Nanjing Inst Geog & Limnol, State Key Lab Lake Sci & Environm, Nanjing, Peoples R China.
   [Liu, Yongqin] Lanzhou Univ, Ctr Pan third Pole Environm, Lanzhou, Peoples R China.
   [Liu, Yongqin] Chinese Acad Sci, Inst Tibetan Plateau Res, State Key Lab Tibetan Plateau Earth Syst Resource, Beijing, Peoples R China.
   [Wu, Qinglong L.] Univ Chinese Acad Sci, Sino Danish Ctr Educ & Res, Beijing, Peoples R China.
   [Zeng, Jin] Chinese Acad Sci, Nanjing Inst Geog & Limnol, 73 East Beijing Rd, Nanjing 210008, Peoples R China.
RP Zeng, J (通讯作者)，Chinese Acad Sci, Nanjing Inst Geog & Limnol, 73 East Beijing Rd, Nanjing 210008, Peoples R China.
EM jzeng@niglas.ac.cn
TC 0
Z9 0
PD NOV 15
PY 2022
VL 847
AR 157446
DI 10.1016/j.scitotenv.2022.157446
EA JUL 2022
UT WOS:000882803300002
DA 2023-03-23
ER

PT J
AU Ma, N
   Zhang, YQ
AF Ma, Ning
   Zhang, Yongqiang
TI Contrasting Trends in Water Use Efficiency of the Alpine Grassland in
   Tibetan Plateau
SO JOURNAL OF GEOPHYSICAL RESEARCH-ATMOSPHERES
DT Article
AB Alpine grassland is the dominant land cover type of the Tibetan Plateau (TP). Previous studies suggested that TP's climate and vegetation condition have changed substantially in past few decades. However, the impacts of such changes on ecosystem water use efficiency (WUE), a vital index for depicting the tradeoff between water loss and carbon gain, of alpine grassland remain poorly understood. This study used a water-carbon coupled model, Penman-Monteith-Leuning Version 2 (PML_V2), to investigate the variation in WUE of alpine grassland in the TP during 1982-2016 and its drivers. PML_V2 performs well in estimating WUE at nine eddy-covariance flux sites, noticeably better than other main-stream products. The long-term mean WUE decreases from the southeastern to the northwestern TP, generally following the spatial pattens of surface greenness and climatic condition. During 1982-2016, WUE increased in most parts (71%) of alpine grassland but declined in certain regions of western TP. At the ecosystem scale, contrasting trends in WUE emerged between alpine meadow and alpine steppe over the last 35 years. The former's significant increasing WUE was primarily driven by increased leaf area index (LAI) and CO2 concentration (eCO(2)). While greening also occurred in the latter, its WUE remained stable because (a) the large negative effect of precipitation offset the positive effect of LAI on WUE, and; (b) the enhancement of photosynthesis resulted from elevated eCO(2) was weaker because of low LAI. Our results are of importance for understanding the dynamics and mechanisms of water-carbon coupling in high-elevation ecosystems under a changing climate.
C1 [Ma, Ning; Zhang, Yongqiang] Chinese Acad Sci, Inst Geog Sci & Nat Resources Res, Key Lab Water Cycle & Related Land Surface Proc, Beijing, Peoples R China.
RP Ma, N; Zhang, YQ (通讯作者)，Chinese Acad Sci, Inst Geog Sci & Nat Resources Res, Key Lab Water Cycle & Related Land Surface Proc, Beijing, Peoples R China.
EM ningma@igsnrr.ac.cn; zhangyq@igsnrr.ac.cn
TC 0
Z9 0
PD JUL 27
PY 2022
VL 127
IS 14
AR e2022JD036919
DI 10.1029/2022JD036919
UT WOS:000827885900001
DA 2023-03-23
ER

PT J
AU Pan, Y
   Zhu, J
   Zhang, YJ
   Li, ZN
   Wu, JX
AF Pan, Ying
   Zhu, Jin
   Zhang, Yanjie
   Li, Zhennan
   Wu, Junxi
TI Poverty eradication and ecological resource security in development of
   the Tibetan Plateau
SO RESOURCES CONSERVATION AND RECYCLING
DT Article
AB In 2021, China announced the elimination of extreme poverty nationally. One region of extreme poverty in China was the Tibetan Plateau, which provides crucial ecosystem services. It is important that measures intended to eradicate poverty on the Tibetan Plateau do not sacrifice ecological resource security and cause ecosystem degradation. In this study, the variations of the relationships between poverty eradication and ecological resource security were analyzed by defining the relationships into four patterns of poverty traps, economic development with ecological resource deficit, poverty with reserve ecological resources, and sustainable development. The variations of the four patterns during the previous three decades were analyzed and future variations were estimated under different scenarios of ecological resource consumption. Results showed that consumption of the ecological resources of the Tibetan Plateau increased during the previous three decades, with the average value changing from 119.0 to 180.8 g C m(-2) a(-1). Most counties in poverty with reserve ecological resources have become counties with sustainable development, and ecological restoration has benefitted ecological security substantially. However, it has been difficult for counties in poverty traps and with ecological deficit to become counties with sustainable development because the ecological deficit could not be reversed owing to the ever-increasing consumption of ecological resources associated with improved living standards. Scenario simulations revealed that many counties currently exhibiting sustainable development would slip back into ecological deficit in coming decades if consumption of ecological resources associated with production and personal living standards continued increasing, or even remained constant at the average level of the previous decade. Therefore, to support long-lasting sustainable development of the Tibetan Plateau, policies should be proposed that simultaneously enhance ecological restoration and break the link between ecological resource use and economic development.
C1 [Pan, Ying; Zhu, Jin; Li, Zhennan; Wu, Junxi] Chinese Acad Sci, Inst Geog Sci & Nat Resources Res, Beijing 100101, Peoples R China.
   [Zhu, Jin; Li, Zhennan] Univ Chinese Acad Sci, Beijing 100049, Peoples R China.
   [Zhang, Yanjie] Dali Univ, Coll Agr & Biol Sci, Dali 671003, Peoples R China.
   [Pan, Ying] Inst Geog Sci, Nat Resources Res Chinese Acad Sci, 11A, Datun Rd,Chaoyang Dist, Beijing 100101, Peoples R China.
RP Pan, Y (通讯作者)，Inst Geog Sci, Nat Resources Res Chinese Acad Sci, 11A, Datun Rd,Chaoyang Dist, Beijing 100101, Peoples R China.
EM panying@igsnrr.ac.cn
TC 3
Z9 3
PD NOV
PY 2022
VL 186
AR 106552
DI 10.1016/j.resconrec.2022.106552
EA JUL 2022
UT WOS:000835495800009
DA 2023-03-23
ER

PT J
AU Wang, LL
   Ren, F
   Zhang, C
   Huang, XJ
   Zhang, ZH
   He, JS
   Yang, YP
   Duan, YW
AF Wang, Lin-Lin
   Ren, Fei
   Zhang, Chan
   Huang, Xiao-Juan
   Zhang, Zhen-Hua
   He, Jin-Sheng
   Yang, Yong-Ping
   Duan, Yuan-Wen
TI The effects of changes in flowering plant composition caused by nitrogen
   and phosphorus enrichment on plant-pollinator interactions in a Tibetan
   alpine grassland
SO FRONTIERS IN PLANT SCIENCE
DT Article
AB Soil eutrophication from atmospheric deposition and fertilization threatens biodiversity and the functioning of terrestrial ecosystems worldwide. Increases in soil nitrogen (N) and phosphorus (P) content can alter the biomass and structure of plant communities in grassland ecosystems; however, the impact of these changes on plant-pollinator interactions is not yet clear. In this study, we tested how changes in flowering plant diversity and composition due to N and P enrichment affected pollinator communities and pollination interactions. Our experiments, conducted in a Tibetan alpine grassland, included four fertilization treatments: N (10 g N m(-2) year(-1)), P (5 g P m(-2) year(-1)), a combination of N and P (N + P), and control. We found that changes in flowering plant composition and diversity under the N and P treatments did not alter the pollinator richness or abundance. The N and P treatments also had limited effects on the plant-pollinator interactions, including the interaction numbers, visit numbers, plant and pollinator species dissimilarity, plant-pollinator interaction dissimilarity, average number of pollinator species attracted by each plant species (vulnerability), and average number of plant species visited by each pollinator species (generality). However, the N + P treatment increased the species and interaction dissimilarity in flowering plant and pollinator communities and decreased the generality in plant-pollinator interactions. These data highlight that changes in flowering plants caused by N + P enrichment alter pollination interactions between flowering plants and pollinators. Owing to changes in flowering plant communities, the plant-pollinator interactions could be sensitive to the changing environment in alpine regions.
C1 [Wang, Lin-Lin; Yang, Yong-Ping; Duan, Yuan-Wen] Kunming Inst Bot, Chinese Acad Sci, Germplasm Bank Wild Species, Kunming, Peoples R China.
   [Wang, Lin-Lin; Yang, Yong-Ping; Duan, Yuan-Wen] Inst Tibetan Plateau Res Kunming, Kunming Inst Bot, Chinese Acad Sci, Kunming, Peoples R China.
   [Ren, Fei] Qinghai Univ, State Key Lab Plateau Ecol & Agr, Xining, Peoples R China.
   [Zhang, Chan] Henan Normal Univ, Coll Life Sci, Xinxiang, Peoples R China.
   [Huang, Xiao-Juan] Northwest Univ, Coll Life Sci, Xian, Peoples R China.
   [Huang, Xiao-Juan] Univ Chinese Acad Sci, Beijing, Peoples R China.
   [Zhang, Zhen-Hua] Northwest Inst Plateau Biol, Chinese Acad Sci, Key Lab Adaptat & Evolutionof Plateau Biota, Haibei Alpine Grassland Ecosyst Res Stn, Xining, Peoples R China.
   [He, Jin-Sheng] Peking Univ, Dept Ecol, Minist Educ, Key Lab Earth Surface Proc, Beijing, Peoples R China.
   [He, Jin-Sheng] Lanzhou Univ, Coll Pastoral Agr Sci & Technol, State Key Lab Grassland Agroecosyst, Lanzhou, Peoples R China.
RP Yang, YP; Duan, YW (通讯作者)，Kunming Inst Bot, Chinese Acad Sci, Germplasm Bank Wild Species, Kunming, Peoples R China.; Yang, YP; Duan, YW (通讯作者)，Inst Tibetan Plateau Res Kunming, Kunming Inst Bot, Chinese Acad Sci, Kunming, Peoples R China.; He, JS (通讯作者)，Peking Univ, Dept Ecol, Minist Educ, Key Lab Earth Surface Proc, Beijing, Peoples R China.; He, JS (通讯作者)，Lanzhou Univ, Coll Pastoral Agr Sci & Technol, State Key Lab Grassland Agroecosyst, Lanzhou, Peoples R China.
EM jshe@pku.edu.cn; yangyp@mail.kib.ac.cn; duanyw@mail.kib.ac.cn
TC 0
Z9 0
PD JUL 25
PY 2022
VL 13
AR 964109
DI 10.3389/fpls.2022.964109
UT WOS:000891358400001
DA 2023-03-23
ER

PT J
AU Yang, JW
   Wang, SJ
   Su, WH
   Yu, QL
   Wang, XC
   Han, Q
   Zheng, YT
   Qu, JP
   Li, XZ
   Li, H
AF Yang, Jiawei
   Wang, Sijie
   Su, Wanghong
   Yu, Qiaoling
   Wang, Xiaochen
   Han, Qian
   Zheng, Yuting
   Qu, Jiapeng
   Li, Xiangzhen
   Li, Huan
TI Animal Activities of the Key Herbivore Plateau Pika (Ochotona curzoniae)
   on the Qinghai-Tibetan Plateau Affect Grassland Microbial Networks and
   Ecosystem Functions
SO FRONTIERS IN MICROBIOLOGY
DT Article
AB Plateau pikas (Ochotona curzoniae) are high-altitude model animals and famous "ecosystem engineers" on the Qinghai-Tibet Plateau. Pika activities may accelerate the degradation of alpine meadows. Nevertheless, little is known about the responses of bacterial, fungal, and archaeal communities, and ecosystem multifunctionality to pika perturbations. To address this question, we studied the impacts of only pika disturbance and combined disturbance (pika disturbance and grazing) on ecological networks of soil microbial communities and ecosystem multifunctionality. Our results demonstrated that Proteobacteria, Ascomycota, and Crenarchaeota were dominant in bacteria, fungi, and archaea, respectively. Bacteria, fungi, and archaea were all influenced by the combined disturbance of grazing and pika. Most fungal communities became convergent, while bacterial and archaeal communities became differentiated during the succession of surface types. In particular, the bacterial and fungal networks were less stable than archaeal networks. In response to the interference, cross-domain cooperation between bacterial and fungal communities increased, while competitive interactions between bacterial and archaeal communities increased. Pika disturbance at high intensity significantly reduced the ecosystem multifunctionality. However, the mixed effects of grazing and pika weakened such influences. This study revealed how pika activities affected microbial networks and ecosystem multifunctionality. These results provide insights to designing reasonable ecological management strategies for alpine grassland ecosystems.
C1 [Yang, Jiawei; Wang, Sijie; Su, Wanghong; Yu, Qiaoling; Wang, Xiaochen; Han, Qian; Li, Huan] Lanzhou Univ, Sch Publ Hlth, Lanzhou, Peoples R China.
   [Zheng, Yuting] Changsha Cent South Forestry Survey Planning & Des, Changsha, Peoples R China.
   [Qu, Jiapeng] Chinese Acad Sci, Northwest Inst Plateau Biol, Qinghai Prov Key Lab Restorat Ecol Cold Reg, Xining, Peoples R China.
   [Qu, Jiapeng; Li, Huan] Chinese Acad Sci, Northwest Inst Plateau Biol, Key Lab Adaptat & Evolut Plateau Biota, Xining, Peoples R China.
   [Li, Xiangzhen] Chinese Acad Sci, Chengdu Inst Biol, Key Lab Environm & Appl Microbiol, Environm Microbiol Key Lab Sichuan Prov, Chengdu, Peoples R China.
   [Li, Huan] Lanzhou Univ, Coll Pastoral Agr Sci & Technol, Ctr Grassland Microbiome, State Key Lab Grassland Agroecosystems, Lanzhou, Peoples R China.
RP Li, H (通讯作者)，Lanzhou Univ, Sch Publ Hlth, Lanzhou, Peoples R China.; Qu, JP (通讯作者)，Chinese Acad Sci, Northwest Inst Plateau Biol, Qinghai Prov Key Lab Restorat Ecol Cold Reg, Xining, Peoples R China.; Qu, JP; Li, H (通讯作者)，Chinese Acad Sci, Northwest Inst Plateau Biol, Key Lab Adaptat & Evolut Plateau Biota, Xining, Peoples R China.; Li, XZ (通讯作者)，Chinese Acad Sci, Chengdu Inst Biol, Key Lab Environm & Appl Microbiol, Environm Microbiol Key Lab Sichuan Prov, Chengdu, Peoples R China.; Li, H (通讯作者)，Lanzhou Univ, Coll Pastoral Agr Sci & Technol, Ctr Grassland Microbiome, State Key Lab Grassland Agroecosystems, Lanzhou, Peoples R China.
EM jpqu@nwipb.cas.cn; lixz@cib.ac.cn; lihuanzky@163.com
TC 0
Z9 0
PD JUL 6
PY 2022
VL 13
AR 950811
DI 10.3389/fmicb.2022.950811
UT WOS:000829417700001
DA 2023-03-23
ER

PT J
AU Liu, LK
   Zhao, GJ
   An, ZF
   Mu, XM
   Jiao, JY
   An, SS
   Tian, P
AF Liu, Likun
   Zhao, Guangju
   An, Zhengfeng
   Mu, Xingmin
   Jiao, Juying
   An, Shaoshan
   Tian, Peng
TI Effect of grazing intensity on alpine meadow soil quality in the eastern
   Qinghai-Tibet Plateau, China
SO ECOLOGICAL INDICATORS
DT Article
AB Grazing plays a critical role in the sustainable development of grassland. It has been convinced that grazing affects grassland productivity, however, researches on the relationship between grazing intensity and grassland soil quality remain inadequate in the alpine environment. This study compared ten soil quality indexes (SQIs) to quantitative assess the effect of different grazing intensities [no grazing (NG); light grazing (LG); moderate grazing (MG); heavy grazing (HG)] on the soil quality of alpine meadow in the 0-10 cm and 10-20 cm soil layers. Principal component analysis (PCA) and minimum data set (MDS) were applied to indicator selection and weight assignment. The fitting relationship and correlation between SQI-TDS and SQI-MDSs and the sensitivity index (SI) of ten SQIs were used to select the optimal SQI method. Our results showed that compared with NG and LG, HG and MG significantly decreased soil organic matter (SOM), total nitrogen (TN), available nitrogen (AN), total phosphorus (TP), and cation exchange capacity (CEC) (p < 0.05), whereas increased bulk density (BD) and pH. Besides, TN, TP, TK, SOM, Sand content, soil phosphatase activity (PHO), soil sucrase activity (SUC), and soil catalase activity (CAT) could well replace the TDS method to evaluate soil quality. The SQI calculated by the MDS4 with the non-linear scoring method (SQI-NL-MDS4) had the best performance in soil quality evaluation among ten SQIs. Compared with NG and LG, HG had a stronger negative effect on alpine meadow soil quality, especially in the 0-10 cm soil layer, which potentially aggravated leading to aggravating grassland degradation. We propose that reasonable grazing intensity management should be advocated to maintain the sustainable development of alpine meadow productivity.
C1 [Liu, Likun; Zhao, Guangju; Mu, Xingmin; Jiao, Juying; An, Shaoshan] Northwest A&F Univ, Inst Soil & Water Conservat, State Key Lab Soil Eros & Dryland Farming Loess Pl, 26 Xinong Rd, Yangling 712100, Shaanxi, Peoples R China.
   [Zhao, Guangju; Mu, Xingmin; Jiao, Juying; An, Shaoshan] Chinese Acad Sci & Minist Water Resources, Inst Soil & Water Conservat, State Key Lab Soil Eros & Dryland Farming Loess Pl, Xinong Rd 26, Yangling 712100, Shaanxi, Peoples R China.
   [An, Zhengfeng] Univ Alberta, Dept Renewable Resources, 442 Earth Sci Bldg, Edmonton, AB, Canada.
   [Tian, Peng] Northwest A&F Univ, Coll Nat Resources & Environm, 26 Xinong Rd, Yangling 712100, Shaanxi, Peoples R China.
   [Zhao, Guangju] Northwest A&F Univ, Inst Soil & Water Conservat, State Key Lab Soil Eros & Dryland Farming Loess Pl, 26 Xinong Rd, Yangling 712100, Shaanxi, Peoples R China.
RP Zhao, GJ (通讯作者)，Northwest A&F Univ, Inst Soil & Water Conservat, State Key Lab Soil Eros & Dryland Farming Loess Pl, 26 Xinong Rd, Yangling 712100, Shaanxi, Peoples R China.
EM gjzhao@ms.iswc.ac.cn
TC 4
Z9 4
PD AUG
PY 2022
VL 141
AR 109111
DI 10.1016/j.ecolind.2022.109111
EA JUL 2022
UT WOS:000856110100003
DA 2023-03-23
ER

PT J
AU Hao, XH
   Yang, JJ
   Dong, SK
   Shen, H
   He, FC
   Zhi, YL
   Kwaku, EA
   Tu, DJ
   Dou, SY
   Zhou, XL
   Yang, ZR
AF Hao, Xinghai
   Yang, Juejie
   Dong, Shikui
   Shen, Hao
   He, Fengcai
   Zhi, Yangliu
   Kwaku, Emmanuella A.
   Tu, Danjia
   Dou, Shengyun
   Zhou, Xueli
   Yang, Zhengrong
TI Impacts of Short-Term Grazing Intensity on the Plant Diversity and
   Ecosystem Function of Alpine Steppe on the Qinghai-Tibetan Plateau
SO PLANTS-BASEL
DT Article
AB Livestock grazing is the primary land use of grasslands worldwide. Grazing has been asserted to alter grassland ecosystem functions, such as productivity, nutrient cycling, and biodiversity conservation. However, few studies have focused on the impact of grazing intensity on the ecosystem multifunctionality (EMF) of alpine grasslands. We conducted a field experiment of manipulating sheep grazing intensity effects on alpine steppe by surveying plant community characteristics and ecosystem functions. Our results showed that plant community composition was altered with increasing grazing intensity, and the dominant species shifted from grasses and sedges to forbs. EMF was the highest under no grazing (CK) and the lowest under heavy grazing (HG), but there was insignificant difference between CK and HG. HG significantly decreased some indicators that reflected nutrient cycling functions, such as soil available nitrogen, plant leaf nitrogen (PN) and phosphorus content (PP). Furthermore, plant diversity had strong correlations with SOC, total nitrogen (TN), and PN. The results could provide scientific bases for biodiversity conservation and sustainable grazing management of alpine steppe.
C1 [Hao, Xinghai; Yang, Juejie; Dong, Shikui; Shen, Hao; He, Fengcai] Beijing Forestry Univ, Sch Grassland Sci, Beijing 100083, Peoples R China.
   [Dong, Shikui; Zhi, Yangliu; Kwaku, Emmanuella A.] Beijing Normal Univ, Sch Environm, State Key Joint Lab Environm Simulat & Pollut Con, Beijing 100875, Peoples R China.
   [Tu, Danjia; Dou, Shengyun; Zhou, Xueli; Yang, Zhengrong] Grassland Improvement Expt Stn Qinghai Prov, Gonghe 813099, Peoples R China.
RP Yang, JJ; Dong, SK (通讯作者)，Beijing Forestry Univ, Sch Grassland Sci, Beijing 100083, Peoples R China.; Dong, SK (通讯作者)，Beijing Normal Univ, Sch Environm, State Key Joint Lab Environm Simulat & Pollut Con, Beijing 100875, Peoples R China.
EM hxh199801@163.com; yangjuejie@bjfu.edu.cn; dongshikui@bjfu.edu.cn;
   shenhao2222@gmail.com; fengcai_he0327@163.com; yangliu_zhi@163.com;
   emmkwaku.17@gmail.com; tdjqh2022@163.com; tiebujiacaoye@126.com;
   zhouxuelia@163.com; 18609716488@163.com
TC 1
Z9 1
PD JUL
PY 2022
VL 11
IS 14
AR 1889
DI 10.3390/plants11141889
UT WOS:000832395000001
DA 2023-03-23
ER

PT J
AU Lan, TL
   Luo, XX
   Ma, QG
   Jiang, WT
   Xia, HX
AF Lan, Tianli
   Luo, Xiaoxiao
   Ma, Qinguo
   Jiang, Wangtao
   Xia, Huxi
TI Desertification Caused by Embankment Construction in Permafrost
   Environment on the Qinghai-Tibetan Plateau
SO ARABIAN JOURNAL FOR SCIENCE AND ENGINEERING
DT Article; Early Access
AB Desertification is a process of land degradation embodied in soil water reduction, soil deterioration and vegetation degradation. As an important factor to evaluate the desertification degree, the water content of shallow soil will infiltrate downward when permafrost degrades on the Qinghai-Tibet Plateau (QTP). With the development of transportation facilities on the QTP, embankment construction, which will directly change the surface cover and reduces the water content of shallow soil by degrading the permafrost. In this study, an embankment construction in the permafrost region of the QTP was selected and a hydro-thermo-vapor coupling model for the embankment-permafrost system was established. The mechanism and process of desertification caused by permafrost degradation were analyzed by the variations of geotemperature and soil water. The results show that: (1) embankment construction has increased the heat flowing into the ground, warmed the underlying permafrost and deepened the permafrost table by more than 10 m during 50 years. (2) Accompanied with the permafrost degradation, the shallow soil water migrates downward and accumulates near the deepening permafrost table, showing a funnel-shaped distribution. The average water content of shallow soil under the changed surface has decreased by 5-6% during 50 years, indicating the intensification of desertification. (3) Desertification and permafrost degradation on the QTP is interconnected by the redistribution of soil water. Desertification and permafrost degradation are the mutual promotion process on the QTP.
C1 [Lan, Tianli; Luo, Xiaoxiao; Ma, Qinguo; Jiang, Wangtao; Xia, Huxi] South China Univ Technol, State Key Lab Subtrop Bldg Sci, Guangzhou 510641, Guangdong, Peoples R China.
   [Ma, Qinguo] Chinese Acad Sci, Northwest Inst Ecoenvironm & Resources, State Key Lab Frozen Soil Engn, Lanzhou 730000, Peoples R China.
RP Ma, QG (通讯作者)，South China Univ Technol, State Key Lab Subtrop Bldg Sci, Guangzhou 510641, Guangdong, Peoples R China.; Ma, QG (通讯作者)，Chinese Acad Sci, Northwest Inst Ecoenvironm & Resources, State Key Lab Frozen Soil Engn, Lanzhou 730000, Peoples R China.
EM maqg@scut.edu.cn
TC 0
Z9 0
DI 10.1007/s13369-022-06988-y
EA JUL 2022
UT WOS:000819699100001
DA 2023-03-23
ER

PT J
AU Yang, T
   Li, Q
   Zou, Q
   Hamdi, R
   Cui, FQ
   Li, LH
AF Yang, Tao
   Li, Qian
   Zou, Qiang
   Hamdi, Rafiq
   Cui, Fengqi
   Li, Lanhai
TI Impact of Snowpack on the Land Surface Phenology in the Tianshan
   Mountains, Central Asia
SO REMOTE SENSING
DT Article
AB The accumulation and ablation processes of seasonal snow significantly affect the land surface phenology in a mountainous ecosystem. However, the ability of snow to regulate the alpine land surface phenology in the arid regions is not well described in the context of climate change. The impact of snowpack changes on land surface phenology and its driving factors were investigated in the Tianshan Mountains using the land surface phenology metrics derived from satellited products and a snow dataset from downscaled regional climate model simulations covering the period from 1983 to 2015. The results demonstrated that the annual mean start of growing season (SOS) and length of growing season (LOS) experienced a significant (p < 0.05) decrease and increase with a rate of -2.45 days/decade and 2.98 days/decade, respectively. The significantly advanced SOS and increased LOS were mainly seen in the Western Tianshan Mountains and Ili Valley regions with elevations from 2500 to 3500 m a.s.l and below 3000 m a.s.l, respectively. During the early spring, the significant decline in snow cover fraction (SCF) could advance the SOS. In contrast, snowmelt amount and annual maximum snow water equivalent (SWE) have an almost equally substantial positive correlation with annual maximum vegetation greenness. In particular, the SOS of grassland was the most sensitive to variations of snow cover fraction during early spring than that of other vegetation types, and their strong relationship was mainly located at elevations from 1500 to 2500 m a.s.l. Its greenness was significantly controlled by the annual maximum snow water equivalent in all elevation bands. Both decreased SCF and increased temperature in the early spring caused a significant advance of the SOS, consequently prolonging the LOS. Meanwhile, more SWE and snowmelt amount could significantly promote vegetation greenness by regulating the soil moisture. The results can improve the understanding of the snow ecosystem services in the alpine regions under climate change.
C1 [Yang, Tao; Zou, Qiang] Chinese Acad Sci, Inst Mt Hazards & Environm, Key Lab Mt Hazards & Surface Proc, Chengdu 610041, Peoples R China.
   [Li, Qian; Li, Lanhai] Chinese Acad Sci, Xinjiang Inst Ecol & Geog, State Key Lab Desert & Oasis Ecol, Urumqi 830011, Peoples R China.
   [Li, Qian; Li, Lanhai] Chinese Acad Sci, Ili Stn Watershed Ecosyst Res, Yili 835800, Peoples R China.
   [Hamdi, Rafiq] Royal Meteorol Inst, Meteorol & Climatol Res Dept, B-1180 Brussels, Belgium.
   [Cui, Fengqi] Univ Ghent, Dept Geog, B-9000 Ghent, Belgium.
   [Li, Lanhai] Chinese Acad Sci, Res Ctr Ecol & Environm Cent Asia, Urumqi 830011, Peoples R China.
RP Li, LH (通讯作者)，Chinese Acad Sci, Xinjiang Inst Ecol & Geog, State Key Lab Desert & Oasis Ecol, Urumqi 830011, Peoples R China.; Li, LH (通讯作者)，Chinese Acad Sci, Ili Stn Watershed Ecosyst Res, Yili 835800, Peoples R China.; Li, LH (通讯作者)，Chinese Acad Sci, Res Ctr Ecol & Environm Cent Asia, Urumqi 830011, Peoples R China.
EM yangtao@imde.ac.cn; liqian@ms.xjb.ac.cn; zouqiang@imde.ac.cn;
   rafiq.hamdi@meteo.be; fengqi.cui@ugent.be; lilh@ms.xjb.ac.cn
TC 3
Z9 3
PD JUL
PY 2022
VL 14
IS 14
AR 3462
DI 10.3390/rs14143462
UT WOS:000833259900001
DA 2023-03-23
ER

PT J
AU Liu, M
   Zhu, TB
   Tian, YQ
   Xu, XL
   Wang, YF
AF Liu, Min
   Zhu, Tongbin
   Tian, Yuqiang
   Xu, Xingliang
   Wang, Yanfen
TI Plant functional groups shift their nitrogen uptake during restoration
   of degraded alpine grasslands
SO LAND DEGRADATION & DEVELOPMENT
DT Article
AB Alpine grasslands are undergoing severe degradation and are mainly restored through fencing. Numerous studies have explored the patterns, processes, and mechanisms of plant and soil during degradation, but few have been conducted on nitrogen (N) uptake by plant functional groups during restoration. An alpine meadow and an alpine steppe on the Tibetan Plateau were chosen to carry out in situ N-15 labelling experiments in the forms of NH4+, NO3-, and glycine during restoration. Short-, moderate-, and long-term restoration periods were explored, and plants were classified by functional groups into grasses, sedges, and forbs. Our results found biomass of grasses increased and that of sedges decreased with restoration in alpine meadow. In alpine steppe, forbs gradually became dominant in the community biomass by 58% during restoration. Long-term restoration increased NH4+ uptake by grasses in alpine meadow. The total N uptake rates by grasses increased, but by forbs decreased during restoration in alpine meadow. Restoration decreased the total N uptake rates of grasses and forbs in alpine steppe. Chemical niche in N uptake was discovered during long-term restoration in alpine meadow and during moderate-term restoration in alpine steppe. We conclude that restoration alters the biomass composition of grasses, sedges, and forbs in alpine grasslands and shifts N uptake partitions. Chemical niche in N uptake by different functional groups in grasslands during restoration can decrease the fierce competition for N. Our results provide a synthesis for plant N utilization from soil during restoration of degraded grasslands from the perspective of shifting N uptake strategies.
C1 [Liu, Min; Xu, Xingliang] Chinese Acad Sci, Key Lab Ecosyst Network Observat & Modeling, Inst Geog Sci & Nat Resources Res, 11A,Datun Rd, Beijing 100101, Peoples R China.
   [Liu, Min] Univ Chinese Acad Sci, Coll Resources & Environm, Beijing 101408, Peoples R China.
   [Zhu, Tongbin] Chinese Acad Geol Sci, Karst Dynam Lab, MLR & Guangxi, Inst Karst Geol, Guilin 541004, Peoples R China.
   [Tian, Yuqiang] Beijing Normal Univ, State Key Lab Earth Surface Proc & Resource Ecol, Beijing 100875, Peoples R China.
   [Tian, Yuqiang] Beijing Normal Univ, Fac Geog Sci, Sch Nat Resources, Beijing 100875, Peoples R China.
   [Wang, Yanfen] Univ Chinese Acad Sci, Coll Life Sci, Beijing 101408, Peoples R China.
RP Xu, XL (通讯作者)，Chinese Acad Sci, Key Lab Ecosyst Network Observat & Modeling, Inst Geog Sci & Nat Resources Res, 11A,Datun Rd, Beijing 100101, Peoples R China.; Wang, YF (通讯作者)，Univ Chinese Acad Sci, Coll Life Sci, Beijing 101408, Peoples R China.
EM xuxl@igsnrr.ac.cn; yfwang@ucas.ac.cn
TC 0
Z9 0
PD SEP
PY 2022
VL 33
IS 15
BP 2898
EP 2910
DI 10.1002/ldr.4363
EA JUN 2022
UT WOS:000817786400001
DA 2023-03-23
ER

PT J
AU Wang, L
   Jing, YY
   Xu, CL
   Yu, XJ
AF Wang, Lin
   Jing, Yuanyuan
   Xu, Changlin
   Yu, Xiaojun
TI Effect of Grazing Treatments on Phenotypic and Reproductive Plasticity
   of Kobresia humilis in Alpine Meadows of the Qinghai-Tibet Plateau
SO FRONTIERS IN ENVIRONMENTAL SCIENCE
DT Article
AB Plant phenotypic and reproductive plasticity is strongly influenced by long-term grazing activities. It is important to understand the life history of dominant plant species, such as Kobresia humilis of alpine meadow, for the stability and sustainable grazing administration meadow on the Qinghai-Tibetan Plateau (QTP). We compared the effects of different grazing treatments (grazing yak, Y; grazing Tibetan sheep, S; and grazing Tibetan sheep and yak, S+Y) on the reproductive and phenotypic plasticity of K. humilis in an alpine meadows on the northeastern margin of the Qilian Mountains in China. The results showed that different grazing treatments had significantly effects on the K. humilis phenotype and reproductive plasticity. The Y treatment significantly reduced the plant height, crown width and K. humilis biomass, but increased the density, which was 1.27 and 1.53 times higher than that in the S+Y and S treatments, respectively. Further, the S+Y treatment significantly increased the crown width, biomass, and future life expectancy of K. humilis. Whereas the S treatment increased the height of K. humilis significantly, which was 1.57 and 1.10 times higher than that in the Y and S+Y treatments, respectively. Both Y and S treatments significantly increased the sexual reproduction efficacy of K. humilis but reduced the storage efficacy. The storage efficacy at S+Y treatment was highest among these treatments. Further, grazing treatments did not change the resource allocation strategy of K. humilis, while the sexual reproductive efficacy was significantly higher than the vegetative reproduction efficacy. The storage efficacy was significantly higher than the growth efficacy among the different grazing treatments. The increase of Cyperaceae indicates the degradation of Cyperaceae-Poaceae meadows. This study showed that grazing Tibetan sheep is a more sustainable grazing method in cold season pastures of alpine meadows on the QTP.
C1 [Wang, Lin; Jing, Yuanyuan; Xu, Changlin; Yu, Xiaojun] Gansu Agr Univ, Sino US Res Ctr Sustainable Grassland & Livestock, Minist Educ, Grassland Sci Coll,Grassland Ecosyst Key Lab, Lanzhou, Peoples R China.
RP Yu, XJ (通讯作者)，Gansu Agr Univ, Sino US Res Ctr Sustainable Grassland & Livestock, Minist Educ, Grassland Sci Coll,Grassland Ecosyst Key Lab, Lanzhou, Peoples R China.
EM yuxj@gsau.edu.cn
TC 0
Z9 0
PD JUN 24
PY 2022
VL 10
AR 903763
DI 10.3389/fenvs.2022.903763
UT WOS:000827492400001
DA 2023-03-23
ER

PT J
AU Maurischat, P
   Lehnert, L
   Zerres, VHD
   Tran, TV
   Kalbitz, K
   Rinnan, A
   Li, XG
   Dorji, T
   Guggenberger, G
AF Maurischat, Philipp
   Lehnert, Lukas
   Zerres, Vinzenz H. D.
   Tran, Tuong Vi
   Kalbitz, Karsten
   Rinnan, Asmund
   Li, Xiao Gang
   Dorji, Tsechoe
   Guggenberger, Georg
TI The glacial-terrestrial-fluvial pathway: A multiparametrical analysis of
   spatiotemporal dissolved organic matter variation in three catchments of
   Lake Nam Co, Tibetan Plateau
SO SCIENCE OF THE TOTAL ENVIRONMENT
DT Article
AB The Tibetan Plateau (TP) is a sensitive alpine environment of global importance, being Asia's water tower, featuring vast ice masses and comprising the world's largest alpine grasslands. Intensified land-use and pronounced global climate change have put pressure on the environment of the TP. We studied the tempo-spatial variability of dissolved organic matter (DOM) to better understand the fluxes of nutrients and energy from terrestrial to aquatic ecosystems in the TP. We used a multiparametrical approach, based on inorganic water chemistry, dissolved organic carbon (DOC) concentration, dissolved organic matter (DOM) characteristics (chromophoric DOM, fluorescence DOM and delta C-13 of DOM) in stream samples of three catchments of the Nam Co watershed and the lake itself. Satellite based plant cover estimates were used to link biogeochemical data to the structure and degradation of vegetation zones in the catchments. Catchment streams showed site-specific DOM signatures inherited fromglaciers, wetlands, groundwater, and Kobresia pygmaea pastures. By comparing streamand lake samples, we found DOM processing and unification by loss of chromophoric DOM-signatures and a change towards an autochthonous source of lake DOM. DOM-diversity was largest in the headwaters of the catchments and heavily modified in terminal aquatic systems. Seasonality was characterized by a minor influence of freshet and by a very strong impact of the Indian summermonsoon onDOMcomposition, with more microbial DOM sources. The DOM of Lake NamCo differed chemically fromstreamwater samples, indicating the lake to be a quasi-marine environment in regards to the degree of chemical modification and sources of DOM. DOM-proved to be a powerful marker to elucidate consequences of land use and climatic change on biogeochemical processes in High Asian alpine ecosystems.
C1 [Maurischat, Philipp; Guggenberger, Georg] Leibniz Univ Hannover, Inst Soil Sci, Hannover, Germany.
   [Lehnert, Lukas; Zerres, Vinzenz H. D.] Ludwig Maximilians Univ Munchen, Dept Geog, Munich, Germany.
   [Tran, Tuong Vi] Leibniz Univ Hannover, Inst Fluid Mech & Environm Phys Civil Engn, Hannover, Germany.
   [Kalbitz, Karsten] Tech Univ Dresden, Inst Soil Sci & Site Ecol, Dresden, Germany.
   [Rinnan, Asmund] Univ Copenhagen, Dept Food Sci, Copenhagen, Denmark.
   [Li, Xiao Gang] Lanzhou Univ, Sch Life Sci, Lanzhou, Peoples R China.
   [Dorji, Tsechoe] Chinese Acad Sci, Inst Tibetan Plateau Res, Key Lab Alpine Ecol & Biodivers, Lhasa, Tibet Autonomou, Peoples R China.
RP Maurischat, P (通讯作者)，Leibniz Univ Hannover, Inst Soil Sci, Hannover, Germany.
EM maurischat@ifbk.uni-hannover.de
TC 0
Z9 0
PD SEP 10
PY 2022
VL 838
AR 156542
DI 10.1016/j.scitotenv.2022.156542
EA JUN 2022
PN 4
UT WOS:000865767900009
DA 2023-03-23
ER

PT J
AU Huang, YZ
   Xin, ZB
   Dor-ji, T
   Wang, YF
AF Huang, Yanzhang
   Xin, Zhongbao
   Dor-ji, Tsechoe
   Wang, Yafeng
TI Tibetan Plateau greening driven by warming-wetting climate change and
   ecological restoration in the 21st century
SO LAND DEGRADATION & DEVELOPMENT
DT Article
AB High altitude areas play an essential role in the global climate system, and their fragile ecosystems sensitively respond to climate change and human activities. An improved understanding of the influences of multiple factors on the spatiotemporal dynamics of vegetation is needed. This study aimed to understand further the impacts of climate, geography, and human on vegetation and disentangle the contributions of climate and humans to vegetation changes using the MOD13Q1 enhanced vegetation index (EVI, 2000-2019). Greening was detected for 70% of the Tibetan Plateau under increased warming and wetting in the 21st century. A rise in temperature of up to 0.66 +/- 0.49 degrees C decade(-1) occurred over 2/3 of the Tibetan Plateau, while precipitation increased slightly. In particular, significant greening covered 1/4 of the Tibetan Plateau and occurred within the steppe and desert on the northern due to wetting and ecological protection. Browning depended on urbanization, overgrazing, and lake expansion in 1.9% of the total area. Orbicular browning around lakes accounted for 18.4% of significant browning, and significant browning trends were also detected in densely populated cities situated at low-altitude and flat areas. The EVI was more strongly positively correlated with the annual mean minimum temperature than the annual mean temperature and maximum temperature and was sensitive to extreme low precipitation events. Residual analysis showed that the relative contribution of climate change was 34%, and that of human activities was 66%. A comprehensive description of the vegetation changes on the Tibetan Plateau will help humans to cope with climate change and ecosystem evolution in high altitude.
C1 [Huang, Yanzhang; Xin, Zhongbao] Beijing Forestry Univ, Sch Soil & Water Conservat, Beijing 100083, Peoples R China.
   [Huang, Yanzhang; Xin, Zhongbao] Beijing Forestry Univ, Sch Soil & Water Conservat, CNERN, Jixian Natl Forest Ecosyst Observat & Res Stn, Beijing, Peoples R China.
   [Dor-ji, Tsechoe] Chinese Acad Sci, Inst Tibetan Plateau Res, Key Lab Alpine Ecol, Beijing, Peoples R China.
   [Dor-ji, Tsechoe; Wang, Yafeng] Chinese Acad Sci, Inst Tibetan Plateau Res, Beijing, Peoples R China.
RP Xin, ZB (通讯作者)，Beijing Forestry Univ, Sch Soil & Water Conservat, Beijing 100083, Peoples R China.
EM xinzhongbao@126.com
TC 3
Z9 3
PD AUG 30
PY 2022
VL 33
IS 14
BP 2407
EP 2422
DI 10.1002/ldr.4319
EA JUN 2022
UT WOS:000806737000001
DA 2023-03-23
ER

PT J
AU Yang, QW
   Pei, XJ
   Fu, C
AF Yang, Qingwen
   Pei, Xiangjun
   Fu, Cheng
TI Effect of Polymer Mixtures on Physical-Chemical Properties of Sandy Soil
   and Plant Growth
SO FRONTIERS IN ECOLOGY AND EVOLUTION
DT Article
AB Serious desertification problems were found in alpine grassland of the Qinghai-Tibet Plateau, China. The rehabilitation progress of degraded grassland is slow under natural conditions that have low rainfall and large evaporation. Organic agent-solidified soil is one of the most important measurements that limit desertification and grassland conservation-restoration. However, the characteristics of vegetation growth and development in solidified soil need to be studied in depth. This research is based on the modified carboxymethyl cellulose (MCMC) of independent development. Based on the sand soil taken from moving sandy land of Zoige, potted plants were tested in the environmental chamber at the laboratory. The physical, chemical, and biological characteristics of root soil were monitored for more than 7 months. As a result, the plant biomass in the experimental group increased, lodging rate decreased, drought tolerance and survival rate increased, and the number of plant roots and root surface area index, root cross-sectional area ratio, and root volume ratio increased compared with the matched group. It is shown that MCMC can effectively promote plant root development and improve plant drought tolerance and lodging resistance. We also found that, compared with the matched group, the values of the rhizosphere soil mass, root soil mass, and soil crust layer thickness of the experimental group were much higher, meaning that MCMC has strengthened the root soil-fixation ability and soil-crusting ability of plants. The soil nutrient indexes and bioactivity of the experimental group were higher than the matched group, indicating that MCMC has a positive influence on soil maturation. The quantitative description model of soil aging enhancement of MCMC material during root growth and development was established to explore the soil-fixation mechanism of MCMC plant root succession and provided an important scientific basis and technical support for the conservation and restoration of alpine grassland desertification grassland.
C1 [Yang, Qingwen; Pei, Xiangjun] Chengdu Univ Technol, State Key Lab Geohazard Prevent & Geoenvironm Prot, Chengdu, Peoples R China.
   [Yang, Qingwen] Chengdu Univ Technol, Postdoc Res Stn Civil Engn, Chengdu, Peoples R China.
   [Fu, Cheng] Chengdu Univ Technol, Coll Environm & Civil Engn, Chengdu, Peoples R China.
RP Pei, XJ (通讯作者)，Chengdu Univ Technol, State Key Lab Geohazard Prevent & Geoenvironm Prot, Chengdu, Peoples R China.; Fu, C (通讯作者)，Chengdu Univ Technol, Coll Environm & Civil Engn, Chengdu, Peoples R China.
EM Peixj0119@tom.com; Fucheng18482175722@163.com
TC 0
Z9 0
PD JUN 6
PY 2022
VL 10
AR 889357
DI 10.3389/fevo.2022.889357
UT WOS:000813213800001
DA 2023-03-23
ER

PT J
AU Abalori, TA
   Cao, WX
   Weobong, CAA
   Li, W
   Wang, SL
   Deng, XX
AF Abalori, Theophilus Atio
   Cao, Wenxia
   Weobong, Conrad Atogi-Akwoa
   Li, Wen
   Wang, Shilin
   Deng, Xiuxia
TI Spatial Vegetation Patch Patterns and Their Relation to Environmental
   Factors in the Alpine Grasslands of the Qilian Mountains
SO SUSTAINABILITY
DT Article
AB Globally, grasslands are affected by climate change and unsustainable management practices which usually leads to transitions from stable, degraded and then to desertification. Spatial vegetation patch configurations are regarded as key indicators of such transitions. Understanding the relationships between this grass-land vegetation and its environment is key to vegetation restoration projects. Spatial vegetation patch patterns were chosen across different soil and topographic conditions. Patch numbers, perimeter, and cover of each patch were measured along transects of each patch type. Using field surveys and multivariate statistical analysis, we investigated the differences in vegetation biomass and distribution and soil properties of four typical alpine plant species patches along with a range of environmental and topographic conditions. It was found that topographic conditions and soil properties, particularly soil moisture explained most of the variation in spatial patch vegetation characteristics and thus control vegetation restoration in the alpine grassland. The Kobresia humilis, Blysmus sinocompressus and Iris lactea patches under the drylands recorded small patch sizes, large patch numbers, low connectivity, and large total perimeter per unit area. Generally, species within the high moisture sites recorded small patch numbers, a large fraction of vegetation cover and a small total perimeter per m(2). Patches in limited soil moisture areas recorded patch configurations indicating they are unstable and undergoing degradation and therefore need urgent restoration attention to forestall their further degradation and its resultant effect of desertification. These results would provide quantitative easy-to-use indicators for vegetation degradation and help in vegetation restoration projects.
C1 [Abalori, Theophilus Atio; Cao, Wenxia; Wang, Shilin; Deng, Xiuxia] Gansu Agr Univ, Sino US Res Ctr Sustainable Grassland & Livestock, Grassland Ecosyst Key Lab, Minist Educ,Grassland Sci Coll, Lanzhou 730070, Peoples R China.
   [Weobong, Conrad Atogi-Akwoa] Univ Dev Studies, Fac Nat Resources & Environm, POB 1882, Tamale, Ghana.
   [Li, Wen] Qinghai Univ, Key Lab Dev Forage Germplasm Qinghai Tibetan Plat, Qinghai Acad Anim Sci & Vet Med, Xining 810003, Peoples R China.
RP Cao, WX (通讯作者)，Gansu Agr Univ, Sino US Res Ctr Sustainable Grassland & Livestock, Grassland Ecosyst Key Lab, Minist Educ,Grassland Sci Coll, Lanzhou 730070, Peoples R China.
EM abalorit@yahoo.com; caowenxia@foxmail.com; conradweobong@yahoo.com;
   fosuaama994@yahoo.com; mroseirichard@yahoo.com; nanasei2000@gmail.com
TC 0
Z9 0
PD JUN
PY 2022
VL 14
IS 11
AR 6738
DI 10.3390/su14116738
UT WOS:000808722800001
DA 2023-03-23
ER

PT J
AU Cao, JJ
   Jiao, YM
   Che, RX
   Holden, NM
   Zhang, XF
   Biswas, A
   Feng, Q
AF Cao, Jianjun
   Jiao, Yumeng
   Che, Rongxiao
   Holden, Nicholas M.
   Zhang, Xiaofang
   Biswas, Asim
   Feng, Qi
TI The effects of grazer exclosure duration on soilmicrobial communities on
   the Qinghai-Tibetan Plateau
SO SCIENCE OF THE TOTAL ENVIRONMENT
DT Article
AB While determining the response of soil microbes to grazer exclosure duration is critical to understanding ecosystem restoration processes, few studies have focused on this issue. With seasonal grazing as a control, microbes of alpine grassland soils under 5, 13, 22, and 39 years of grazer exclosure situated in the eastern part of the Qinghai-Tibetan Plateau, were examined. Microbial diversity was determined through Illumina high-throughput sequencing of the 16S rRNA gene and an internal transcription spacer (ITS). We found that soil bacterial a-diversity showed insignificant differences between seasonal grazing and grazer exclosure and among the grazer exclosures of different durations, while fungal a-diversity under the 5-year grazer exclosure was significantly different from those under the other treatments. Soil microbial community profiles under the 13-, 22-, and 39-year grazer exclosures were significantly different compared to those under the seasonal grazing or 5-year grazer exclosure. Briefly, longer exclosure durations led to a higher relative abundance of multiple copiotrophic microbial lineages (e.g., beta-Proteobacteria, Rhizobiales, and Frankiales), whereas several oligotrophic microbial lineages (e.g., Chloroflexi, Leotiomycetes, and Xylariales) gradually and significantly decreased. Functional predictions suggest that as grazer exclosure duration was extended, the relative abundance of nitrogen fixers increased, while the proportions of plant pathogenic fungi decreased. This indicates that long-term grazer exclosure duration may contribute to enhanced soil nitrogen fixation and grassland health by maintaining plant growth and decreasing the risk of plant disease. However, this may have a resource cost as plant productivity and soil organic carbon both decreased with the extension of grazer exclosure duration. Therefore, the agroecology effect of grazer exclosure duration on the diversity and abundance of soil nitrogen fixing bacteria and plant pathogen fungi, should be given more attention in the cold and humid portion of the Qinghai-Tibetan Plateau.
C1 [Cao, Jianjun; Jiao, Yumeng] Northwest Normal Univ, Coll Geog & Environm Sci, Lanzhou 730070, Peoples R China.
   [Cao, Jianjun] Northwest Normal Univ, Key Lab Ecofunct Polymer Mat, Minist Educ, Lanzhou 730070, Peoples R China.
   [Cao, Jianjun] Northwest Normal Univ, Coll Geog & Environm Sci, Key Lab Resource Environm & Sustainable Dev Oasis, Lanzhou 730070, Peoples R China.
   [Che, Rongxiao] Yunnan Univ, Inst Int Rivers & Ecosecur, Kunming 650091, Peoples R China.
   [Holden, Nicholas M.] Univ Coll Dublin, Agr & Food Sci Ctr, UCD Sch Biosyst & Food Engn, Dublin 4, Ireland.
   [Zhang, Xiaofang; Feng, Qi] Chinese Acad Sci, Northwest Inst Ecol & Environm Resources, Key Lab Ecohydrol Inland River Basin, Alashan Desert Ecohydrol Expt Res Stn, Lanzhou 730000, Peoples R China.
   [Zhang, Xiaofang] Univ Chinese Acad Sci, Beijing 100049, Peoples R China.
   [Biswas, Asim] Univ Guelph, Sch Environm Sci, 50 Stone Rd East, Guelph, ON N1G 2W1, Canada.
RP Che, RX (通讯作者)，Yunnan Univ, Inst Int Rivers & Ecosecur, Kunming 650091, Peoples R China.; Feng, Q (通讯作者)，Chinese Acad Sci, Northwest Inst Ecol & Environm Resources, Key Lab Ecohydrol Inland River Basin, Alashan Desert Ecohydrol Expt Res Stn, Lanzhou 730000, Peoples R China.
EM cherongxiao@ynu.edu.cn; qifeng@lzb.ac.cn
TC 2
Z9 2
PD SEP 15
PY 2022
VL 839
AR 156238
DI 10.1016/j.scitotenv.2022.156238
EA MAY 2022
UT WOS:000833542600011
DA 2023-03-23
ER

PT J
AU Teng, YM
   Zhan, JY
   Liu, SL
   Agyemanga, FB
   Li, ZH
   Wang, C
   Liu, W
AF Teng, Yanmin
   Zhan, Jinyan
   Liu, Shiliang
   Agyemanga, Frank Boappeah
   Li, Zhihui
   Wang, Chao
   Liu, Wei
TI Integrating ecological and social vulnerability assessment in Qinghai
   Province, China
SO PHYSICS AND CHEMISTRY OF THE EARTH
DT Article
AB Vulnerability assessment has become a critical issue and an important approach for regional sustainable development research. Qinghai Province, which located in the northeast part of the Qinghai-Tibet Plateau, suffers a severe grassland degradation caused by human activities. Grassland degradation constrains the development of local animal husbandry and further affects the vulnerability of social system. In this study, based on the vulnerability assessment framework of exposure-sensitivity-adaptability, two index systems were established including ecological and social aspects. The entropy weight method was used to determine the index weight. The variations of ecological vulnerability (EV) and social vulnerability (SV) of Qinghai Province were assessed from 1995 to 2015. Results showed that EV in Qinghai Province increased from east to west, and decreased from north to south, while SV showed an opposite trend. Key ecologically fragile areas were mainly located in the Qaidam Basin and western Three-River Headwaters Region, while key SV areas were mainly distributed in the Qilian Mountains and eastern Three-River Headwaters Region. The overall EV showed a decreasing trend through time, but increased in several local areas. SV dropped significantly during study period, especially in the eastern part of Qinghai Province. The results will help to identify key vulnerable areas of Qinghai Province and provide a reference for the region to formulate sustainable development strategies.
C1 [Teng, Yanmin; Zhan, Jinyan; Liu, Shiliang; Agyemanga, Frank Boappeah; Wang, Chao; Liu, Wei] Beijing Normal Univ, Sch Environm, State Key Lab Water Environm Simulat, Beijing 100875, Peoples R China.
   [Li, Zhihui] Chinese Acad Sci, Inst Geog Sci & Nat Resources Res, Key Lab Land Surface Pattern & Simulat, Beijing 100101, Peoples R China.
RP Zhan, JY (通讯作者)，Beijing Normal Univ, Sch Environm, State Key Lab Water Environm Simulat, Beijing 100875, Peoples R China.
EM zhanjy@bnu.edu.cn
TC 6
Z9 6
PD JUN
PY 2022
VL 126
AR 103115
DI 10.1016/j.pce.2022.103115
EA MAY 2022
UT WOS:000807375700002
DA 2023-03-23
ER

PT J
AU Li, T
   Cui, LZ
   Scotton, M
   Dong, JF
   Xu, ZH
   Che, RX
   Tang, L
   Cai, SH
   Wu, WC
   Andreatta, D
   Wang, YF
   Song, XF
   Hao, YB
   Cui, XY
AF Li, Tong
   Cui, Lizhen
   Scotton, Michele
   Dong, Junfu
   Xu, Zhihong
   Che, Rongxiao
   Tang, Li
   Cai, Shuohao
   Wu, Wenchao
   Andreatta, Davide
   Wang, Yanfen
   Song, Xiufang
   Hao, Yanbin
   Cui, Xiaoyong
TI Characteristics and trends of grassland degradation research
SO JOURNAL OF SOILS AND SEDIMENTS
DT Article
AB Purpose Grasslands are the largest type of terrestrial ecosystem on the earth, providing rich and unique ecosystem services. However, climate change and human activities have triggered a global degradation of grasslands, which has become a major ecological crisis. In this study, a scientometric analysis was performed to explore the hotspots and frontiers of global grassland degradation research. Materials and methods Two methods involving visualization were used to analyze these data: document co-citation analysis and burst analysis based on the papers indexed in the Web of Science (WOS) during 1970-2020. Results and discussion A total of 3580 research papers related to grassland degradation research and 54,666 references were included. The results showed that Harris's paper in 2010 had the strongest burst value of 26.2, far larger than any other, which shows that this paper was a turning point in the research process. The document co-citation network was divided into 14 main theme clusters. The most influential and emerging research theme clusters were including alpine meadow, grazing exclusion, alpine region, and human activities. Alpine meadow was the largest cluster lasting from 2010 to 2020, indicating that this topic is still active in grassland degradation research. Furthermore, research focus has transferred toward grasslands in Qinghai-Tibetan Plateau. The topic of grazing exclusion is both classic and currently active as it lasted as a research hotspot for 15 years (2004-2018). However, the extent and state of grazing effects research are unclear. Conclusions As the first scientometric review on grassland degradation research, our study identified the research hotspots and their shifts over the past 50 years, pointing to some potential research frontiers in the future. The scientometric analysis is a useful tool for a quantitative evaluation of research hotspots and trends of global grassland degradation.
C1 [Li, Tong; Dong, Junfu; Tang, Li; Cai, Shuohao; Wang, Yanfen] Univ Chinese Acad Sci, Coll Resources & Environm, Beijing 100049, Peoples R China.
   [Li, Tong; Xu, Zhihong; Tang, Li] Griffith Univ, Sch Environm & Sci, Ctr Planetary Hlth & Food Secur, Nathan, Qld 4111, Australia.
   [Li, Tong; Cui, Lizhen; Tang, Li; Wu, Wenchao; Hao, Yanbin; Cui, Xiaoyong] Univ Chinese Acad Sci, Coll Life Sci, Beijing 100049, Peoples R China.
   [Scotton, Michele; Andreatta, Davide] Univ Padua, Dept Agron Anim & Environm, Nat Resources, I-35020 Foodlegnaro, Italy.
   [Dong, Junfu] Shandong Univ, Inst Marine Sci & Technol, Qingdao 266237, Peoples R China.
   [Che, Rongxiao] Yunnan Univ, Inst Int Rivers & Eco Secur, Kunming 650091, Yunnan, Peoples R China.
   [Wang, Yanfen; Hao, Yanbin; Cui, Xiaoyong] Beijing Yanshan Earth Crit Zone Natl Res Stn, Beijing 100049, Peoples R China.
   [Song, Xiufang] Chinese Acad Sci, Natl Sci Lib, Beijing 100190, Peoples R China.
RP Xu, ZH (通讯作者)，Griffith Univ, Sch Environm & Sci, Ctr Planetary Hlth & Food Secur, Nathan, Qld 4111, Australia.; Cui, XY (通讯作者)，Univ Chinese Acad Sci, Coll Life Sci, Beijing 100049, Peoples R China.; Cui, XY (通讯作者)，Beijing Yanshan Earth Crit Zone Natl Res Stn, Beijing 100049, Peoples R China.
EM zhihong.xu@griffith.edu.au; cuixy@ucas.ac.cn
TC 4
Z9 4
PD JUL
PY 2022
VL 22
IS 7
BP 1901
EP 1912
DI 10.1007/s11368-022-03209-9
EA MAY 2022
UT WOS:000803118200001
DA 2023-03-23
ER

PT J
AU Li, T
   Cai, SH
   Singh, RK
   Cui, LZ
   Fava, F
   Tang, L
   Xu, ZH
   Li, CJ
   Cui, XY
   Du, JQ
   Hao, YB
   Liu, YX
   Wang, YF
AF Li, Tong
   Cai, Shuohao
   Singh, Ranjay K.
   Cui, Lizhen
   Fava, Francesco
   Tang, Li
   Xu, Zhihong
   Li, Congjia
   Cui, Xiaoyong
   Du, Jianqing
   Hao, Yanbin
   Liu, Yuexian
   Wang, Yanfen
TI Livelihood resilience in pastoral communities: Methodological and field
   insights from Qinghai-Tibetan Plateau
SO SCIENCE OF THE TOTAL ENVIRONMENT
DT Article
AB as the Qinghai Tibetan Plateau (QTP). This research aimed to fill the gap of assessing herders' livelihood resilience using more inclusive method. Using survey data from 758 pastoralists, complemented with focus group discussions and transect walks in the Three River Headwater Region (TRHR) on the QTP, we first developed a livelihood resilience evaluation index comprising dimensions of buffer capacity, self-organization and learning capacity. The method of entropy-TOPSIS was then applied to assess the livelihood resilience of local herders, and the spatial patterns were analyzed by spatial autocorrelation method. The results showed the overall level of pastoral livelihood resilience resulted weak, with an east to west spatial gradient toward lower livelihood resilience. Self-organization was the most important dimensions of livelihood resilience, with social cohesion being a dominant factor. Buffer capacity resulted the less important, but the natural capital was significantly higher than the other four livelihood capitals. Furthermore, the northeastern region was a hotspot, while the northwestern region was a cold spot of livelihood resilience. While pastoral populations in the TRHR had high self-organization abilities and potentially high learning capacities, the overall low buffer capacity and livelihood capital limited the improvement of their livelihood resilience. The key findings
C1 [Li, Tong; Cai, Shuohao; Tang, Li; Du, Jianqing; Liu, Yuexian; Wang, Yanfen] Univ Chinese Acad Sci, Coll Resources & Environm, Beijing 100049, Peoples R China.
   [Li, Tong; Tang, Li; Xu, Zhihong] Griffith Univ, Ctr Planetary Hlth & Food Secur, Sch Environm & Sci, Brisbane, Qld 4111, Australia.
   [Singh, Ranjay K.] Cent Soil Salin Res Inst, ICAR, Karnal 132001, Haryana, India.
   [Cui, Lizhen; Li, Congjia; Cui, Xiaoyong; Hao, Yanbin] Univ Chinese Acad Sci, Coll Life Sci, Beijing 100049, Peoples R China.
   [Singh, Ranjay K.] Univ Milan, Dept Environm Sci & Policy, Festa Perdono 7, I-20122 Milan, Italy.
   [Cui, Xiaoyong; Hao, Yanbin; Wang, Yanfen] Beijing Yanshan Earth Crit Zone Natl Res Stn, Beijing 100409, Peoples R China.
   [Cui, Xiaoyong; Hao, Yanbin; Wang, Yanfen] Chinese Acad Sci, CAS Ctr Excellence Tibetan Plateau Earth Sci, Beijing 100101, Peoples R China.
RP Wang, YF (通讯作者)，Univ Chinese Acad Sci, Coll Resources & Environm, Beijing 100049, Peoples R China.; Cui, XY (通讯作者)，Univ Chinese Acad Sci, Coll Life Sci, Beijing 100049, Peoples R China.
EM cuixy@ucas.ac.cn; jqdu@ucas.ac.cn; ybhao@ucas.ac.cn;
   liuyuexian@ucas.ac.cn; yfwang@ucas.ac.cn
TC 4
Z9 4
PD SEP 10
PY 2022
VL 838
AR 155960
DI 10.1016/j.scitotenv.2022.155960
EA MAY 2022
PN 2
UT WOS:000806355600014
DA 2023-03-23
ER

PT J
AU Zhang, ZC
   Liu, YF
   Cui, Z
   Huang, Z
   Liu, Y
   Leite, PAM
   Zhao, JX
   Wu, GL
AF Zhang, Zhenchao
   Liu, Yi-Fan
   Cui, Zeng
   Huang, Ze
   Liu, Yu
   Leite, Pedro A. M.
   Zhao, Jingxue
   Wu, Gao-Lin
TI Shrub encroachment impaired the structure and functioning of alpine
   meadow communities on the Qinghai-Tibetan Plateau
SO LAND DEGRADATION & DEVELOPMENT
DT Article
AB Shrub encroachment has been rapidly occurring due to climate change, with profound ecological consequences for the alpine meadows of the Qinghai-Tibetan Plateau. Here, we conducted field surveys along a shrub coverage gradient to examine the effects of shrub encroachment on the structure and functioning of alpine meadows' plant communities. Our results showed that the overall coverage, density, aboveground biomass, species richness, and diversity of meadow community gradually declined with increasing levels of shrub encroachment, especially when shrub coverage exceeded 60%. Aboveground ecosystem multifunctionality also decreased along the shrub coverage gradient. With 90% shrub coverage, the relative importance value of the forbs functional group significantly increased while the Cyperaceae functional group showed the opposite trend: the originally dominant sedges Carex moorcroftii and Kobresia myosuroides were replaced by the forbs Androsace umbellate and Polygonum sparsipilosum. Additionally, shrub encroachment had a strong effect on nonrandom herb species extinction and colonization. At shrub coverages higher than 60%, there were 9 herb species absent and 18 new species colonizing-7 of which were only observed in meadows with 90% shrub coverage. Rare species and those with lower stature were more likely to go extinct, while taller and shade-tolerant species tended to colonize areas with increasing shrub coverage. Overall, our results indicate that shrub encroachment negatively affects herbaceous community structure and functioning, which has important implications for the management of alpine meadows of the Qinghai-Tibetan Plateau under ongoing climate change.
C1 [Zhang, Zhenchao; Liu, Yi-Fan; Cui, Zeng; Huang, Ze; Liu, Yu; Wu, Gao-Lin] Northwest A&F Univ, Inst Soil & Water Conservat, State Key Lab Soil Eros & Dryland Farming Loess P, Yangling 712100, Peoples R China.
   [Zhang, Zhenchao; Liu, Yi-Fan; Cui, Zeng; Huang, Ze; Liu, Yu; Wu, Gao-Lin] Chinese Acad Sci & Minist Water Resource, Inst Soil & Water Conservat, Yangling, Peoples R China.
   [Wu, Gao-Lin] Qinghai Univ, Qinghai Acad Anim & Vet Sci, Qinghai Prov Key Lab Adapt Management Alpine Gras, Xining, Peoples R China.
   [Wu, Gao-Lin] Texas A&M Univ, Dept Ecol & Conservat Biol, College Stn, TX USA.
   [Zhao, Jingxue] Lanzhou Univ, State Key Lab Grassland Agroecosyst, Lanzhou, PR, Peoples R China.
   [Zhao, Jingxue] Lanzhou Univ, Coll Ecol, Lanzhou, Peoples R China.
   [Wu, Gao-Lin] CAS Ctr Excellence Quaternary Sci & Global Change, Xian, Peoples R China.
RP Wu, GL (通讯作者)，Northwest A&F Univ, Inst Soil & Water Conservat, State Key Lab Soil Eros & Dryland Farming Loess P, Yangling 712100, Peoples R China.
EM wugaolin@nwsuaf.edu.cn
TC 0
Z9 0
PD AUG 30
PY 2022
VL 33
IS 14
BP 2454
EP 2463
DI 10.1002/ldr.4323
EA MAY 2022
UT WOS:000799505100001
DA 2023-03-23
ER

PT J
AU Breidenbach, A
   Schleuss, PM
   Liu, SB
   Schneider, D
   Dippold, MA
   de la Haye, T
   Miehe, G
   Heitkamp, F
   Seeber, E
   Mason-Jones, K
   Xu, XL
   Huanming, Y
   Xu, JC
   Dorji, T
   Gube, M
   Norf, H
   Meier, J
   Guggenberger, G
   Kuzyakov, Y
   Spielvogel, S
AF Breidenbach, Andreas
   Schleuss, Per-Marten
   Liu, Shibin
   Schneider, Dominik
   Dippold, Michaela A.
   de la Haye, Tilman
   Miehe, Georg
   Heitkamp, Felix
   Seeber, Elke
   Mason-Jones, Kyle
   Xu, Xingliang
   Huanming, Yang
   Xu, Jianchu
   Dorji, Tsechoe
   Gube, Matthias
   Norf, Helge
   Meier, Jutta
   Guggenberger, Georg
   Kuzyakov, Yakov
   Spielvogel, Sandra
TI Microbial functional changes mark irreversible course of Tibetan
   grassland degradation
SO NATURE COMMUNICATIONS
DT Article
AB The Tibetan Plateau's Kobresia pastures store 2.5% of the world's soil organic carbon (SOC). Climate change and overgrazing render their topsoils vulnerable to degradation, with SOC stocks declining by 42% and nitrogen (N) by 33% at severely degraded sites. We resolved these losses into erosion accounting for two-thirds, and decreased carbon (C) input and increased SOC mineralization accounting for the other third, and confirmed these results by comparison with a meta-analysis of 594 observations. The microbial community responded to the degradation through altered taxonomic composition and enzymatic activities. Hydrolytic enzyme activities were reduced, while degradation of the remaining recalcitrant soil organic matter by oxidative enzymes was accelerated, demonstrating a severe shift in microbial functioning. This may irreversibly alter the world ' s largest alpine pastoral ecosystem by diminishing its C sink function and nutrient cycling dynamics, negatively impacting local food security, regional water quality and climate.
   The Tibetan Kobresia pastures store 2.5% of the world's soil organic carbon. Here the authors show that soil degradation and microbial shifts may irreversibly diminish the carbon sink function and accelerate nutrient losses.
C1 [Breidenbach, Andreas; Dippold, Michaela A.] Univ Goettingen, Dept Crop Sci, Biogeochem Agroecosyst, Buesgenweg 2, D-37077 Gottingen, Germany.
   [Breidenbach, Andreas; Dippold, Michaela A.] Univ Tubingen, Dept Geosci, Geobiosphere Interact, Schnarrenbergstr 94-96, D-72076 Tubingen, Germany.
   [Schleuss, Per-Marten] Univ Bayreuth, Dept Soil Ecol, Dr Hans Frisch Str 1-3, D-95448 Bayreuth, Germany.
   [Liu, Shibin] Chengdu Univ Technol, Inst Ecol Environm, Chengdu 610059, Peoples R China.
   [Schneider, Dominik] Univ Goettingen, Inst Microbiol & Genet, Grisebachstr 8, D-37077 Gottingen, Germany.
   [Schneider, Dominik] Univ Goettingen, Goettingen Genom Lab, Grisebachstr 8, D-37077 Gottingen, Germany.
   [de la Haye, Tilman; Spielvogel, Sandra] Univ Kiel, Dept Soil Sci, Hermann Rodewald Str 2, D-24118 Kiel, Germany.
   [Miehe, Georg] Univ Marburg, Fac Geog, Deutschhausstr 10, D-35032 Marburg, Germany.
   [Heitkamp, Felix] Northwest German Forest Res Inst, Environm Control, Graetzelstr 2, D-37079 Gottingen, Germany.
   [Seeber, Elke] Senckenberg Museum Nat Hist Goerlitz, Dept Bot, D-02806 Goerlitz, Germany.
   [Mason-Jones, Kyle] Netherlands Inst Ecol, Dept Terr Ecol, Postbus 50, NL-6700 AB Wageningen, Netherlands.
   [Xu, Xingliang] Chinese Acad Sci, Key Lab Ecosyst Network Observat & Modeling, Inst Geog Sci & Nat Resources Res, 11A Datun Rd, Beijing 100101, Peoples R China.
   [Xu, Xingliang; Dorji, Tsechoe] Chinese Acad Sci, CAS Ctr Excellence Tibetan Plateau Earth Sci, Beijing 100101, Peoples R China.
   [Huanming, Yang] Beijing Genom Inst, BGI Pk 21 Hongan 3rd St, Shenzhen 518083, Peoples R China.
   [Xu, Jianchu] Chinese Acad Sci, Kunming Inst Bot, Ctr Mt Futures, Kunming 650201, Yunnan, Peoples R China.
   [Dorji, Tsechoe] Chinese Acad Sci, Inst Tibetan Plateau Res, 16 Lincui Rd, Beijing 100101, Peoples R China.
   [Gube, Matthias] Univ Goettingen, Soil Sci Temperate Ecosyst, Buesgenweg 2, D-37077 Gottingen, Germany.
   [Norf, Helge] Helmholtz Ctr Environm Res GmbH UFZ, Dept River Ecol, Dept Aquat Ecosyst Anal & Management, Brueckstr 3a, D-39114 Magdeburg, Germany.
   [Meier, Jutta] Univ Koblenz Landau, Inst Integrated Nat Sci, Univ Str 1, D-56070 Koblenz, Germany.
   [Guggenberger, Georg] Leibniz Univ Hannover, Inst Soil Sci, Herrenhauser Str 2, D-30419 Hannover, Germany.
   [Kuzyakov, Yakov] Univ Goettingen, Agr Soil Sci, Buesgenweg 2, D-37077 Gottingen, Germany.
RP Spielvogel, S (通讯作者)，Univ Kiel, Dept Soil Sci, Hermann Rodewald Str 2, D-24118 Kiel, Germany.
EM s.spielvogel@soils.uni-kiel.de
TC 9
Z9 9
PD MAY 13
PY 2022
VL 13
IS 1
AR 2681
DI 10.1038/s41467-022-30047-7
UT WOS:000795204200008
DA 2023-03-23
ER

PT J
AU Li, YJ
   Chen, KL
   Liu, ZF
   Cao, GC
AF Li, Yuejin
   Chen, Kelong
   Liu, Zhifeng
   Cao, Guangchao
TI Short-term impacts of trampling on selected soil and vegetation
   properties of alpine grassland in Qilian Mountain National Park, China
SO GLOBAL ECOLOGY AND CONSERVATION
DT Article
AB Understanding the impacts of human trampling on ecological environment is necessary for the utilization and management of recreational areas. Qilian Mountain National Park is one of the first pilot areas of the national park system in China, which is also the most popular tourist destinations suitable for hiking and camping. However, there have been very few studies on human trampling in the Qilian Mountains region. We conducted a controlled trampling experiment to explore the short-term impacts of different trampling intensities (0, 50, 200, 500, and 1000 passes) on soil and vegetation in a grassland in the park. At 0-5, 5-10 and 10-20 cm soil depth, some selected soil properties were measured. Human trampling had negative impacts on surface soil properties, aboveground plant cover and height in the study area. At 0-5 cm soil depth, compared to the control site, bulk density, soil organic matter and soil penetration resistance respectively increased from 0.66 to 0.79 g/cm3, 5.5-6.5% and 9.64-13.7 kg/cm2 after 1000 passes. Soil saturated hydraulic conductivity, water holding capacity and total porosity decreased from 0.29 to 0.23 mm/min, 31.62-24.07% and 46.22-34.67%, respectively. Soil properties were degraded both on the topsoil(0-5 cm) and midsoil(5-10 cm), with the greatest degradation occurring at 1000 passes, followed by 500 passes. The total vegetation cover and mean vegetation height decreased significantly with increasing trampling intensities. After different passes, the relative vegetation cover and height showed a curvilinear decrease. A reasonable threshold of visitors should be controlled between 500 and 1000 passes to ensure the quality of the landscape. Our findings suggest that human trampling of highly sensitive and fragile alpine grasslands has a significant impact and may further impede their function. Therefore, it is urgent to protect the ecological environment of alpine grasslands.
C1 [Li, Yuejin; Chen, Kelong; Cao, Guangchao] Qinghai Normal Univ, Coll Geog Sci, Qinghai Prov Key Lab Phys Geog & Environm Proc, Xining 810008, Peoples R China.
   [Li, Yuejin; Chen, Kelong; Cao, Guangchao] Qinghai Normal Univ, Key Lab Tibetan Plateau Land Surface Proc & Ecol C, Minist Educ, Xining 810008, Peoples R China.
   [Li, Yuejin; Chen, Kelong; Cao, Guangchao] Peoples Govt Qinghai Prov & Beijing Normal Univ, Acad Plateau Sci & Sustainabil, Xining 810008, Peoples R China.
   [Li, Yuejin] Jiangsu Univ Technol, Fac Humanities & Social Sci, Changzhou 213001, Peoples R China.
   [Liu, Zhifeng] Beijing Normal Univ, Fac Geog Sci, Beijing 100875, Peoples R China.
RP Cao, GC (通讯作者)，Qinghai Normal Univ, Key Lab Tibetan Plateau Land Surface Proc & Ecol C, Minist Educ, Xining 810008, Peoples R China.
EM tourtool@163.com; ckl7813@163.com; zhifeng.liu@bnu.edu.cn;
   caoguangchao@qhnu.edu.cn
TC 1
Z9 1
PD AUG
PY 2022
VL 36
AR e02148
DI 10.1016/j.gecco.2022.e02148
EA MAY 2022
UT WOS:000799042300002
DA 2023-03-23
ER

PT J
AU Cong, J
   Cong, W
   Lu, H
   Zhang, YG
AF Cong, Jing
   Cong, Wei
   Lu, Hui
   Zhang, Yuguang
TI Distinct Elevational Patterns and Their Linkages of Soil Bacteria and
   Plant Community in An Alpine Meadow of the Qinghai-Tibetan Plateau
SO MICROORGANISMS
DT Article
AB Soil microbes play important roles in determining plant community composition and terrestrial ecosystem functions, as well as the direction and extent of terrestrial ecosystem feedback to environmental changes. Understanding the distribution patterns of plant and soil microbiota along elevation gradients is necessary to shed light on important ecosystem functions. In this study, soil bacteria along an elevation gradient in an alpine meadow ecosystem of the Qinghai-Tibetan Plateau were investigated using Illumina sequencing and GeoChip technologies. The community structure of the soil bacteria and plants presented a continuous trend along the elevation gradient, and their alpha diversity displayed different distribution patterns; however, there were no linkages between them. Beta diversity of the soil bacteria and plants was significantly influenced by elevational distance changes (p < 0.05). Functional gene categories involved in nitrogen and phosphorus cycling had faster changes than those involved in carbon degradation, and functional genes involved in labile carbon degradation also had faster variations than those involved in recalcitrant carbon degradation with elevational changes. According to Pearson's correlation, partial Mantel test analysis, and canonical correspondence analysis, soil pH and mean annual precipitation were important environmental variables in influencing soil bacterial diversity. Soil bacterial diversity and plant diversity had different distribution patterns along the elevation gradient.
C1 [Cong, Jing] Qingdao Univ Sci Technol, Coll Marine Sci & Biol Engn, Qingdao 266042, Peoples R China.
   [Cong, Wei; Lu, Hui; Zhang, Yuguang] Chinese Acad Forestry, Inst Forest Ecol Environm & Protect, Beijing 100091, Peoples R China.
   [Cong, Wei; Lu, Hui; Zhang, Yuguang] State Forestry Adm, Key Lab Biol Conservat, Beijing 100091, Peoples R China.
RP Zhang, YG (通讯作者)，Chinese Acad Forestry, Inst Forest Ecol Environm & Protect, Beijing 100091, Peoples R China.; Zhang, YG (通讯作者)，State Forestry Adm, Key Lab Biol Conservat, Beijing 100091, Peoples R China.
EM yqdh77@163.com; cong0915wei@163.com; susanluhui@163.com;
   yugzhang@sina.com.cn
TC 0
Z9 0
PD MAY
PY 2022
VL 10
IS 5
AR 1049
DI 10.3390/microorganisms10051049
UT WOS:000802394600001
DA 2023-03-23
ER

PT J
AU Wang, HW
   Qi, Y
   Zhang, J
   Zhang, JL
   Yang, R
   Guo, JY
   Luo, DL
   Wu, JC
   Zhou, SM
AF Wang, Hongwei
   Qi, Yuan
   Zhang, Juan
   Zhang, Jinlong
   Yang, Rui
   Guo, Junyu
   Luo, Dongliang
   Wu, Jichun
   Zhou, Shengming
TI Influence of Open-Pit Coal Mining on Ground Surface Deformation of
   Permafrost in the Muli Region in the Qinghai-Tibet Plateau, China
SO REMOTE SENSING
DT Article
AB The Qinghai-Tibet Plateau (QTP) is the largest mid-to low latitude and high-altitude permafrost. Open-pit coal mining and other activities have caused serious damage to the alpine ecological environment and have accelerated the degradation of permafrost on the QTP. In this study, the influence of open-pit coal mining on the time series ground surface deformation of the permafrost in the Muli region of the QTP was analyzed from 19 January 2018 to 22 December 2020 based on Landsat, Gaofen, and Sentinel remote sensing data. The primary methods include human-computer interactive visual interpretation and the small baseline subsets interferometric synthetic aperture radar (SBAS-InSAR) method. The results showed that the spatial distribution of displacement velocity exhibits a considerably different pattern in the Muli region. Alpine meadow is the main land use/land cover (LULC) in the Muli region, and the surface displacement was mainly subsidence. The surface subsidence trend in alpine marsh meadows was obvious, with a subsidence displacement velocity of 10-30 mm/a. Under the influence of changes in temperature, the permafrost surface displacement was characteristics of regular thaw subsidence and freeze uplift. Surface deformation of the mining area is relatively severe, with maximum uplift displacement velocity of 74.31 mm/a and maximum subsidence displacement velocity of 167.51 mm/a. Open-pit coal mining had resulted in the destruction of 48.73 km(2) of natural landscape in the Muli region. Mining development in the Muli region had increased the soil moisture of the alpine marsh meadow around the mining area, resulting in considerable cumulative displacement near the mining area and the acceleration of permafrost degradation.
C1 [Wang, Hongwei; Qi, Yuan; Zhang, Juan; Zhang, Jinlong; Yang, Rui; Guo, Junyu; Zhou, Shengming] Chinese Acad Sci, Northwest Inst Ecoenvironm & Resources, Key Lab Remote Sensing Gansu Prov, Lanzhou 730000, Peoples R China.
   [Wang, Hongwei] Northeast Forestry Univ, Sch Civil Engn, Harbin 150040, Peoples R China.
   [Luo, Dongliang; Wu, Jichun] Chinese Acad Sci, Northwest Inst Ecoenvironm & Resources, State Key Lab Frozen Soil Engn, Lanzhou 730000, Peoples R China.
RP Qi, Y (通讯作者)，Chinese Acad Sci, Northwest Inst Ecoenvironm & Resources, Key Lab Remote Sensing Gansu Prov, Lanzhou 730000, Peoples R China.
EM wanghw@lzb.ac.cn; qiyuan@lzb.ac.cn; westgfdc@lzb.ac.cn;
   zjinlong@lzb.ac.cn; yangrui@lzb.ac.cn; guojunyu@nieer.ac.cn;
   luodongliang@lzb.ac.cn; wujichun@lzb.ac.cn; zhoushengming@nieer.ac.cn
TC 2
Z9 2
PD MAY
PY 2022
VL 14
IS 10
AR 2352
DI 10.3390/rs14102352
UT WOS:000803494100001
DA 2023-03-23
ER

PT J
AU Wei, YQ
   Lu, HY
   Wang, JN
   Wang, XF
   Sun, J
AF Wei, Yanqiang
   Lu, Haiyan
   Wang, Jinniu
   Wang, Xufeng
   Sun, Jian
TI Dual Influence of Climate Change and Anthropogenic Activities on the
   Spatiotemporal Vegetation Dynamics Over the Qinghai-Tibetan Plateau From
   1981 to 2015
SO EARTHS FUTURE
DT Article
AB Climate change and human activities have already caused degradation in a large fraction of vegetation on the Qinghai-Tibetan Plateau (QTP). Many studies report that climate variability instead of overgrazing has been the primary cause for large-scale vegetation cover changes on the QTP, for example, Lehnert et al., 2016, . However, it remains unclear how human activities (mainly livestock grazing) regulate vegetation dynamics under climate change. This paper takes the AVHRR/GIMMS Normalized Difference Vegetation Index (NDVI) as an indicator to analyze the growth status of vegetation zones in the QTP, which has highly sensitive to climate change. The spatiotemporal dynamics of vegetation growth between 1981 and 2015 were analyzed. The dual effects of climate change and human activities were examined by correlation analyses of data from 87 meteorological stations and economic statistical data of the QTP. Results show that: (a) The vegetation in central and southwestern QTP with high altitudes was improving due to the warm-humid climate trend. An increase in temperature and a reduction in the harsh frigid climate at high altitudes due to global warming has resulted in expansions of the vegetated areas, with the NDVI showing a concordant increase. (b) The degraded areas were mainly confined to the northern and eastern QTP, which have high human and livestock population densities. In comparison to gently changing climate regimes, anthropogenic activities such as chronic concentration of population and livestock in the valleys with a less harsh climate exerts a much stronger pressure on vegetation. The study indicates that the anthropogenic pressures are much more intensive than the impact of climate change and are critical for the conservation and sustainable management of the QTP vegetation.
C1 [Wei, Yanqiang; Wang, Xufeng] Chinese Acad Sci, Northwest Inst Ecoenvironm & Resources, Key Lab Remote Sensing Gansu Prov, Lanzhou, Peoples R China.
   [Lu, Haiyan] Lanzhou Univ Finance & Econ, Sch Accountancy, Lanzhou, Peoples R China.
   [Lu, Haiyan] Lanzhou Univ, Sch Econ, Lanzhou, Peoples R China.
   [Wang, Jinniu] Chinese Acad Sci, Chengdu Inst Biol, Chengdu, Peoples R China.
   [Wang, Jinniu] Chinese Acad Sci, Key Lab Mt Ecol Restorat & Bioresource Utilizat, Chengdu, Peoples R China.
   [Sun, Jian] Chinese Acad Sci, Inst Tibetan Plateau Res, Key Lab Alpine Ecol, Beijing, Peoples R China.
RP Wei, YQ (通讯作者)，Chinese Acad Sci, Northwest Inst Ecoenvironm & Resources, Key Lab Remote Sensing Gansu Prov, Lanzhou, Peoples R China.
EM weiyq@lzb.ac.cn
TC 9
Z9 10
PD MAY
PY 2022
VL 10
IS 5
AR e2021EF002566
DI 10.1029/2021EF002566
UT WOS:000798080000001
DA 2023-03-23
ER

PT J
AU Zhao, ZY
   Zhang, YL
   Sun, SQ
   Li, T
   Lu, YH
   Jiang, W
   Wu, X
AF Zhao, Zhengyuan
   Zhang, Yunlong
   Sun, Siqi
   Li, Ting
   Lu, Yihe
   Jiang, Wei
   Wu, Xing
TI Spatiotemporal Variations in Grassland Vulnerability on the
   Qinghai-Tibet Plateau Based on a Comprehensive Framework
SO SUSTAINABILITY
DT Article
AB Grasslands are globally important for providing essential ecosystem services and maintaining ecological security. Monitoring and assessing grassland vulnerability are critical for developing long-term grassland management policies and strategies. The grassland vulnerability on the Qinghai-Tibet Plateau (QTP) is considered high, but its spatial and temporal variations in response to human activities and climate change are not well understood. In this study, a comprehensive grassland vulnerability index (GVI), which includes natural factors (VNF), environmental disturbances (VED), and socioeconomic impacts (VSI), was developed by using the analytic hierarchy process (AHP), principal component analysis (PCA), and environmental vulnerability distance index (EVDI). Our results showed that the spatial distribution of GVI had obvious heterogeneity, decreasing from northwest to southeast; the regions with serious and extreme vulnerability were mainly concentrated in the north-western alpine steppe and desert steppe. From 2000 to 2018, GVI decreased from 0.61 in 2000 to 0.60 in 2010 and then to 0.59 in 2018, demonstrating a healthy tendency. The normalized difference vegetation index (NDVI), land desertification, and population were the factors that had the most significant impact on VNF, VED, and VSI, respectively. The global Moran's I index of grassland vulnerability was greater than 0, with a significant positive spatial correlation. The number of High-High and Low-Low units decreased, indicating that the High-High and Low-Low cluster regions tended to be discrete. Moreover, our results suggest that understanding the variations in grassland vulnerability on the QTP is important for regional sustainable development in the context of intensified climate change and human disturbances.
C1 [Zhao, Zhengyuan; Zhang, Yunlong; Sun, Siqi; Li, Ting; Lu, Yihe; Jiang, Wei; Wu, Xing] Chinese Acad Sci, Res Ctr Ecoenvironm Sci, State Key Lab Urban & Reg Ecol, Beijing 100085, Peoples R China.
   [Zhao, Zhengyuan; Sun, Siqi; Li, Ting; Lu, Yihe; Wu, Xing] Univ Chinese Acad Sci, Coll Resources & Environm, Beijing 100049, Peoples R China.
RP Wu, X (通讯作者)，Chinese Acad Sci, Res Ctr Ecoenvironm Sci, State Key Lab Urban & Reg Ecol, Beijing 100085, Peoples R China.; Wu, X (通讯作者)，Univ Chinese Acad Sci, Coll Resources & Environm, Beijing 100049, Peoples R China.
EM zhaozhengyuan1999@163.com; yunlongzhang@rcees.ac.cn;
   m15510761127@163.com; 18811600716@163.com; lyh@rcees.ac.cn;
   weijiang@rcees.ac.cn; xingwu@rcees.ac.cn
TC 1
Z9 1
PD MAY
PY 2022
VL 14
IS 9
AR 4912
DI 10.3390/su14094912
UT WOS:000795296300001
DA 2023-03-23
ER

PT J
AU Zhao, YF
   Wang, X
   Li, J
   Xiao, JJ
   Hao, ZG
   Wang, KC
   Jiang, SL
   Zhou, XH
   Liu, HY
AF Zhao, YunFei
   Wang, Xia
   Li, Jia
   Xiao, JinJin
   Hao, ZhiGuo
   Wang, KaiChang
   Jiang, SiLong
   Zhou, XiaoHe
   Liu, HuiYing
TI Variation of delta C-13 and soil organic carbon under different
   precipitation gradients in alpine grassland on the Qinghai-Tibetan
   Plateau
SO JOURNAL OF SOILS AND SEDIMENTS
DT Article
AB Purpose Soil organic carbon (SOC) dynamics strongly affect the terrestrial carbon balance, and stable isotopic measurements provide detailed information about SOC cycling. However, the response of delta C-13 and SOC to climatic factors is still not well known in high alpine regions.
   Methods In this study, soil delta C-13 and SOC in vertical soil profiles were analysed at alpine grassland sites along four precipitation gradients (350-400, 450-500, 550-600, and 650-700 mm) on the eastern Qinghai-Tibetan Plateau. The p value is defined by the slope of the linear regression relating soil delta C-13 to the logarithm of SOC, and the higher p values represent slower SOC turnover.
   Results The SOC concentration tended to decline with increasing soil depth from 0 to 40 cm, while delta C-13 was enriched in alpine grassland on the eastern Qinghai-Tibetan Plateau. The delta C-13 values in the 650-700-mm class were relatively depleted compared with other precipitation classes. Redundancy analysis (RDA) showed that altitude was the most important factor-explaining 20.9% of the variation in C-13 in surface soil (0-10 cm), followed by mean annual air temperature (MAT) (17.1%) and mean annual precipitation (MAP) (16.9%). MAT and altitude were the main factors controlling delta C-13 and p values. MAP did not significantly affect SOC distribution, but lower delta C-13 and p values occurred with higher precipitation. Correlations between SOC content and MAT increased significantly after removing relationships with MAP.
   Conclusions The results indicate that faster SOC decomposition may not necessarily lead to SOC losses on the eastern Tibetan Plateau given current conditions. Future research should consider the effects of interactions between warmer and wetter conditions (predicted under climate change) on SOC content and turnover.
C1 [Zhao, YunFei; Wang, Xia; Li, Jia; Xiao, JinJin; Hao, ZhiGuo; Wang, KaiChang; Jiang, SiLong; Zhou, XiaoHe; Liu, HuiYing] Lanzhou Univ, Coll Earth & Environm Sci, Gansu Key Lab Environm Pollut Predict & Control, Lanzhou 730000, Peoples R China.
   [Wang, Xia] Minist Nat Resources, Key Lab Strateg Mineral Resources Upper Yellow Ri, Lanzhou 730000, Peoples R China.
   [Zhao, YunFei; Li, Jia] Minist Educ, Key Lab Western Chinas Environm Syst, Lanzhou 730000, Peoples R China.
RP Wang, X (通讯作者)，Lanzhou Univ, Coll Earth & Environm Sci, Gansu Key Lab Environm Pollut Predict & Control, Lanzhou 730000, Peoples R China.; Wang, X (通讯作者)，Minist Nat Resources, Key Lab Strateg Mineral Resources Upper Yellow Ri, Lanzhou 730000, Peoples R China.
EM wangxia@lzu.edu.cn
TC 1
Z9 1
PD AUG
PY 2022
VL 22
IS 8
BP 2219
EP 2228
DI 10.1007/s11368-022-03223-x
EA APR 2022
UT WOS:000788927100002
DA 2023-03-23
ER

PT J
AU Ma, J
   Qin, JR
   Ma, HB
   Zhou, Y
   Shen, Y
   Xie, YZ
   Xu, DM
AF Ma, Jing
   Qin, Jianrong
   Ma, Hongbin
   Zhou, Yao
   Shen, Yan
   Xie, Yingzhong
   Xu, Dongmei
TI Soil characteristic changes and quality evaluation of degraded desert
   steppe in arid windy sandy areas
SO PEERJ
DT Article
[truncated: 2,461,446 more chars]
